# Supplementary material for: Cooperative spin crossover leading to bistable and multi-inert system states in an iron(III) complex
Source: Nat Commun. 2024 Aug 25;15:7321. doi: 10.1038/s41467-024-51675-1 (PMC11345420; doi:10.1038/s41467-024-51675-1)
Supplement: Supplementary file 3 — Source Data File [file 41467_2024_51675_MOESM3_ESM.zip]

Archive with 24 entries (23 files):
- zip/
- zip/Fig_6a_Mosbauer.xlsx
- zip/Fig_6b_TIESST relaxtion experiment.xlsx
- zip/Fig_6c_Mossbauer.xlsx
- zip/Fig_7a_Scan rate response.xlsx
- zip/Fig_7b_isothermal relaxation data.xlsx
- zip/Fig_7c_isothermal relaxation.xlsx
- zip/Fig_8a.xlsx
- zip/Fig_8b_logarithmic scan rate dependence.xlsx
- zip/Supl._Fig.43.xlsx
- zip/Supl._Fig.44.xlsx
- zip/Supl._Fig.45.xlsx
- zip/Supl._Fig.46.xlsx
- zip/Supl._Fig.47.xlsx
- zip/Supl._Fig.48.xlsx
- zip/Supl._Fig.49.xlsx
- zip/Supl._Fig.50.xlsx
- zip/Supl._Fig20_Run1a.xlsx
- zip/Supl._Fig20_Run1b.xlsx
- zip/Supl._Fig24_Run2.xlsx
- zip/Supl._Fig29_Run3a.xlsx
- zip/Supl._Fig29_Run3b.xlsx
- zip/Supl._Fig_37_Run5.xlsx
- zip/Supl_Fig33_Run4.xlsx
