# Supplementary material for: Cooperative spin crossover leading to bistable and multi-inert system states in an iron(III) complex
Source: Nat Commun. 2024 Aug 25;15:7321. doi: 10.1038/s41467-024-51675-1 (PMC11345420; doi:10.1038/s41467-024-51675-1)
Supplement: Supplementary file 3 — Source Data File [file 41467_2024_51675_MOESM3_ESM.zip › zip/Fig_6b_TIESST relaxtion experiment.xlsx]

## Sheet: Sheet1
T	TIESST	cool	heat
K
	cMT / cm3Kmol–1	cMT / cm3Kmol–1	cMT / cm3Kmol–1
19.9877	4.44281
19.0015	4.44045
18.0045	4.43959
17.0025	4.4335
15.9996	4.43082
15.0028	4.4289
14.0341	4.42804
13.0142	4.41807
12.0139	4.40629
11.0119	4.41794
10.0011	4.40555
9.004	4.40086
8.00221	4.40193
7.0041	4.40073
6.00927	4.37726
5.00325	4.3296
3.99881	4.26303
3.00303	4.11092
1.99802	3.73655
2.00042	3.73733
3.06157	4.14758
4.06229	4.35726
5.05765	4.43708
6.06542	4.47576
7.05958	4.49423
8.06958	4.49417
9.06254	4.49482
10.0682	4.49319
11.1089	4.48161
12.0475	4.4577
13.071	4.45597
14.0588	4.46721
15.0625	4.4681
16.0678	4.46757
17.063	4.46785
18.0694	4.46814
19.0618	4.46779
20.0685	4.46953
21.0601	4.46955
22.0711	4.47024
23.0588	4.46917
24.0725	4.47101
25.0579	4.47134
26.0624	4.47336
27.0732	4.47437
28.0616	4.47486
29.0615	4.47603
30.0617	4.47714
31.0597	4.47864
32.0679	4.47883
33.064	4.47955
34.0681	4.48025
35.0682	4.48067
36.0656	4.48196
37.0577	4.48307
38.0618	4.4839
39.0685	4.48564
40.0645	4.48736
41.0631	4.48897
42.1006	4.49031
43.0658	4.49224
44.061	4.49389
45.07	4.49554
46.0712	4.49767
47.0715	4.49932
48.0618	4.50035
49.0585	4.50191
50.0737	4.50438
51.0596	4.50527
52.0482	4.50558
53.06	4.50717
54.0582	4.50779
55.0662	4.5085
56.0574	4.50822
57.0696	4.50798
58.0663	4.50646
59.0669	4.50286
60.0927	4.49793
61.0589	4.48565
62.0775	4.46697
63.0734	4.43203
64.076	4.3696
65.0902	4.25679
66.0583	4.05395
67.0521	3.68804
68.0674	3.15082
69.0899	2.53576
70.0745	1.99376
71.0555	1.59932
72.0782	1.37058
73.0892	1.24721
74.0627	1.18994
75.0434	1.15484
76.1005	1.13397
77.0449	1.12103
78.0686	1.11448
79.0752	1.11256
79.9932		1.10849
79.9746		1.10509
79.996		1.10815
78.6581		1.09675
77.2186		1.08634
75.6033		1.07482
73.8159		1.06192
71.9036		1.04904
69.7893		1.03419
67.5794		1.02062
65.3346		1.00693
62.9693		0.991882
60.6216		0.978698
58.1192		0.96436
55.5577		0.949774
52.978		0.935893
50.296		0.923603
47.5578		0.909073
44.6588		0.894954
41.62		0.881231
38.4086		0.865702
35.545		0.854783
32.0815		0.842822
29.0192		0.832307
26.2481		0.823416
23.6586		0.816855
21.7805		0.810154
19.74		0.802114
17.3658		0.800732
15.0552		0.789188
11.9255		0.77256
10.9571		0.7664
7.87816		0.729126
10.0168		0.771574
9.0042		0.76908
8.00358		0.766649
7.00348		0.763576
6.00313		0.760038
5.0043		0.753136
4.00414		0.745529
3.00034		0.726314
4.34293		0.737272
3.99357		0.750605
3.00063		0.729625
2.56415		0.711693
3.99719			0.750786
7.14079			0.847555
11.1388			0.806993
14.9414			0.79264
19.8697			0.808175
24.0408			0.820999
28.2345			0.83493
32.3766			0.848363
36.4504			0.861073
40.6057			0.87673
44.7632			0.894154
48.895			0.913251
53.0317			0.933039
57.2294			0.954953
62.3406			0.981814
66.7584			1.00908
71.1996			1.03898
73.8286			1.05684
79.926			1.11297
79.9352			1.11235
82.8859			1.1348
87.503			1.17132
92.3019			1.21438
96.8584			1.26412
101.386			1.33809
105.897			1.49399
110.259			1.94881
115.278			4.07324
119.751			4.72939
124.033			4.74132
135.118			4.69523
137.647			4.71179
