# Supplementary material for: Cooperative spin crossover leading to bistable and multi-inert system states in an iron(III) complex
Source: Nat Commun. 2024 Aug 25;15:7321. doi: 10.1038/s41467-024-51675-1 (PMC11345420; doi:10.1038/s41467-024-51675-1)
Supplement: Supplementary file 3 — Source Data File [file 41467_2024_51675_MOESM3_ESM.zip › zip/Fig_6c_Mossbauer.xlsx]

## Sheet: AD258.1_100K_ZF_ZFW_CFC
-12.0735	584818
-12.0733	583358
-12.0726	583981
-12.0715	585616
-12.0699	583965
-12.0679	584506
-12.0654	584422
-12.0624	584074
-12.059	584989
-12.0551	584840
-12.0508	584431
-12.046	582647
-12.0408	584363
-12.0351	584682
-12.029	583966
-12.0224	584432
-12.0154	584194
-12.0079	584518
-12	582898
-11.9916	584309
-11.9827	584291
-11.9734	583818
-11.9637	584467
-11.9535	584174
-11.9429	584501
-11.9318	584122
-11.9202	584673
-11.9082	584932
-11.8958	583625
-11.8829	583318
-11.8696	584296
-11.8558	585377
-11.8415	584009
-11.8269	584355
-11.8118	585271
-11.7962	583537
-11.7802	584434
-11.7637	584683
-11.7468	583946
-11.7295	584872
-11.7117	584265
-11.6935	583706
-11.6748	583490
-11.6557	585904
-11.6362	583268
-11.6162	584674
-11.5958	583810
-11.5749	585045
-11.5537	583948
-11.5319	584147
-11.5098	584710
-11.4872	583277
-11.4642	584218
-11.4407	584614
-11.4168	585920
-11.3925	584475
-11.3678	583864
-11.3426	583717
-11.317	584535
-11.291	585785
-11.2645	585255
-11.2377	585493
-11.2104	584233
-11.1826	585435
-11.1545	584317
-11.1259	583337
-11.097	585546
-11.0676	584353
-11.0377	584366
-11.0075	584309
-10.9769	582488
-10.9458	584335
-10.9144	584787
-10.8825	585147
-10.8502	584115
-10.8175	584255
-10.7844	583183
-10.7509	583753
-10.717	585126
-10.6826	585230
-10.6479	582807
-10.6128	584387
-10.5773	583617
-10.5413	584080
-10.505	583946
-10.4683	584389
-10.4312	585227
-10.3937	585176
-10.3558	584788
-10.3175	583519
-10.2789	584053
-10.2398	585595
-10.2004	584665
-10.1605	584468
-10.1203	586587
-10.0798	585721
-10.0388	584806
-9.99743	583730
-9.95571	584191
-9.91361	585183
-9.87114	584990
-9.8283	584337
-9.78509	584034
-9.74151	583880
-9.69756	585333
-9.65325	584762
-9.60857	583442
-9.56353	583698
-9.51813	585818
-9.47237	584127
-9.42626	584102
-9.37979	584422
-9.33297	584046
-9.2858	583540
-9.23828	583158
-9.19041	584890
-9.14219	583573
-9.09363	584384
-9.04473	584788
-8.99549	585032
-8.9459	583982
-8.89598	584284
-8.84573	583319
-8.79514	585101
-8.74423	584808
-8.69298	583352
-8.6414	584732
-8.58951	585136
-8.53728	585277
-8.48474	584753
-8.43187	585222
-8.37869	583943
-8.3252	583617
-8.27139	584760
-8.21726	584311
-8.16283	582714
-8.10809	583825
-8.05305	584587
-7.9977	584704
-7.94205	583943
-7.88611	584571
-7.82986	584969
-7.77333	582922
-7.71649	583368
-7.65937	584728
-7.60196	584223
-7.54427	584361
-7.48628	583172
-7.42802	584375
-7.36948	585118
-7.31066	585056
-7.25157	583545
-7.1922	584871
-7.13256	583854
-7.07265	585237
-7.01248	584749
-6.95204	583483
-6.89134	584420
-6.83038	584590
-6.76917	583723
-6.7077	583936
-6.64598	584309
-6.584	585109
-6.52178	584064
-6.45932	584418
-6.39661	584617
-6.33365	584775
-6.27046	583774
-6.20704	584927
-6.14338	585559
-6.07949	585212
-6.01537	583179
-5.95103	583863
-5.88646	583329
-5.82167	582980
-5.75665	583902
-5.69143	583914
-5.62599	583254
-5.56033	584741
-5.49447	585092
-5.4284	583964
-5.36213	583727
-5.29565	585113
-5.22898	584417
-5.1621	583953
-5.09504	584332
-5.02778	584366
-4.96033	584307
-4.8927	584060
-4.82488	584055
-4.75688	584628
-4.6887	584340
-4.62034	585846
-4.55181	584081
-4.48311	583881
-4.41424	583915
-4.34521	584635
-4.27601	583392
-4.20665	584540
-4.13713	583536
-4.06745	583853
-3.99763	583440
-3.92765	584645
-3.85752	584333
-3.78725	583835
-3.71684	584803
-3.64628	584335
-3.57559	585231
-3.50476	583577
-3.43381	583628
-3.36272	584438
-3.2915	584806
-3.22017	584727
-3.14871	585071
-3.07713	583661
-3.00544	584860
-2.93363	583550
-2.86171	585121
-2.78969	583401
-2.71756	583124
-2.64533	582996
-2.573	584183
-2.50057	583941
-2.42805	582483
-2.35543	583386
-2.28273	584047
-2.20994	584187
-2.13707	583729
-2.06412	582378
-1.99108	583341
-1.91798	584186
-1.8448	583647
-1.77156	583805
-1.69824	582504
-1.62487	582904
-1.55143	581624
-1.47793	582775
-1.40438	581460
-1.33077	581496
-1.25712	581406
-1.18341	579910
-1.10967	577757
-1.03588	578318
-0.962049	575382
-0.888185	570642
-0.814287	565042
-0.740358	556168
-0.666402	552200
-0.592421	552512
-0.518417	560142
-0.444393	567366
-0.370353	572381
-0.296299	575899
-0.222234	576505
-0.148161	577530
-0.074082	579492
0	578413
0.074082	579926
0.148161	580315
0.222234	577540
0.296299	578384
0.370353	576495
0.444393	572675
0.518417	568444
0.592421	558530
0.666402	545860
0.740358	541055
0.814287	550848
0.888185	562557
0.962049	569772
1.03588	576045
1.10967	577360
1.18341	580618
1.25712	580869
1.33077	582449
1.40438	582298
1.47793	582324
1.55143	583412
1.62487	582634
1.69824	583531
1.77156	582828
1.8448	582946
1.91798	583766
1.99108	583647
2.06412	583631
2.13707	581995
2.20994	584563
2.28273	583261
2.35543	583975
2.42805	583790
2.50057	583528
2.573	584344
2.64533	583728
2.71756	584154
2.78969	584550
2.86171	583152
2.93363	585068
3.00544	583661
3.07713	582952
3.14871	583484
3.22017	584758
3.2915	583486
3.36272	583177
3.43381	583643
3.50476	584680
3.57559	584892
3.64628	584015
3.71684	584473
3.78725	584811
3.85752	584970
3.92765	584033
3.99763	584232
4.06745	584438
4.13713	583882
4.20665	584044
4.27601	583191
4.34521	583022
4.41424	582893
4.48311	584118
4.55181	584292
4.62034	584221
4.6887	583947
4.75688	583401
4.82488	584123
4.8927	583548
4.96033	583495
5.02778	582773
5.09504	584755
5.1621	584880
5.22898	584857
5.29565	585310
5.36213	584655
5.4284	583925
5.49447	585823
5.56033	583844
5.62599	583601
5.69143	584827
5.75665	583211
5.82167	584285
5.88646	584234
5.95103	584416
6.01537	585129
6.07949	583977
6.14338	584651
6.20704	584701
6.27046	584962
6.33365	584377
6.39661	584021
6.45932	585369
6.52178	584975
6.584	584266
6.64598	584415
6.7077	583889
6.76917	584599
6.83038	583837
6.89134	583914
6.95204	583824
7.01248	583377
7.07265	584439
7.13256	583955
7.1922	583256
7.25157	585626
7.31066	584510
7.36948	585919
7.42802	583455
7.48628	584143
7.54427	585008
7.60196	584656
7.65937	584211
7.71649	584692
7.77333	584126
7.82986	583908
7.88611	584489
7.94205	584180
7.9977	585037
8.05305	585287
8.10809	584795
8.16283	584554
8.21726	583254
8.27139	584297
8.3252	584316
8.37869	583674
8.43187	584255
8.48474	583228
8.53728	584563
8.58951	584116
8.6414	584042
8.69298	583917
8.74423	584219
8.79514	584511
8.84573	584329
8.89598	584343
8.9459	583884
8.99549	585038
9.04473	583381
9.09363	584373
9.14219	583590
9.19041	582175
9.23828	583982
9.2858	584721
9.33297	584459
9.37979	584825
9.42626	584556
9.47237	583766
9.51813	582909
9.56353	585161
9.60857	583909
9.65325	584494
9.69756	584657
9.74151	584323
9.78509	585165
9.8283	583729
9.87114	582795
9.91361	584746
9.95571	584761
9.99743	585173
10.0388	584944
10.0798	583749
10.1203	584202
10.1605	584703
10.2004	585728
10.2398	584507
10.2789	585197
10.3175	584108
10.3558	583476
10.3937	585138
10.4312	583803
10.4683	584759
10.505	584355
10.5413	584663
10.5773	583696
10.6128	584461
10.6479	583619
10.6826	583965
10.717	584329
10.7509	583864
10.7844	584188
10.8175	584315
10.8502	584478
10.8825	584240
10.9144	584274
10.9458	585073
10.9769	585357
11.0075	584407
11.0377	584229
11.0676	584374
11.097	584576
11.1259	583899
11.1545	584881
11.1826	584327
11.2104	585144
11.2377	584421
11.2645	584909
11.291	584950
11.317	585997
11.3426	584320
11.3678	585332
11.3925	583568
11.4168	584310
11.4407	582854
11.4642	584949
11.4872	583432
11.5098	584187
11.5319	584295
11.5537	583849
11.5749	584671
11.5958	583450
11.6162	583467
11.6362	583603
11.6557	584209
11.6748	583940
11.6935	582840
11.7117	585083
11.7295	584071
11.7468	584504
11.7637	585427
11.7802	583379
11.7962	583943
11.8118	584216
11.8269	584011
11.8415	585024
11.8558	584911
11.8696	584094
11.8829	584008
11.8958	584327
11.9082	584544
11.9202	584257
11.9318	584494
11.9429	584621
11.9535	585038
11.9637	585522
11.9734	584281
11.9827	583774
11.9916	584239
12	585596
12.0079	585755
12.0154	584245
12.0224	583277
12.029	583280
12.0351	584446
12.0408	583491
12.046	583992
12.0508	585162
12.0551	584934
12.059	584875
12.0624	584236
12.0654	584550
12.0679	584715
12.0699	584190
12.0715	584205
12.0726	583200
12.0733	584289

## Sheet: AD258.1_106K_ZF_ZFW_CFC
-12.0735	723661
-12.0733	722853
-12.0726	724339
-12.0715	723355
-12.0699	723269
-12.0679	722481
-12.0654	723178
-12.0624	724521
-12.059	721814
-12.0551	722630
-12.0508	723742
-12.046	723928
-12.0408	723407
-12.0351	723278
-12.029	722687
-12.0224	724201
-12.0154	723119
-12.0079	723466
-12	723923
-11.9916	723689
-11.9827	722963
-11.9734	723035
-11.9637	722929
-11.9535	724249
-11.9429	723670
-11.9318	723487
-11.9202	722583
-11.9082	723834
-11.8958	723323
-11.8829	722822
-11.8696	722342
-11.8558	723380
-11.8415	723082
-11.8269	722428
-11.8118	722710
-11.7962	723499
-11.7802	724141
-11.7637	723700
-11.7468	722890
-11.7295	722210
-11.7117	724426
-11.6935	723477
-11.6748	723067
-11.6557	723479
-11.6362	722688
-11.6162	724331
-11.5958	724321
-11.5749	723183
-11.5537	722641
-11.5319	723882
-11.5098	722396
-11.4872	724015
-11.4642	722553
-11.4407	724339
-11.4168	723638
-11.3925	723334
-11.3678	722804
-11.3426	722630
-11.317	723503
-11.291	722692
-11.2645	723175
-11.2377	722906
-11.2104	723547
-11.1826	723947
-11.1545	721744
-11.1259	722670
-11.097	724323
-11.0676	722346
-11.0377	722196
-11.0075	722302
-10.9769	723999
-10.9458	722461
-10.9144	723144
-10.8825	724704
-10.8502	723203
-10.8175	723239
-10.7844	722954
-10.7509	723952
-10.717	722424
-10.6826	722842
-10.6479	724122
-10.6128	723426
-10.5773	722609
-10.5413	723063
-10.505	725205
-10.4683	723874
-10.4312	721830
-10.3937	724051
-10.3558	723495
-10.3175	723487
-10.2789	722997
-10.2398	724774
-10.2004	723431
-10.1605	722832
-10.1203	722701
-10.0798	722872
-10.0388	723310
-9.99743	723465
-9.95571	722707
-9.91361	723646
-9.87114	723652
-9.8283	722600
-9.78509	723395
-9.74151	722454
-9.69756	723554
-9.65324	722742
-9.60857	723004
-9.56353	722527
-9.51813	722482
-9.47237	724914
-9.42626	723116
-9.37979	722581
-9.33297	721794
-9.2858	723193
-9.23828	723264
-9.19041	720949
-9.14219	723750
-9.09363	723401
-9.04473	723567
-8.99549	722975
-8.9459	722253
-8.89598	724475
-8.84573	722210
-8.79514	722212
-8.74423	722450
-8.69298	723107
-8.6414	723193
-8.58951	724051
-8.53728	722864
-8.48474	721774
-8.43187	722058
-8.37869	721641
-8.3252	722231
-8.27139	723233
-8.21726	722886
-8.16283	723413
-8.10809	723242
-8.05305	722951
-7.9977	723357
-7.94206	724305
-7.88611	724263
-7.82986	722473
-7.77333	722185
-7.71649	723597
-7.65937	722933
-7.60196	722936
-7.54427	723710
-7.48629	723922
-7.42802	723194
-7.36948	722379
-7.31066	723326
-7.25157	723228
-7.1922	722522
-7.13256	723908
-7.07265	723368
-7.01248	724203
-6.95204	723180
-6.89134	722792
-6.83039	722916
-6.76917	722848
-6.7077	723059
-6.64598	723269
-6.584	723519
-6.52178	722038
-6.45931	724462
-6.39661	722374
-6.33365	723141
-6.27046	723830
-6.20704	723955
-6.14338	722118
-6.07949	723553
-6.01537	723391
-5.95103	722538
-5.88646	720613
-5.82166	723405
-5.75665	724426
-5.69143	720673
-5.62599	723318
-5.56033	722329
-5.49447	722770
-5.4284	723255
-5.36213	721764
-5.29565	722979
-5.22897	723685
-5.1621	722579
-5.09504	723211
-5.02778	722724
-4.96033	722295
-4.8927	723113
-4.82488	722914
-4.75688	721690
-4.6887	723015
-4.62034	721624
-4.55181	722095
-4.48311	722370
-4.41424	722994
-4.34521	722879
-4.27601	722384
-4.20665	723447
-4.13713	722641
-4.06745	722898
-3.99763	723949
-3.92765	721136
-3.85752	722754
-3.78725	721579
-3.71684	722993
-3.64628	722438
-3.57559	722449
-3.50476	723152
-3.43381	722675
-3.36272	722636
-3.29151	722291
-3.22017	722172
-3.14871	722973
-3.07713	722741
-3.00544	722204
-2.93363	721561
-2.86171	722948
-2.78969	723233
-2.71756	723305
-2.64533	722306
-2.573	722005
-2.50057	723701
-2.42805	723242
-2.35543	723681
-2.28273	721469
-2.20994	722088
-2.13707	721631
-2.06412	720958
-1.99109	722039
-1.91798	720828
-1.8448	722849
-1.77156	721938
-1.69824	721176
-1.62487	721743
-1.55143	722381
-1.47793	721092
-1.40438	720933
-1.33077	720558
-1.25712	719763
-1.18341	720047
-1.10967	717406
-1.03588	715553
-0.962049	714027
-0.888185	708794
-0.814287	702188
-0.740358	693079
-0.666402	687577
-0.592421	688395
-0.518417	697225
-0.444393	705429
-0.370353	712029
-0.296299	713730
-0.222234	713615
-0.148161	716490
-0.074082	717031
0	717022
0.074082	716528
0.148161	718406
0.222234	717470
0.296299	716043
0.370353	715072
0.444393	710803
0.518417	705730
0.592421	694023
0.666402	680610
0.740358	675539
0.814287	688202
0.888185	699154
0.962049	708359
1.03588	713226
1.10967	715676
1.18341	717048
1.25712	719346
1.33077	718950
1.40438	720131
1.47793	720640
1.55143	720070
1.62487	721640
1.69824	720499
1.77156	719899
1.8448	721395
1.91798	722866
1.99109	720865
2.06412	722235
2.13707	722450
2.20994	720453
2.28273	722275
2.35543	721743
2.42805	720494
2.50057	721938
2.573	722022
2.64533	721390
2.71756	721444
2.78969	721920
2.86171	723859
2.93363	722368
3.00544	722479
3.07713	722665
3.14871	722858
3.22017	720812
3.29151	723353
3.36272	721578
3.43381	723226
3.50476	721306
3.57559	722572
3.64628	720747
3.71684	722914
3.78725	722586
3.85752	722026
3.92765	723153
3.99763	722447
4.06745	722836
4.13713	722851
4.20665	721028
4.27601	722151
4.34521	722758
4.41424	722890
4.48311	722207
4.55181	724084
4.62034	723519
4.6887	723730
4.75688	722673
4.82488	721745
4.8927	722830
4.96033	723876
5.02778	723625
5.09504	723501
5.1621	722279
5.22897	722043
5.29565	722755
5.36213	723357
5.4284	723052
5.49447	723198
5.56033	722936
5.62599	722930
5.69143	723109
5.75665	723330
5.82166	722421
5.88646	723708
5.95103	721743
6.01537	722965
6.07949	723401
6.14338	723177
6.20704	722369
6.27046	722314
6.33365	723075
6.39661	723332
6.45931	722662
6.52178	722934
6.584	723078
6.64598	725273
6.7077	723104
6.76917	723624
6.83039	723571
6.89134	720244
6.95204	723168
7.01248	723306
7.07265	724078
7.13256	723218
7.1922	723216
7.25157	722671
7.31066	724441
7.36948	723542
7.42802	723507
7.48629	723160
7.54427	722432
7.60196	724382
7.65937	724619
7.71649	724201
7.77333	723222
7.82986	724639
7.88611	723781
7.94206	725546
7.9977	722543
8.05305	723062
8.10809	722068
8.16283	723339
8.21726	723774
8.27139	722458
8.3252	723679
8.37869	721829
8.43187	722861
8.48474	722903
8.53728	723661
8.58951	722563
8.6414	723840
8.69298	723135
8.74423	722278
8.79514	723737
8.84573	722823
8.89598	723240
8.9459	723124
8.99549	723178
9.04473	723355
9.09363	721458
9.14219	724558
9.19041	723150
9.23828	722968
9.2858	722310
9.33297	722509
9.37979	723807
9.42626	723242
9.47237	722930
9.51813	722974
9.56353	723662
9.60857	723957
9.65324	722539
9.69756	723620
9.74151	722530
9.78509	723712
9.8283	723731
9.87114	723356
9.91361	722870
9.95571	723203
9.99743	722778
10.0388	722144
10.0798	723602
10.1203	723426
10.1605	722330
10.2004	723855
10.2398	722796
10.2789	721902
10.3175	723639
10.3558	722608
10.3937	722183
10.4312	723712
10.4683	721460
10.505	723176
10.5413	722764
10.5773	722697
10.6128	722582
10.6479	724705
10.6826	722620
10.717	722336
10.7509	722036
10.7844	723538
10.8175	723969
10.8502	724161
10.8825	722876
10.9144	722821
10.9458	723547
10.9769	721566
11.0075	724513
11.0377	724187
11.0676	722214
11.097	722180
11.1259	723053
11.1545	722349
11.1826	722844
11.2104	723396
11.2377	722606
11.2645	723143
11.291	724251
11.317	722013
11.3426	723265
11.3678	723009
11.3925	721228
11.4168	723850
11.4407	721815
11.4642	723831
11.4872	724258
11.5098	723741
11.5319	723419
11.5537	722237
11.5749	720462
11.5958	724586
11.6162	722531
11.6362	722962
11.6557	722573
11.6748	723169
11.6935	724363
11.7117	723825
11.7295	722408
11.7468	722032
11.7637	722745
11.7802	722514
11.7962	723758
11.8118	722781
11.8269	723686
11.8415	724098
11.8558	723651
11.8696	722405
11.8829	722446
11.8958	723478
11.9082	723067
11.9202	723117
11.9318	722601
11.9429	722721
11.9535	724208
11.9637	724133
11.9734	723719
11.9827	722499
11.9916	723177
12	722276
12.0079	723608
12.0154	723196
12.0224	722175
12.029	722430
12.0351	722600
12.0408	722362
12.046	722310
12.0508	723074
12.0551	721892
12.059	722291
12.0624	724445
12.0654	724157
12.0679	724420
12.0699	723021
12.0715	721996
12.0726	721897
12.0733	723425

## Sheet: AD258.1_109K_ZF_ZFW_CFC
-12.0735	1199790
-12.0733	1198210
-12.0726	1199720
-12.0715	1197660
-12.0699	1197970
-12.0679	1197760
-12.0654	1197400
-12.0624	1199970
-12.059	1197970
-12.0551	1199000
-12.0508	1198460
-12.046	1198260
-12.0408	1200280
-12.0351	1199520
-12.029	1199470
-12.0224	1200200
-12.0154	1198720
-12.0079	1196250
-12	1197490
-11.9916	1198910
-11.9827	1197980
-11.9734	1197810
-11.9637	1197890
-11.9535	1198110
-11.9429	1198750
-11.9318	1197590
-11.9202	1198820
-11.9082	1197690
-11.8958	1199040
-11.8829	1199200
-11.8696	1199210
-11.8558	1196110
-11.8415	1198810
-11.8269	1198540
-11.8118	1197510
-11.7962	1196960
-11.7802	1197380
-11.7637	1197670
-11.7468	1197260
-11.7295	1197410
-11.7117	1199300
-11.6935	1198440
-11.6748	1197310
-11.6557	1196810
-11.6362	1198480
-11.6162	1198640
-11.5958	1199090
-11.5749	1198760
-11.5537	1197390
-11.5319	1198530
-11.5098	1199060
-11.4872	1199120
-11.4642	1199490
-11.4407	1197180
-11.4168	1199140
-11.3925	1199320
-11.3678	1197990
-11.3426	1200190
-11.317	1200540
-11.291	1199370
-11.2645	1198070
-11.2377	1198230
-11.2104	1199460
-11.1826	1199490
-11.1545	1198540
-11.1259	1198860
-11.097	1196300
-11.0676	1198360
-11.0377	1197100
-11.0075	1197840
-10.9769	1201650
-10.9458	1196050
-10.9144	1198830
-10.8825	1199780
-10.8502	1199590
-10.8175	1199960
-10.7844	1198960
-10.7509	1197860
-10.717	1199470
-10.6826	1198300
-10.6479	1198530
-10.6128	1199700
-10.5773	1197320
-10.5413	1197700
-10.505	1199220
-10.4683	1199270
-10.4312	1198180
-10.3937	1198290
-10.3558	1197960
-10.3175	1199490
-10.2789	1197340
-10.2398	1199350
-10.2004	1198040
-10.1605	1198340
-10.1203	1198460
-10.0798	1200440
-10.0388	1198780
-9.99743	1198450
-9.95571	1198950
-9.91361	1197120
-9.87114	1198240
-9.8283	1197660
-9.78509	1198670
-9.74151	1199340
-9.69756	1199340
-9.65324	1197890
-9.60857	1198600
-9.56353	1197210
-9.51813	1197800
-9.47237	1197890
-9.42626	1197350
-9.37979	1198860
-9.33297	1197840
-9.2858	1199140
-9.23828	1199040
-9.19041	1197560
-9.14219	1197990
-9.09363	1197060
-9.04473	1198680
-8.99549	1198450
-8.9459	1198460
-8.89598	1199960
-8.84573	1198730
-8.79514	1197780
-8.74423	1198290
-8.69298	1198630
-8.6414	1198750
-8.58951	1197430
-8.53728	1198270
-8.48474	1199840
-8.43187	1197150
-8.37869	1197760
-8.3252	1197570
-8.27139	1198460
-8.21726	1197610
-8.16283	1198070
-8.10809	1197360
-8.05305	1196440
-7.9977	1196900
-7.94206	1197020
-7.88611	1198760
-7.82986	1197970
-7.77333	1197610
-7.71649	1197280
-7.65937	1198650
-7.60196	1198960
-7.54427	1197440
-7.48629	1196640
-7.42802	1198630
-7.36948	1197060
-7.31066	1198900
-7.25157	1197440
-7.1922	1197530
-7.13256	1197850
-7.07265	1196660
-7.01248	1196780
-6.95204	1197950
-6.89134	1197450
-6.83039	1199600
-6.76917	1196720
-6.7077	1198960
-6.64598	1197980
-6.584	1197410
-6.52178	1198350
-6.45931	1199010
-6.39661	1197560
-6.33365	1197850
-6.27046	1197110
-6.20704	1196910
-6.14338	1198150
-6.07949	1197920
-6.01537	1197440
-5.95103	1197680
-5.88646	1197610
-5.82166	1197370
-5.75665	1200070
-5.69143	1198490
-5.62599	1196530
-5.56033	1196600
-5.49447	1198460
-5.4284	1197790
-5.36213	1197030
-5.29565	1197480
-5.22897	1197990
-5.1621	1197150
-5.09504	1198490
-5.02778	1198560
-4.96033	1196960
-4.8927	1195980
-4.82488	1197280
-4.75688	1196650
-4.6887	1196260
-4.62034	1197010
-4.55181	1197390
-4.48311	1195230
-4.41424	1197750
-4.34521	1197450
-4.27601	1198150
-4.20665	1196630
-4.13713	1197060
-4.06745	1196670
-3.99763	1197060
-3.92765	1197370
-3.85752	1197880
-3.78725	1196800
-3.71684	1197490
-3.64628	1197680
-3.57559	1197660
-3.50476	1196760
-3.43381	1197720
-3.36272	1197570
-3.29151	1196760
-3.22017	1198110
-3.14871	1195110
-3.07713	1196820
-3.00544	1195200
-2.93363	1197480
-2.86171	1198650
-2.78969	1196460
-2.71756	1199000
-2.64533	1195600
-2.573	1195870
-2.50057	1195820
-2.42805	1195330
-2.35543	1195230
-2.28273	1196340
-2.20994	1195010
-2.13707	1196200
-2.06412	1196070
-1.99109	1196260
-1.91798	1195660
-1.8448	1196620
-1.77156	1195770
-1.69824	1194990
-1.62487	1194220
-1.55143	1195800
-1.47793	1194900
-1.40438	1192090
-1.33077	1194900
-1.25712	1191350
-1.18341	1192220
-1.10967	1190660
-1.03588	1189520
-0.962049	1186170
-0.888185	1178620
-0.814287	1172730
-0.740358	1159390
-0.666402	1149020
-0.592421	1151720
-0.518417	1162080
-0.444393	1172750
-0.370353	1180140
-0.296299	1185540
-0.222234	1187770
-0.148161	1187900
-0.074082	1187840
0	1189940
0.074082	1189240
0.148161	1185530
0.222234	1187710
0.296299	1187120
0.370353	1184570
0.444393	1181960
0.518417	1174640
0.592421	1160550
0.666402	1141400
0.740358	1135860
0.814287	1151650
0.888185	1169220
0.962049	1178540
1.03588	1183690
1.10967	1189950
1.18341	1191300
1.25712	1191660
1.33077	1193130
1.40438	1192400
1.47793	1192610
1.55143	1194440
1.62487	1195040
1.69824	1195600
1.77156	1194090
1.8448	1195280
1.91798	1193510
1.99109	1194780
2.06412	1195210
2.13707	1196400
2.20994	1194020
2.28273	1194210
2.35543	1196660
2.42805	1198620
2.50057	1196050
2.573	1194960
2.64533	1196380
2.71756	1198990
2.78969	1195240
2.86171	1196590
2.93363	1196860
3.00544	1196480
3.07713	1196160
3.14871	1196330
3.22017	1196880
3.29151	1194840
3.36272	1196100
3.43381	1197490
3.50476	1196780
3.57559	1197150
3.64628	1197350
3.71684	1196630
3.78725	1196550
3.85752	1199410
3.92765	1198280
3.99763	1197820
4.06745	1196050
4.13713	1196530
4.20665	1197360
4.27601	1198040
4.34521	1197270
4.41424	1198230
4.48311	1197930
4.55181	1197710
4.62034	1196360
4.6887	1195790
4.75688	1196520
4.82488	1197820
4.8927	1198620
4.96033	1198460
5.02778	1198220
5.09504	1197230
5.1621	1196560
5.22897	1196790
5.29565	1196810
5.36213	1196720
5.4284	1198740
5.49447	1197680
5.56033	1196360
5.62599	1198690
5.69143	1198340
5.75665	1196780
5.82166	1195960
5.88646	1197800
5.95103	1197600
6.01537	1196530
6.07949	1196700
6.14338	1199820
6.20704	1198050
6.27046	1197920
6.33365	1196740
6.39661	1196030
6.45931	1197470
6.52178	1199460
6.584	1197890
6.64598	1196450
6.7077	1196860
6.76917	1197840
6.83039	1199020
6.89134	1199400
6.95204	1197160
7.01248	1197470
7.07265	1198270
7.13256	1197620
7.1922	1197260
7.25157	1198020
7.31066	1196470
7.36948	1199010
7.42802	1196890
7.48629	1199050
7.54427	1199600
7.60196	1197790
7.65937	1198320
7.71649	1196340
7.77333	1199340
7.82986	1199240
7.88611	1198780
7.94206	1197240
7.9977	1198130
8.05305	1198480
8.10809	1198180
8.16283	1198180
8.21726	1198200
8.27139	1198940
8.3252	1198430
8.37869	1199460
8.43187	1196950
8.48474	1198130
8.53728	1199380
8.58951	1198170
8.6414	1198210
8.69298	1198870
8.74423	1197260
8.79514	1197440
8.84573	1199020
8.89598	1198240
8.9459	1198200
8.99549	1197300
9.04473	1199240
9.09363	1198060
9.14219	1198370
9.19041	1200330
9.23828	1198440
9.2858	1200480
9.33297	1199170
9.37979	1198990
9.42626	1198810
9.47237	1198360
9.51813	1198470
9.56353	1198210
9.60857	1198180
9.65324	1199560
9.69756	1200020
9.74151	1198060
9.78509	1198510
9.8283	1196030
9.87114	1195960
9.91361	1197350
9.95571	1197530
9.99743	1199330
10.0388	1200900
10.0798	1198110
10.1203	1198310
10.1605	1199120
10.2004	1198810
10.2398	1198730
10.2789	1196660
10.3175	1197100
10.3558	1199880
10.3937	1199340
10.4312	1196960
10.4683	1198960
10.505	1198620
10.5413	1197200
10.5773	1198370
10.6128	1197620
10.6479	1198700
10.6826	1197090
10.717	1197930
10.7509	1199820
10.7844	1197460
10.8175	1195910
10.8502	1195970
10.8825	1198490
10.9144	1199270
10.9458	1197260
10.9769	1197670
11.0075	1200060
11.0377	1199070
11.0676	1198390
11.097	1197580
11.1259	1198230
11.1545	1198380
11.1826	1199150
11.2104	1196620
11.2377	1198620
11.2645	1200660
11.291	1199720
11.317	1197290
11.3426	1196430
11.3678	1198020
11.3925	1197240
11.4168	1198000
11.4407	1197220
11.4642	1199600
11.4872	1198220
11.5098	1200170
11.5319	1199990
11.5537	1198180
11.5749	1196790
11.5958	1199540
11.6162	1198860
11.6362	1198240
11.6557	1199250
11.6748	1199290
11.6935	1197620
11.7117	1197630
11.7295	1199050
11.7468	1200150
11.7637	1197950
11.7802	1198520
11.7962	1195520
11.8118	1199450
11.8269	1200490
11.8415	1198580
11.8558	1196800
11.8696	1196780
11.8829	1198430
11.8958	1198320
11.9082	1196960
11.9202	1198090
11.9318	1197520
11.9429	1198540
11.9535	1199920
11.9637	1199180
11.9734	1199980
11.9827	1199630
11.9916	1198790
12	1197030
12.0079	1197960
12.0154	1198630
12.0224	1197420
12.029	1199110
12.0351	1199100
12.0408	1198700
12.046	1198250
12.0508	1200010
12.0551	1198040
12.059	1198320
12.0624	1200650
12.0654	1199480
12.0679	1196150
12.0699	1198550
12.0715	1197640
12.0726	1198680
12.0733	1199340

## Sheet: AD258.1_112K_ZF_ZFW_CFC
-12.0735	2195400
-12.0733	2197490
-12.0726	2199660
-12.0715	2196360
-12.0699	2198520
-12.0679	2197200
-12.0654	2200470
-12.0624	2198790
-12.059	2195890
-12.0551	2198360
-12.0508	2198960
-12.046	2193640
-12.0408	2199960
-12.0351	2196280
-12.029	2200310
-12.0224	2199370
-12.0154	2198010
-12.0079	2197430
-12	2195230
-11.9916	2195390
-11.9827	2199280
-11.9734	2198870
-11.9637	2198390
-11.9535	2198130
-11.9429	2199360
-11.9318	2195040
-11.9202	2196600
-11.9082	2196860
-11.8958	2198620
-11.8829	2198780
-11.8696	2197560
-11.8558	2196250
-11.8415	2198070
-11.8269	2199440
-11.8118	2195860
-11.7962	2197420
-11.7802	2198240
-11.7637	2197620
-11.7468	2197040
-11.7295	2199500
-11.7117	2197640
-11.6935	2198130
-11.6748	2195550
-11.6557	2199740
-11.6362	2197910
-11.6162	2198840
-11.5958	2198230
-11.5749	2198200
-11.5537	2198830
-11.5319	2198110
-11.5098	2199190
-11.4872	2197120
-11.4642	2196110
-11.4407	2198420
-11.4168	2198260
-11.3925	2196450
-11.3678	2196960
-11.3426	2199110
-11.317	2198070
-11.291	2198800
-11.2645	2197980
-11.2377	2200210
-11.2104	2196880
-11.1826	2196410
-11.1545	2197430
-11.1259	2196880
-11.097	2194540
-11.0676	2199500
-11.0377	2196520
-11.0075	2198440
-10.9769	2198790
-10.9458	2195460
-10.9144	2197800
-10.8825	2197140
-10.8502	2200900
-10.8175	2197710
-10.7844	2196650
-10.7509	2198580
-10.717	2199440
-10.6826	2198200
-10.6479	2197610
-10.6128	2195310
-10.5773	2197500
-10.5413	2198050
-10.505	2197610
-10.4683	2199210
-10.4312	2196400
-10.3937	2198430
-10.3558	2200170
-10.3175	2199030
-10.2789	2198890
-10.2398	2197920
-10.2004	2197990
-10.1605	2198690
-10.1203	2198530
-10.0798	2195570
-10.0388	2198100
-9.99743	2198160
-9.95571	2197280
-9.91361	2197070
-9.87114	2196920
-9.8283	2197400
-9.78509	2192720
-9.74151	2198640
-9.69756	2198360
-9.65324	2197970
-9.60857	2198680
-9.56353	2196930
-9.51813	2197580
-9.47237	2197860
-9.42626	2201460
-9.37979	2197430
-9.33297	2197310
-9.2858	2197260
-9.23828	2197310
-9.19041	2197520
-9.14219	2196800
-9.09363	2198110
-9.04473	2195830
-8.99549	2196980
-8.9459	2196270
-8.89598	2197100
-8.84573	2198250
-8.79514	2197090
-8.74423	2198780
-8.69298	2199810
-8.6414	2195320
-8.58951	2198070
-8.53728	2200610
-8.48474	2196860
-8.43187	2198640
-8.37869	2196800
-8.3252	2195260
-8.27139	2196210
-8.21726	2198780
-8.16283	2194810
-8.10809	2197920
-8.05305	2194920
-7.9977	2196790
-7.94206	2197540
-7.88611	2196070
-7.82986	2196760
-7.77333	2199700
-7.71649	2195030
-7.65937	2195200
-7.60196	2195220
-7.54427	2195870
-7.48629	2198270
-7.42802	2197010
-7.36948	2196090
-7.31066	2194470
-7.25157	2198420
-7.1922	2195180
-7.13256	2195520
-7.07265	2196700
-7.01248	2194950
-6.95204	2195030
-6.89134	2198990
-6.83039	2198390
-6.76917	2197790
-6.7077	2196240
-6.64598	2199380
-6.584	2194630
-6.52178	2196960
-6.45931	2197350
-6.39661	2194900
-6.33365	2193160
-6.27046	2198120
-6.20704	2197070
-6.14338	2195170
-6.07949	2196130
-6.01537	2194160
-5.95103	2195240
-5.88646	2196950
-5.82166	2193670
-5.75665	2194860
-5.69143	2196050
-5.62599	2195650
-5.56033	2197250
-5.49447	2194840
-5.4284	2198590
-5.36213	2192840
-5.29565	2196860
-5.22897	2194300
-5.1621	2196720
-5.09504	2197500
-5.02778	2194130
-4.96033	2195640
-4.8927	2193930
-4.82488	2194290
-4.75688	2195880
-4.6887	2196410
-4.62034	2195110
-4.55181	2195380
-4.48311	2194220
-4.41424	2191730
-4.34521	2193530
-4.27601	2193140
-4.20665	2194550
-4.13713	2194360
-4.06745	2194750
-3.99763	2194320
-3.92765	2193480
-3.85752	2196480
-3.78725	2193070
-3.71684	2193950
-3.64628	2195410
-3.57559	2197250
-3.50476	2195330
-3.43381	2193680
-3.36272	2193930
-3.29151	2192120
-3.22017	2192880
-3.14871	2192250
-3.07713	2193040
-3.00544	2191820
-2.93363	2193490
-2.86171	2196280
-2.78969	2191630
-2.71756	2194490
-2.64533	2193420
-2.573	2191510
-2.50057	2190110
-2.42805	2191360
-2.35543	2192600
-2.28273	2193400
-2.20994	2190520
-2.13707	2191920
-2.06412	2190240
-1.99109	2193680
-1.91798	2189500
-1.8448	2187180
-1.77156	2189540
-1.69824	2188340
-1.62487	2191370
-1.55143	2190860
-1.47793	2192330
-1.40438	2188840
-1.33077	2188490
-1.25712	2188860
-1.18341	2186420
-1.10967	2186980
-1.03588	2183740
-0.962049	2183900
-0.888185	2179240
-0.814287	2173420
-0.740358	2165010
-0.666402	2160310
-0.592421	2161180
-0.518417	2167760
-0.444393	2173490
-0.370353	2177390
-0.296299	2179200
-0.222234	2181320
-0.148161	2182420
-0.074082	2180100
0	2180160
0.074082	2177890
0.148161	2179650
0.222234	2179080
0.296299	2180400
0.370353	2178560
0.444393	2175910
0.518417	2173300
0.592421	2161410
0.666402	2154340
0.740358	2146470
0.814287	2160310
0.888185	2171100
0.962049	2178540
1.03588	2179550
1.10967	2183570
1.18341	2186870
1.25712	2183710
1.33077	2189860
1.40438	2186980
1.47793	2188900
1.55143	2189010
1.62487	2187600
1.69824	2189220
1.77156	2187590
1.8448	2187560
1.91798	2188210
1.99109	2189540
2.06412	2190080
2.13707	2188940
2.20994	2191210
2.28273	2190380
2.35543	2191300
2.42805	2190860
2.50057	2189200
2.573	2189480
2.64533	2190560
2.71756	2191900
2.78969	2188940
2.86171	2189520
2.93363	2191930
3.00544	2191910
3.07713	2188440
3.14871	2191610
3.22017	2194240
3.29151	2191510
3.36272	2194730
3.43381	2194840
3.50476	2191710
3.57559	2194040
3.64628	2193230
3.71684	2192330
3.78725	2192170
3.85752	2191140
3.92765	2193750
3.99763	2192960
4.06745	2194160
4.13713	2191610
4.20665	2194480
4.27601	2193220
4.34521	2193470
4.41424	2191290
4.48311	2193350
4.55181	2195910
4.62034	2192320
4.6887	2191890
4.75688	2193510
4.82488	2192540
4.8927	2193640
4.96033	2194240
5.02778	2194840
5.09504	2194840
5.1621	2193850
5.22897	2195190
5.29565	2195080
5.36213	2195280
5.4284	2194990
5.49447	2196780
5.56033	2196160
5.62599	2195690
5.69143	2196310
5.75665	2194320
5.82166	2194500
5.88646	2194400
5.95103	2196850
6.01537	2193810
6.07949	2194480
6.14338	2196020
6.20704	2195120
6.27046	2193600
6.33365	2197130
6.39661	2194760
6.45931	2196360
6.52178	2196330
6.584	2197180
6.64598	2197140
6.7077	2195170
6.76917	2197560
6.83039	2195660
6.89134	2194010
6.95204	2196900
7.01248	2196460
7.07265	2196010
7.13256	2194880
7.1922	2196820
7.25157	2197550
7.31066	2197280
7.36948	2195000
7.42802	2196260
7.48629	2198050
7.54427	2196840
7.60196	2196510
7.65937	2195020
7.71649	2197120
7.77333	2196820
7.82986	2197660
7.88611	2196660
7.94206	2196230
7.9977	2195730
8.05305	2196830
8.10809	2196220
8.16283	2195880
8.21726	2198360
8.27139	2198680
8.3252	2197940
8.37869	2197690
8.43187	2196800
8.48474	2194540
8.53728	2199030
8.58951	2195950
8.6414	2194670
8.69298	2196060
8.74423	2198100
8.79514	2198620
8.84573	2196890
8.89598	2197040
8.9459	2195780
8.99549	2198100
9.04473	2197570
9.09363	2195840
9.14219	2195950
9.19041	2198910
9.23828	2198610
9.2858	2196040
9.33297	2196430
9.37979	2198150
9.42626	2198420
9.47237	2196700
9.51813	2196790
9.56353	2196260
9.60857	2198220
9.65324	2197630
9.69756	2198440
9.74151	2197520
9.78509	2194300
9.8283	2197980
9.87114	2197260
9.91361	2198150
9.95571	2196410
9.99743	2195710
10.0388	2195070
10.0798	2197640
10.1203	2200080
10.1605	2197270
10.2004	2198810
10.2398	2200380
10.2789	2196480
10.3175	2198750
10.3558	2198120
10.3937	2198390
10.4312	2197900
10.4683	2197740
10.505	2198410
10.5413	2196710
10.5773	2196200
10.6128	2198960
10.6479	2200150
10.6826	2197780
10.717	2197580
10.7509	2196900
10.7844	2196650
10.8175	2196120
10.8502	2194940
10.8825	2195710
10.9144	2198780
10.9458	2198230
10.9769	2196900
11.0075	2198060
11.0377	2199980
11.0676	2198160
11.097	2198440
11.1259	2195770
11.1545	2197260
11.1826	2196980
11.2104	2198620
11.2377	2198090
11.2645	2197900
11.291	2196810
11.317	2197790
11.3426	2200420
11.3678	2197330
11.3925	2196940
11.4168	2196080
11.4407	2197440
11.4642	2199150
11.4872	2198470
11.5098	2197540
11.5319	2194730
11.5537	2197260
11.5749	2197980
11.5958	2198030
11.6162	2194610
11.6362	2197300
11.6557	2196360
11.6748	2198120
11.6935	2200100
11.7117	2196770
11.7295	2197210
11.7468	2199700
11.7637	2196590
11.7802	2199560
11.7962	2196030
11.8118	2198120
11.8269	2195920
11.8415	2198720
11.8558	2198150
11.8696	2199060
11.8829	2196590
11.8958	2198660
11.9082	2199180
11.9202	2195770
11.9318	2196910
11.9429	2197770
11.9535	2195930
11.9637	2199040
11.9734	2199290
11.9827	2197120
11.9916	2200980
12	2198890
12.0079	2198460
12.0154	2196940
12.0224	2198610
12.029	2198090
12.0351	2198600
12.0408	2199560
12.046	2197060
12.0508	2197140
12.0551	2197830
12.059	2197740
12.0624	2196170
12.0654	2197100
12.0679	2198400
12.0699	2200290
12.0715	2195560
12.0726	2198480
12.0733	2197540

## Sheet: AD258.1_115K_ZF_ZFW_CFC
-12.0735	2271570
-12.0733	2269630
-12.0726	2272620
-12.0715	2269230
-12.0699	2273620
-12.0679	2272520
-12.0654	2271150
-12.0624	2272310
-12.059	2273900
-12.0551	2270110
-12.0508	2270450
-12.046	2272320
-12.0408	2270350
-12.0351	2269820
-12.029	2270800
-12.0224	2271250
-12.0154	2270610
-12.0079	2271520
-12	2269190
-11.9916	2272800
-11.9827	2269830
-11.9734	2269920
-11.9637	2271110
-11.9535	2270070
-11.9429	2271140
-11.9318	2272120
-11.9202	2270070
-11.9082	2270050
-11.8958	2272430
-11.8829	2269330
-11.8696	2270180
-11.8558	2270730
-11.8415	2269610
-11.8269	2271670
-11.8118	2270460
-11.7962	2270040
-11.7802	2272620
-11.7637	2270760
-11.7468	2271370
-11.7295	2270800
-11.7117	2270680
-11.6935	2271470
-11.6748	2268490
-11.6557	2270680
-11.6362	2272210
-11.6162	2270700
-11.5958	2271500
-11.5749	2273440
-11.5537	2268700
-11.5319	2271660
-11.5098	2272780
-11.4872	2269770
-11.4642	2274440
-11.4407	2270020
-11.4168	2272310
-11.3925	2270700
-11.3678	2270480
-11.3426	2269270
-11.317	2270990
-11.291	2270890
-11.2645	2270960
-11.2377	2270500
-11.2104	2271920
-11.1826	2269270
-11.1545	2269670
-11.1259	2271160
-11.097	2271720
-11.0676	2271000
-11.0377	2271070
-11.0075	2271740
-10.9769	2269530
-10.9458	2268880
-10.9144	2271450
-10.8825	2271000
-10.8502	2272410
-10.8175	2268310
-10.7844	2271010
-10.7509	2272940
-10.717	2270110
-10.6826	2272620
-10.6479	2271130
-10.6128	2270290
-10.5773	2269930
-10.5413	2271740
-10.505	2273370
-10.4683	2273410
-10.4312	2268830
-10.3937	2269320
-10.3558	2271110
-10.3175	2270380
-10.2789	2271420
-10.2398	2271560
-10.2004	2269420
-10.1605	2270140
-10.1203	2270020
-10.0798	2268890
-10.0388	2270820
-9.99743	2269540
-9.95571	2271040
-9.91361	2271880
-9.87114	2272380
-9.8283	2268670
-9.78509	2269820
-9.74151	2268530
-9.69756	2268630
-9.65324	2271050
-9.60857	2270060
-9.56353	2271980
-9.51813	2269870
-9.47237	2269600
-9.42626	2270400
-9.37979	2270790
-9.33297	2268330
-9.2858	2271460
-9.23828	2272080
-9.19041	2271260
-9.14219	2268950
-9.09363	2270890
-9.04473	2269180
-8.99549	2269950
-8.9459	2270430
-8.89598	2271250
-8.84573	2267370
-8.79514	2269310
-8.74423	2272530
-8.69298	2267870
-8.6414	2269400
-8.58951	2270120
-8.53728	2268870
-8.48474	2268980
-8.43187	2273160
-8.37869	2269530
-8.3252	2268910
-8.27139	2269750
-8.21726	2268680
-8.16283	2269300
-8.10809	2271760
-8.05305	2270780
-7.9977	2268220
-7.94206	2267160
-7.88611	2268420
-7.82986	2269910
-7.77333	2272890
-7.71649	2270530
-7.65937	2267780
-7.60196	2270230
-7.54427	2270390
-7.48629	2268170
-7.42802	2269750
-7.36948	2270720
-7.31066	2267350
-7.25157	2268990
-7.1922	2269610
-7.13256	2267420
-7.07265	2270670
-7.01248	2271240
-6.95204	2268040
-6.89134	2269850
-6.83039	2267020
-6.76917	2268570
-6.7077	2267040
-6.64598	2269840
-6.584	2266340
-6.52178	2269390
-6.45931	2267080
-6.39661	2267670
-6.33365	2267010
-6.27046	2270200
-6.20704	2266680
-6.14338	2267650
-6.07949	2268070
-6.01537	2271320
-5.95103	2268640
-5.88646	2267790
-5.82166	2270430
-5.75665	2268850
-5.69143	2268910
-5.62599	2269000
-5.56033	2269210
-5.49447	2267470
-5.4284	2266070
-5.36213	2269730
-5.29565	2265490
-5.22897	2268980
-5.1621	2269890
-5.09504	2270070
-5.02778	2268560
-4.96033	2267900
-4.8927	2269070
-4.82488	2266640
-4.75688	2267460
-4.6887	2266860
-4.62034	2267610
-4.55181	2265050
-4.48311	2265920
-4.41424	2266480
-4.34521	2265880
-4.27601	2265180
-4.20665	2264320
-4.13713	2266150
-4.06745	2265640
-3.99763	2268780
-3.92765	2266480
-3.85752	2265570
-3.78725	2266210
-3.71684	2267220
-3.64628	2264390
-3.57559	2267960
-3.50476	2265470
-3.43381	2265070
-3.36272	2263800
-3.29151	2266780
-3.22017	2264870
-3.14871	2264680
-3.07713	2266530
-3.00544	2263740
-2.93363	2263020
-2.86171	2264350
-2.78969	2264540
-2.71756	2264000
-2.64533	2262400
-2.573	2261900
-2.50057	2265450
-2.42805	2265970
-2.35543	2264880
-2.28273	2264900
-2.20994	2263080
-2.13707	2261380
-2.06412	2263800
-1.99109	2262120
-1.91798	2263490
-1.8448	2262710
-1.77156	2262700
-1.69824	2261460
-1.62487	2262190
-1.55143	2262470
-1.47793	2261080
-1.40438	2261510
-1.33077	2260180
-1.25712	2260460
-1.18341	2261500
-1.10967	2259000
-1.03588	2260900
-0.962049	2259380
-0.888185	2259860
-0.814287	2258820
-0.740358	2258270
-0.666402	2254450
-0.592421	2256620
-0.518417	2259060
-0.444393	2257570
-0.370353	2256290
-0.296299	2256030
-0.222234	2255690
-0.148161	2254900
-0.074082	2254840
0	2253700
0.074082	2251670
0.148161	2253480
0.222234	2253210
0.296299	2255130
0.370353	2252740
0.444393	2255460
0.518417	2251920
0.592421	2252120
0.666402	2254240
0.740358	2253840
0.814287	2256290
0.888185	2253360
0.962049	2255750
1.03588	2257120
1.10967	2255370
1.18341	2258710
1.25712	2258820
1.33077	2260360
1.40438	2258700
1.47793	2263080
1.55143	2260000
1.62487	2259870
1.69824	2260570
1.77156	2262550
1.8448	2260640
1.91798	2261750
1.99109	2259040
2.06412	2262440
2.13707	2261230
2.20994	2262930
2.28273	2260930
2.35543	2262700
2.42805	2264020
2.50057	2260860
2.573	2262700
2.64533	2261690
2.71756	2264850
2.78969	2262080
2.86171	2263190
2.93363	2264180
3.00544	2265510
3.07713	2263250
3.14871	2262900
3.22017	2263590
3.29151	2262430
3.36272	2262430
3.43381	2263010
3.50476	2264940
3.57559	2266290
3.64628	2268100
3.71684	2262860
3.78725	2266640
3.85752	2264000
3.92765	2266820
3.99763	2264120
4.06745	2264060
4.13713	2266930
4.20665	2266440
4.27601	2266970
4.34521	2265530
4.41424	2265200
4.48311	2263400
4.55181	2266770
4.62034	2266470
4.6887	2268220
4.75688	2267080
4.82488	2265160
4.8927	2268720
4.96033	2266960
5.02778	2267020
5.09504	2268270
5.1621	2267430
5.22897	2269160
5.29565	2266060
5.36213	2268080
5.4284	2267770
5.49447	2266120
5.56033	2268740
5.62599	2268160
5.69143	2268900
5.75665	2267880
5.82166	2269790
5.88646	2267360
5.95103	2268000
6.01537	2267870
6.07949	2269420
6.14338	2268140
6.20704	2266530
6.27046	2267140
6.33365	2268200
6.39661	2266280
6.45931	2268490
6.52178	2267180
6.584	2267250
6.64598	2266150
6.7077	2267530
6.76917	2266760
6.83039	2268930
6.89134	2270780
6.95204	2268010
7.01248	2269700
7.07265	2268690
7.13256	2269000
7.1922	2269100
7.25157	2271190
7.31066	2268560
7.36948	2271050
7.42802	2269990
7.48629	2268090
7.54427	2270240
7.60196	2267800
7.65937	2269230
7.71649	2268400
7.77333	2269200
7.82986	2270320
7.88611	2271050
7.94206	2270630
7.9977	2269600
8.05305	2268860
8.10809	2268290
8.16283	2271370
8.21726	2270530
8.27139	2272170
8.3252	2269160
8.37869	2271590
8.43187	2267680
8.48474	2268840
8.53728	2269270
8.58951	2271000
8.6414	2269710
8.69298	2270010
8.74423	2272030
8.79514	2272550
8.84573	2270910
8.89598	2270610
8.9459	2268950
8.99549	2268390
9.04473	2266970
9.09363	2270040
9.14219	2267250
9.19041	2272260
9.23828	2269980
9.2858	2269520
9.33297	2270140
9.37979	2268550
9.42626	2271610
9.47237	2272700
9.51813	2269320
9.56353	2270380
9.60857	2273640
9.65324	2270420
9.69756	2273650
9.74151	2271470
9.78509	2272520
9.8283	2272900
9.87114	2269470
9.91361	2269420
9.95571	2270470
9.99743	2271020
10.0388	2270240
10.0798	2274120
10.1203	2266480
10.1605	2271060
10.2004	2268310
10.2398	2268790
10.2789	2269680
10.3175	2271360
10.3558	2269270
10.3937	2271640
10.4312	2271900
10.4683	2271800
10.505	2270390
10.5413	2270630
10.5773	2269660
10.6128	2273090
10.6479	2271550
10.6826	2271250
10.717	2268280
10.7509	2269220
10.7844	2269990
10.8175	2273940
10.8502	2269340
10.8825	2271500
10.9144	2267020
10.9458	2272420
10.9769	2268580
11.0075	2271660
11.0377	2267110
11.0676	2273270
11.097	2270770
11.1259	2271260
11.1545	2268050
11.1826	2269950
11.2104	2269880
11.2377	2269540
11.2645	2267610
11.291	2270080
11.317	2269780
11.3426	2268510
11.3678	2271330
11.3925	2270410
11.4168	2270960
11.4407	2270880
11.4642	2270380
11.4872	2274320
11.5098	2271220
11.5319	2271240
11.5537	2270540
11.5749	2270910
11.5958	2269530
11.6162	2271840
11.6362	2268130
11.6557	2272780
11.6748	2270320
11.6935	2270190
11.7117	2272380
11.7295	2271460
11.7468	2272730
11.7637	2270780
11.7802	2269970
11.7962	2271060
11.8118	2271790
11.8269	2270280
11.8415	2268040
11.8558	2271180
11.8696	2274120
11.8829	2270470
11.8958	2270070
11.9082	2267970
11.9202	2270020
11.9318	2271140
11.9429	2269500
11.9535	2270840
11.9637	2270700
11.9734	2267680
11.9827	2269940
11.9916	2271520
12	2269610
12.0079	2270440
12.0154	2270540
12.0224	2271600
12.029	2269280
12.0351	2272390
12.0408	2271430
12.046	2271870
12.0508	2271430
12.0551	2269480
12.059	2271640
12.0624	2270880
12.0654	2269280
12.0679	2272480
12.0699	2273130
12.0715	2272420
12.0726	2273980
12.0733	2270200
