# Supplementary material for: Cooperative spin crossover leading to bistable and multi-inert system states in an iron(III) complex
Source: Nat Commun. 2024 Aug 25;15:7321. doi: 10.1038/s41467-024-51675-1 (PMC11345420; doi:10.1038/s41467-024-51675-1)
Supplement: Supplementary file 3 — Source Data File [file 41467_2024_51675_MOESM3_ESM.zip › zip/Fig_7a_Scan rate response.xlsx]

## Sheet: Sheet1
	10 K/min, 150-50		10 K/min, 50-150		8 K/min, 150-50		8 K/min, 50-150		5 K/min, 150-50		5 K/min, 50-150		4 K/min, 150-50		4 K/min, 50-150		3 K/min, 150-50		3 K/min, 50-150		1 K/min, 150-50		1 K/min, 50-150		0.5 K/min, 150-50		0.5 K/min, 50-150		2 K/min, 150-50		2 K/min, 150-300		settle		settle
147.908	4.50831	50.0695	4.40483	150.021	4.51918	49.9999	4.3891	150.02	4.51926	49.9982	4.3173	150.016	4.51886	49.9997	4.19473	150.021	4.51899	50.0007	3.95399	150.023	4.51865	50.0018	2.39604	150.016	4.5186	50.001	1.33432	150.019	4.52744	50.0031	3.42086	150.02	4.42871	50.0031	1.33387
142.96	4.48575	57.1057	4.44325	144.81	4.50367	55.7228	4.41966	144.967	4.50601	55.0691	4.3356	145.005	4.50692	54.9126	4.20944	145.24	4.50833	54.6672	3.96082	148.776	4.51232	51.2064	2.3968	148.894	4.51279	51.1104	1.33524	145.555	4.51815	54.4793	3.41847	149.249	4.42562	51.0308	1.33382
137.981	4.49983	62.1283	4.44437	140.347	4.49929	59.6777	4.42138	140.784	4.5141	59.1345	4.33652	140.954	4.50479	58.8963	4.20441	141.34	4.50647	58.669	3.95202	147.676	4.51186	52.2233	2.39486	147.844	4.51231	52.0984	1.33503	141.554	4.51511	58.4242	3.3964	148.301	4.4235	52.0342	1.33333
133.089	4.49715	67.0083	4.44655	136.469	4.49806	63.6881	4.41863	136.958	4.50143	63.2086	4.33255	137.073	4.50271	62.8876	4.19451	137.397	4.50455	62.7141	3.92325	146.704	4.51134	53.2048	2.39324	146.867	4.51165	53.1018	1.33434	137.558	4.51232	62.4707	3.32838	147.169	4.4225	53.0331	1.33217
127.868	4.49253	72.1231	4.44781	132.445	4.49428	67.7695	4.41921	132.874	4.49828	67.0564	4.32024	133.151	4.49992	66.955	4.15698	133.397	4.50139	66.6253	3.84476	145.755	4.51087	54.2062	2.38991	145.864	4.51067	54.1079	1.33293	133.573	4.50973	66.4234	3.16066	146.148	4.42205	54.0342	1.33011
122.788	4.48628	79.4554	4.41685	128.269	4.49104	71.6456	4.41363	128.945	4.4967	71.204	4.28451	129.062	4.49746	70.9037	4.06615	129.379	4.49809	70.6513	3.65484	144.754	4.50999	55.2208	2.38475	144.878	4.51002	55.0952	1.33129	129.599	4.5064	70.4507	2.80453	145.123	4.42171	55.034	1.32745
117.743	4.48448	83.6291	4.37282	124.353	4.48893	77.5919	4.37811	124.966	4.49403	75.1397	4.19337	125.166	4.4946	74.883	3.86432	125.301	4.49536	74.6714	3.3157	143.787	4.5091	56.1884	2.37893	143.888	4.50913	56.0953	1.32792	125.588	4.50413	74.4295	2.32319	144.109	4.42133	56.0355	1.32372
112.62	4.48041	87.7872	4.31051	120.34	4.48706	80.8352	4.32467	120.943	4.49189	79.0816	4.027	121.155	4.4922	78.8397	3.57243	121.367	4.49352	78.6279	2.95761	142.773	4.50849	57.1788	2.37082	142.874	4.50789	57.1073	1.32329	121.566	4.50164	78.4084	1.95313	143.06	4.42162	57.032	1.31843
107.493	4.47766	92.2162	4.23665	116.371	4.48346	84.022	4.26029	116.828	4.48977	83.0087	3.80018	117.084	4.49049	82.8505	3.29685	117.328	4.49166	82.6113	2.67149	141.779	4.50749	58.1986	2.35885	141.892	4.50723	58.1036	1.31741	117.526	4.49948	82.4442	1.7447	142.069	4.42156	58.0426	1.31224
102.615	4.47642	99.5443	4.1795	112.373	4.48211	87.6664	4.17595	112.986	4.48896	87.0939	3.57565	113.123	4.489	86.8711	3.07225	113.341	4.48925	86.7024	2.46402	140.81	4.50711	59.2071	2.34502	140.894	4.5062	59.0963	1.30972	113.539	4.49755	86.4456	1.65562	141.06	4.42129	59.0501	1.30437
97.6728	4.47761	103.702	4.20473	108.289	4.48124	91.6156	4.08906	108.916	4.48829	91.177	3.40399	109.153	4.48841	90.7828	2.9255	109.329	4.48892	90.5853	2.351	139.788	4.50623	60.2129	2.32588	139.887	4.50536	60.1061	1.29975	109.516	4.49659	90.4254	1.6468	140.082	4.42093	60.0394	1.29423
92.4325	4.46515	107.773	4.29212	104.105	4.47925	97.5254	4.02216	104.921	4.48719	95.0923	3.31901	105.127	4.48671	94.8726	2.86839	105.373	4.48828	94.6439	2.32941	138.791	4.50504	61.1877	2.3035	138.899	4.5043	61.1046	1.28737	105.568	4.49492	94.3981	1.69397	139.086	4.42077	61.0392	1.28266
87.211	4.45923	112.213	4.44455	100.206	4.48028	100.705	4.02444	100.976	4.48519	99.1434	3.32481	101.13	4.4846	98.8501	2.90061	101.341	4.48521	98.7349	2.39346	137.789	4.50424	62.1845	2.27405	137.898	4.5036	62.0973	1.27317	101.576	4.49255	98.4112	1.8078	138.062	4.42026	62.04	1.269
80.7463	4.44409	119.632	4.51394	96.1256	4.47663	104.029	4.07124	96.8604	4.48275	103.05	3.41599	97.1301	4.48317	102.87	3.02797	97.316	4.48348	102.597	2.56323	136.786	4.50367	63.1989	2.23675	136.888	4.50277	63.0931	1.25619	97.5517	4.48953	102.4	2.08	137.047	4.42019	63.0435	1.25421
74.9131	4.43107	123.776	4.51785	91.9385	4.46767	107.608	4.19429	92.7267	4.47516	107.145	3.70485	93.0897	4.47665	106.901	3.39652	93.3213	4.47647	106.625	3.04659	135.818	4.5031	64.192	2.19208	135.882	4.50184	64.1003	1.23675	93.5467	4.48238	106.43	2.76268	136.033	4.41992	64.0492	1.23859
69.0627	4.41891	127.725	4.51711	88.1601	4.46091	111.627	4.39135	88.749	4.46573	111.182	4.16017	89.0653	4.46509	110.88	3.99272	89.3602	4.46152	110.661	3.83629	134.799	4.50183	65.2196	2.1369	134.9	4.50076	65.1016	1.21551	89.5701	4.46141	110.403	3.77858	135.016	4.41958	65.044	1.22295
63.9584	4.42354	132.126	4.51991	84.0883	4.4548	117.503	4.50175	84.8676	4.45465	115.047	4.45842	85.0856	4.44655	114.824	4.44789	85.3098	4.43309	114.625	4.4413	133.777	4.5012	66.1917	2.07482	133.903	4.49988	66.105	1.19338	85.5554	4.41489	114.494	4.44742	134.02	4.41917	66.0436	1.20812
59.6181	4.42462	139.97	4.52931	78.8244	4.44462	120.786	4.50569	80.0491	4.43518	119.068	4.49853	80.9073	4.41434	118.792	4.49273	81.3056	4.38058	118.671	4.49004	132.787	4.50043	67.1931	1.99958	132.886	4.49897	67.0965	1.17155	81.3656	4.31548	118.473	4.49959	133.03	4.41886	67.0523	1.19473
56.4737	4.42706	144.043	4.5322	74.8444	4.43044	124.156	4.51003	76.8625	4.41664	123.177	4.4996	77.1103	4.37526	122.892	4.4979	76.9278	4.2944	122.632	4.49284	131.797	4.49923	68.2181	1.91303	131.899	4.49819	68.1083	1.14878	77.5346	4.16333	122.475	4.50266	132.005	4.41858	68.0493	1.18278
53.9295	4.42652	148.007	4.53353	70.818	4.42123	127.619	4.51066	72.7034	4.39171	127.061	4.50282	73.0493	4.32738	126.845	4.50021	73.3079	4.21006	126.678	4.49656	130.777	4.49886	69.2073	1.8266	130.903	4.49753	69.0972	1.12864	73.5038	3.95767	126.433	4.50518	131.015	4.41827	69.0461	1.17244
50.1937	4.40621			66.6864	4.41081	131.701	4.51414	68.7613	4.36906	131.073	4.50621	69.0035	4.28279	130.832	4.50228	69.2578	4.12008	130.657	4.50033	129.81	4.49814	70.1994	1.73512	129.894	4.49655	70.0905	1.10994	69.5086	3.75892	130.43	4.50893	130.007	4.41773	70.0587	1.16468
				62.6656	4.4101	137.557	4.51787	64.7106	4.35408	135.176	4.51054	65.0312	4.25152	134.901	4.50576	65.2283	4.05344	134.657	4.50342	128.816	4.49747	71.2181	1.64181	128.898	4.49545	71.1161	1.09302	65.5244	3.61065	134.45	4.5118	129.003	4.41713	71.0644	1.15823
				58.8099	4.4121	140.79	4.53191	60.6335	4.3437	139.038	4.51356	61.0034	4.23242	138.818	4.50899	61.2664	4.01386	138.619	4.50726	127.76	4.49674	72.1902	1.56212	127.887	4.49489	72.0984	1.07833	61.5066	3.52039	138.444	4.51602	128.004	4.41681	72.0606	1.1532
				55.6973	4.41009	143.993	4.52431	56.8678	4.33745	143.061	4.51637	56.9687	4.21914	142.801	4.51234	57.1954	3.99145	142.611	4.51045	126.811	4.4959	73.183	1.48886	126.893	4.49389	73.1022	1.06659	57.5532	3.47494	142.41	4.51944	126.988	4.4167	73.048	1.14966
				52.6358	4.4071	147.588	4.52564	52.8284	4.33354	147.093	4.52007	53.068	4.21335	146.9	4.51651	53.2812	3.98098	146.677	4.51457	125.812	4.49485	74.2108	1.42332	125.895	4.49384	74.102	1.05664	53.4746	3.45145	146.426	4.52308	125.983	4.41631	74.0556	1.14747
				50.0005	4.3907	150.008	4.51573	50.0014	4.31988	150.008	4.51615	50.0035	4.19873	150.004	4.51582	50.0014	3.96005	150.002	4.51576	124.787	4.49438	75.1826	1.37287	124.903	4.49287	75.0893	1.04919	50.0016	3.42895	150.002	4.52714	124.969	4.41602	75.0626	1.14637
																				123.805	4.49349	76.1813	1.32703	123.897	4.49258	76.1043	1.04311					123.976	4.41576	76.0511	1.14607
																				122.773	4.49305	77.2168	1.29013	122.888	4.49153	77.0975	1.03916					122.986	4.41508	77.0741	1.14701
																				121.808	4.4923	78.1844	1.26148	121.903	4.49104	78.0938	1.03676					121.989	4.41449	78.0567	1.14832
																				120.781	4.49163	79.1735	1.2376	120.891	4.49042	79.1136	1.0356					120.977	4.41426	79.0634	1.15058
																				119.801	4.49127	80.2369	1.2177	119.902	4.48983	80.0863	1.03582					119.972	4.414	80.0706	1.15354
																				118.81	4.49077	81.2003	1.20332	118.905	4.48911	81.1022	1.03781					118.961	4.41376	81.0649	1.15698
																				117.785	4.49021	82.1943	1.19168	117.879	4.48862	82.1189	1.04052					117.951	4.4136	82.0645	1.16098
																				116.808	4.49072	83.2191	1.18403	116.909	4.48803	83.103	1.04395					116.965	4.41333	83.0561	1.16545
																				115.814	4.48974	84.186	1.17964	115.9	4.4875	84.1125	1.04893					116.024	4.41274	84.066	1.1709
																				114.781	4.48867	85.1783	1.17808	114.887	4.4869	85.0936	1.05581					114.965	4.41289	85.0751	1.17696
																				113.813	4.48847	86.2231	1.17899	113.889	4.48637	86.0929	1.06298					113.918	4.41353	86.064	1.18372
																				112.782	4.48789	87.2002	1.18238	112.887	4.48609	87.0937	1.07141					112.933	4.41351	87.0836	1.1918
																				111.811	4.48821	88.2101	1.18829	111.908	4.48628	88.0988	1.08179					111.963	4.41346	88.0665	1.20039
																				110.803	4.48788	89.2116	1.19579	110.906	4.48583	89.111	1.09322					110.943	4.41374	89.0709	1.21066
																				109.76	4.48718	90.1926	1.20574	109.886	4.48527	90.1005	1.10625					109.943	4.41347	90.0795	1.22204
																				108.793	4.48689	91.2229	1.21841	108.897	4.48481	91.0922	1.12099					108.947	4.41349	91.0578	1.23481
																				107.809	4.48682	92.1781	1.23252	107.893	4.48439	92.1103	1.13916					107.949	4.41367	92.0738	1.2503
																				106.803	4.4864	93.2022	1.25048	106.889	4.48387	93.0926	1.15834					106.922	4.41374	93.0777	1.26813
																				105.797	4.48566	94.2169	1.27144	105.897	4.48342	94.0907	1.18127					105.935	4.41313	94.079	1.2893
																				104.772	4.48507	95.1875	1.295	104.904	4.48291	95.1013	1.20863					104.93	4.41299	95.0878	1.31396
																				103.81	4.48486	96.1776	1.32379	103.89	4.48214	96.105	1.23978					103.932	4.41301	96.0799	1.34342
																				102.77	4.48402	97.2103	1.35909	102.902	4.48184	97.0864	1.27686					102.921	4.41278	97.0744	1.37706
																				101.812	4.48349	98.1933	1.39899	101.884	4.48107	98.1104	1.32097					101.92	4.4126	98.0819	1.41657
																				100.808	4.48289	99.1985	1.44849	100.897	4.48056	99.107	1.37486					100.925	4.41248	99.0692	1.46352
																				99.7864	4.48246	100.199	1.50864	99.899	4.47976	100.088	1.44073					99.9913	4.41161	100.085	1.52002
																				98.7922	4.48185	101.227	1.585	98.8865	4.47916	101.095	1.52338					98.8788	4.41325	101.088	1.59076
																				97.7793	4.48103	102.21	1.67607	97.9015	4.47836	102.107	1.62635					97.9076	4.41306	102.088	1.68417
																				96.7896	4.48018	103.197	1.78943	96.8992	4.47703	103.091	1.7537					96.9167	4.41193	103.083	1.80771
																				95.792	4.47891	104.203	1.93378	95.8895	4.47554	104.103	1.92379					95.9133	4.41204	104.099	1.97667
																				94.7768	4.47626	105.187	2.10756	94.9007	4.473	105.107	2.13988					94.9117	4.41126	105.09	2.19505
																				93.792	4.4736	106.185	2.32788	93.9041	4.46983	106.101	2.40505					93.9122	4.40984	106.093	2.47457
																				92.7807	4.46548	107.207	2.60899	92.8967	4.46103	107.112	2.71392					92.9154	4.40426	107.097	2.80448
																				91.8043	4.46068	108.234	2.93526	91.8961	4.45345	108.107	3.03383					91.9034	4.40066	108.093	3.17025
																				90.7582	4.45297	109.22	3.28934	90.8944	4.44357	109.093	3.35212					90.8842	4.39596	109.089	3.53151
																				89.7955	4.44395	110.173	3.63108	89.9039	4.42921	110.104	3.65947					89.9079	4.39011	110.106	3.84417
																				88.8026	4.43093	111.234	3.95853	88.8912	4.40809	111.082	3.92601					88.9033	4.37993	111.104	4.08654
																				87.7671	4.41226	112.183	4.18021	87.8873	4.37904	112.078	4.15382					87.9098	4.36403	112.092	4.24801
																				86.7914	4.39036	113.184	4.33973	86.8997	4.33991	113.109	4.32167					86.9128	4.34263	113.102	4.34164
																				85.7803	4.36043	114.198	4.42665	85.8985	4.2854	114.122	4.41501					85.921	4.31147	114.087	4.38502
																				84.7938	4.32279	115.189	4.4641	84.883	4.21129	115.1	4.45849					84.9138	4.26576	115.109	4.40278
																				83.785	4.27479	116.227	4.47883	83.8965	4.11733	116.107	4.4753					83.9083	4.20211	116.114	4.40901
																				82.7852	4.21642	117.221	4.48386	82.8969	3.99764	117.095	4.4817					82.9064	4.12395	117.103	4.41014
																				81.8142	4.14877	118.181	4.48498	81.8903	3.85106	118.097	4.48347					81.9181	4.02092	118.108	4.41052
																				80.7926	4.06622	119.207	4.48615	80.9002	3.68362	119.105	4.48447					80.9091	3.88826	119.101	4.41059
																				79.7633	3.97167	120.197	4.48623	79.9071	3.49459	120.077	4.48602					79.9232	3.73333	120.098	4.41051
																				78.7982	3.87419	121.168	4.48755	78.8959	3.28921	121.129	4.48739					78.9197	3.55681	121.121	4.41115
																				77.8003	3.7669	122.216	4.4898	77.8951	3.07812	122.118	4.48754					77.9281	3.36806	122.111	4.41155
																				76.7946	3.65445	123.185	4.48939	76.8895	2.86961	123.11	4.48835					76.9343	3.16687	123.104	4.41189
																				75.8012	3.54212	124.231	4.49055	75.9033	2.67518	124.131	4.48943					75.9213	2.96437	124.116	4.41259
																				74.7871	3.42854	125.189	4.49028	74.8869	2.48787	125.089	4.48902					74.9318	2.76961	125.088	4.41202
																				73.7853	3.32106	126.219	4.49206	73.8914	2.32262	126.124	4.49076					73.9364	2.57938	126.115	4.41327
																				72.7675	3.21527	127.2	4.49269	72.8983	2.17321	127.112	4.49164					72.9393	2.40271	127.134	4.41471
																				71.7875	3.12055	128.224	4.49363	71.882	2.0405	128.107	4.49219					71.9464	2.25034	128.117	4.41435
																				70.7922	3.03206	129.182	4.49419	70.8841	1.92761	129.108	4.49279					70.9417	2.10649	129.115	4.41444
																				69.769	2.94935	130.195	4.49541	69.8951	1.83065	130.083	4.49327					69.9372	1.97965	130.088	4.41352
																				68.7934	2.87865	131.179	4.49562	68.8973	1.74913	131.104	4.49438					68.9569	1.86719	131.13	4.41523
																				67.817	2.81297	132.158	4.49696	67.9042	1.67951	132.114	4.49549					67.9578	1.76917	132.105	4.41467
																				66.7777	2.74964	133.22	4.4979	66.8984	1.61993	133.087	4.49619					66.9524	1.68825	133.12	4.41553
																				65.8094	2.69638	134.207	4.49865	65.9049	1.57095	134.103	4.49719					65.9556	1.62145	134.115	4.41588
																				64.8184	2.6483	135.179	4.49944	64.8905	1.52937	135.078	4.49798					64.9503	1.5664	135.118	4.41647
																				63.7986	2.60575	136.238	4.50065	63.9021	1.49529	136.095	4.49933					63.9622	1.52239	136.121	4.41692
																				62.7996	2.57034	137.174	4.50134	62.8826	1.46659	137.092	4.49942					62.9657	1.48541	137.109	4.41709
																				61.819	2.54109	138.159	4.50083	61.9079	1.44341	138.091	4.501					61.9708	1.45518	138.116	4.41779
																				60.7788	2.5153	139.235	4.50288	60.909	1.42372	139.098	4.50102					60.9684	1.43132	139.114	4.418
																				59.7787	2.49438	140.185	4.50365	59.8914	1.40709	140.089	4.50219					59.9771	1.41188	140.127	4.41864
																				58.7933	2.47764	141.199	4.50318	58.9128	1.39385	141.048	4.50329					58.9781	1.39534	141.114	4.41885
																				57.7919	2.46343	142.182	4.50566	57.9002	1.38261	142.087	4.50333					57.979	1.38215	142.139	4.41971
																				56.7968	2.45151	143.154	4.5068	56.8899	1.37343	143.111	4.50543					56.9843	1.37153	143.135	4.41963
																				55.8126	2.44149	144.228	4.50781	55.9017	1.36547	144.103	4.50698					55.9879	1.36316	144.155	4.42067
																				54.7785	2.43355	145.216	4.50876	54.883	1.35906	145.082	4.50742					54.9843	1.35632	145.135	4.42062
																				53.7863	2.42653	146.198	4.50917	53.8955	1.35341	146.079	4.508					53.9899	1.35093	146.134	4.42104
																				52.784	2.42077	147.161	4.51059	52.9091	1.34848	147.067	4.5092					52.9894	1.34615	147.16	4.42231
																				51.8205	2.41637	148.201	4.51096	51.8845	1.34456	148.12	4.51063					51.993	1.34242	148.136	4.42204
																				50.8308	2.4118	149.235	4.51219	50.8984	1.34102	149.111	4.51111					50.9651	1.33809	149.124	4.42252
																				50.0024	2.40193	150.008	4.51093	50.0033	1.33622	149.988	4.51083					50.0033	1.33608	150.128	4.42329
