# Supplementary material for: Cooperative spin crossover leading to bistable and multi-inert system states in an iron(III) complex
Source: Nat Commun. 2024 Aug 25;15:7321. doi: 10.1038/s41467-024-51675-1 (PMC11345420; doi:10.1038/s41467-024-51675-1)
Supplement: Supplementary file 3 — Source Data File [file 41467_2024_51675_MOESM3_ESM.zip › zip/Fig_7b_isothermal relaxation data.xlsx]

## Sheet: Sheet1
50.0519	4.42189	52.0044	4.56654	54.0743	4.53879	56.1016	4.51548	58.0747	4.49219	60.1775	4.44988	65.0855	4.1276	70.1501	3.08546	75.102	2.72382	80.0132	3.1611	85.0184	3.62405	89.9998	3.90598	94.999	3.99211	52.0015	3.81474
50.5617	4.42256	52.0022	4.56639	54.0442	4.53706	56.0767	4.51151	58.0488	4.48477	60.1689	4.43301	65.0803	4.06211	70.1646	2.97946	75.1091	2.64467	80.0155	3.11932	85.023	3.61462	89.997	3.91364	94.9984	3.99058	52.0022	3.8114
51.0564	4.42261	51.9988	4.56612	54.0159	4.53544	56.0502	4.50804	58.0214	4.47704	60.1452	4.41472	65.0692	3.98866	70.1728	2.87613	75.1087	2.57166	80.016	3.06681	85.0313	3.60515	90.0021	3.903	95.0008	3.99133	51.9992	3.80755
51.5616	4.42245	51.9988	4.56581	54.0014	4.53366	56.0228	4.50421	58.0042	4.46859	60.1172	4.3946	65.06	3.91054	70.1728	2.77763	75.1053	2.50488	80.0197	3.03525	85.0349	3.59627	90.0021	3.90252	94.999	3.9901	52.001	3.80425
52.0662	4.42248	51.9988	4.56541	54.0007	4.53198	56.0055	4.50023	58.0001	4.45997	60.0832	4.37272	65.0413	3.82867	70.1691	2.68524	75.0987	2.45455	80.023	2.9877	85.038	3.58987	89.9998	3.90183	95.0027	3.99003	51.9986	3.80042
52.5651	4.42185	51.999	4.56493	54.0007	4.53027	55.9987	4.49598	57.9993	4.45054	60.0467	4.34853	65.0276	3.74302	70.165	2.59749	75.0853	2.38646	80.0202	2.9524	85.0447	3.58213	90.0021	3.90153	94.9984	3.98978	52.0001	3.79674
53.0542	4.42178	52.0006	4.56463	53.998	4.52826	55.9971	4.49164	57.998	4.44032	60.0173	4.32181	65.0174	3.65216	70.1519	2.51495	75.0636	2.33359	80.0141	2.92779	85.038	3.57582	89.9993	3.90112	94.9996	3.98982	52.0008	3.79303
53.5605	4.4213	51.9995	4.56389	53.9983	4.52684	56.001	4.48725	57.9985	4.42938	60.0037	4.2926	65.009	3.5598	70.1393	2.43716	75.049	2.28528	80.0049	2.88937	85.0292	3.57026	89.9947	3.90087	95.0027	3.98995	52.0001	3.78909
54.053	4.42033	51.999	4.5634	53.9987	4.52494	55.9997	4.4825	58.002	4.41826	59.9994	4.2605	65.0021	3.46738	70.1258	2.36562	75.0261	2.23988	80.0007	2.86152	85.0241	3.56571	90.0015	3.90117	95.0002	3.98985	51.9988	3.78493
54.5535	4.4193	51.9979	4.56284	53.9978	4.52289	55.9951	4.47747	57.9998	4.40564	60.0017	4.22546	64.9975	3.37576	70.1094	2.29814	75.0169	2.19782	79.9933	2.83575	85.0081	3.56072	89.9981	3.90069	95.0008	3.98971	51.9997	3.78119
55.0589	4.4181	51.9972	4.56217	53.9987	4.52093	55.9979	4.47225	58.0014	4.39254	59.9985	4.18648	65.0027	3.28227	70.0912	2.23473	75.0073	2.15744	79.9998	2.79964	85.0019	3.55667	89.9998	3.90074	95.0021	3.98985	52.0013	3.77724
55.5603	4.4172	51.9988	4.56181	53.9973	4.51885	55.9982	4.467	57.9988	4.37805	59.998	4.14418	64.9995	3.1886	70.07	2.17618	75.0028	2.12222	79.9979	2.77145	85.0055	3.55325	90.0038	3.90074	94.9996	3.98311	52.001	3.77328
56.0556	4.41487	51.9979	4.56113	53.9999	4.51673	56.0004	4.4613	58.0001	4.36303	59.9988	4.09862	64.9972	3.09645	70.0477	2.12093	74.9948	2.08714	80.0007	2.76886	85.0014	3.54968	89.9919	3.90023	94.9972	3.98931	52.001	3.76929
56.5518	4.41342	51.9983	4.56048	54.0021	4.51488	55.9987	4.45535	58.0001	4.34652	59.9985	4.04958	65.0008	3.00715	70.0254	2.0688	75.0002	2.05531	79.996	2.74913	84.9999	3.54655					52.0001	3.76524
57.0528	4.41079	51.9977	4.55987	53.9995	4.51246	55.9989	4.4491	57.9982	4.329	59.9994	3.99733	65.0008	2.92132	70.0086	2.02035	74.9969	2.02499	79.9979	2.731	84.9983	3.54367					51.9995	3.76107
57.5611	4.40691	51.9986	4.55977	53.9987	4.51008	55.9997	4.44257	57.9996	4.31017	60	3.94163	64.9995	2.83667	70.0023	1.97567	75.0002	1.99676	79.9946	2.7139	84.9937	3.54086					52.0004	3.75708
58.047	4.40253	51.9988	4.55899	53.9997	4.50756	55.9979	4.43603	57.9996	4.29059	59.9997	3.88288	64.9988	2.75415	69.993	1.93416	74.9978	1.96872	79.9988	2.6979	84.9988	3.53857					52.0001	3.75275
58.5667	4.39741	51.9999	4.55843	54.0002	4.50534	55.9974	4.42901	57.999	4.26881	59.9971	3.82009	64.9962	2.67509	70.0005	1.89554	74.9978	1.94518	79.9979	2.68715	84.9988	3.53642					52.0006	3.7485
59.0564	4.39046	51.9986	4.55767	53.9999	4.50276	55.9989	4.42149	58.0012	4.24593	59.9985	3.75492	65.0008	2.60017	70.0008	1.85865	75.0015	1.92146	79.9984	2.66868	84.9968	3.53423					52.0015	3.74428
59.5565	4.38141	51.9968	4.55701	53.9985	4.50009	56.0005	4.41361	57.9993	4.221	60.0003	3.6879	65.0027	2.5275	69.9964	1.82362	74.9961	1.89461	80.0007	2.65539	84.9937	3.53209					52.0001	3.74005
60.0587	4.36958	51.9986	4.55638	53.998	4.49732	55.9994	4.40532	58.0012	4.19518	60.0002	3.61893	65.0027	2.45794	69.9989	1.79176	74.9986	1.87771	79.9951	2.65499	85.0009	3.53047					52.0008	3.7357
60.5582	4.35495	51.9986	4.55577	54.0004	4.49492	55.9982	4.3968	57.9969	4.16742	60.0008	3.54846	64.9952	2.39151	70.0001	1.76184	74.9944	1.85759	79.997	2.63451	84.9998	3.52879					52.0024	3.73135
61.0588	4.33529	51.9963	4.55508	53.9978	4.4918	56.0002	4.38796	58.0014	4.13838	60.0008	3.4763	64.9985	2.32939	70.0008	1.73353	75.0023	1.84689	79.9965	2.62313	84.9998	3.52709					51.9999	3.72676
61.5645	4.30879	51.997	4.55447	54.0009	4.48907	55.9989	4.37856	57.9996	4.10706	60	3.40288	64.9988	2.26915	70.0012	1.70691	75.0003	1.82073	79.9956	2.61223	85.0045	3.52582					52.0008	3.72226
62.0587	4.27418	51.9999	4.55396	53.9978	4.48603	55.9984	4.36877	58.0001	4.07417	59.9965	3.32876	65.0005	2.2125	69.9993	1.68211	74.9986	1.80372	79.9984	2.60219	85.0019	3.52423					52.0006	3.72908
62.5591	4.22923	51.9995	4.55328	53.9992	4.4829	56.0014	4.35867	58.0023	4.04002	59.9982	3.25514	64.9995	2.15886	69.9997	1.65856	75.0019	1.78773	79.9984	2.54926	84.9988	3.52294					52.0015	3.7132
63.049	4.17062	52.0013	4.55283	53.9995	4.47978	55.9992	4.34792	57.9977	4.00371	59.9968	3.18157	64.9992	2.10851	70.0001	1.63603	75.0007	1.77257	80.0016	2.5816	85.0009	3.52163					52.0008	3.70845
63.5694	4.08928	51.9981	4.55164	54.0009	4.47669	55.9964	4.33649	57.9998	3.96614	59.9968	3.10853	64.9985	2.06107	69.999	1.61511	74.9982	1.7579	80.0021	2.57499	85.0029	3.52038					51.9983	3.70358
64.0636	3.99084	52.0006	4.55128	54.0004	4.47325	56.0014	4.32506	57.9988	3.92643	59.9994	3.03634	65.0021	2.0163	69.9997	1.59538	75.0019	1.74415	79.9974	2.52542	84.9968	3.51918					52.0004	3.69888
64.5612	3.86503	51.999	4.55036	54.0011	4.46964	55.9992	4.31236	58.0004	3.88502	59.9988	2.96428	64.9998	1.97304	70.0001	1.57667	75.0011	1.73086	79.9951	2.55847	84.9983	3.51825					52.0004	3.69422
65.0561	3.70611	51.9988	4.54966	54.0004	4.46611	56.0025	4.29971	58.0009	3.84235	60.0002	2.89327	64.9992	1.93242	69.9989	1.55875	75.0007	1.71804	80.003	2.55134	85.004	3.51752					52.0006	3.6892
65.5643	3.51397	51.9981	4.54894	54.0002	4.46242	55.9989	4.28574	57.9982	3.79836	59.9977	2.82407	64.9995	1.89381	69.9986	1.5417	74.9965	1.70586	79.9965	2.54408	84.9998	3.51643					51.9997	3.68459
66.0498	3.28524	51.9997	4.54827	53.9987	4.45852	55.9984	4.27173	58.0006	3.7528	60.0011	2.75709	65.0024	1.85737	70.0001	1.52536	74.9998	1.69456	79.9979	2.54487	85.0019	3.51557					52.0024	3.67948
66.5586	3.01411	52.001	4.54776	54.0023	4.45492	56.0022	4.25721	57.9998	3.70552	59.9991	2.69088	65.0018	1.82302	70.0015	1.51012	74.9994	1.68365	79.9979	2.52005	84.9983	3.51468					52.0026	3.67495
67.0554	2.72314	51.9988	4.54677	53.9999	4.45075	55.9992	4.24128	57.998	3.65732	60.0005	2.62672	64.9992	1.79093	70.0001	1.49546	74.9998	1.67316	80.0053	2.527	84.9993	3.51379					52.0001	3.66982
67.5503	2.41522	51.9999	4.54585	54.0004	4.4465	56.0012	4.22539	57.9985	3.60817	60.0008	2.5654	65.0001	1.76031	69.9949	1.47353	75.0007	1.66307	79.9984	2.53228	84.9968	3.51299					52.0006	3.66489
68.0547	2.10607	51.9977	4.54493	53.9999	4.44215	56.0004	4.20866	58.0006	3.55858	60	2.50511	65.0018	1.73164	70.0005	1.46808	75.0028	1.65353	79.9965	2.51503	84.9983	3.51238					52.0022	3.65966
68.5791	1.81322	51.9986	4.54428	54.0016	4.43803	56.0007	4.19076	57.9982	3.50785	60.0017	2.4469	64.9992	1.70435	69.9993	1.45526	74.9998	1.64424	79.9974	2.50951	84.9993	3.51153					52.0006	3.65451
69.0605	1.58851	51.9997	4.5433	54.0018	4.43338	56.0004	4.17281	57.9993	3.45679	59.9988	2.39031	65.0011	1.67863	69.9975	1.44288	75.0011	1.63537	79.9984	2.50426	84.9998	3.5109					51.9999	3.64941
69.5478	1.40277	51.9986	4.5424	53.9952	4.42845	56.001	4.15371	57.9985	3.40475	59.9991	2.33609	65.0014	1.6546	69.9993	1.43124	75.0011	1.62696	79.9998	2.49145	84.9968	3.51018					51.9999	3.64418
70.0547	1.26038	52.0013	4.54192	54.0007	4.42385	56.0002	4.13434	57.9998	3.35258	60	2.28452	65.0014	1.63149	70.0004	1.42005	74.9978	1.59961	80.003	2.49474	84.9993	3.50975					51.9979	3.63871
70.5554	1.1588	52.0015	4.5411	54.0009	4.41881	56.0022	4.11394	58.0004	3.30062	60.0005	2.23485	65.0005	1.60946	70.0005	1.40932	75.0002	1.611	80.0062	2.49836	84.9963	3.50914					51.999	3.63347
71.0596	1.08559	52.0001	4.54018	54.0007	4.41367	55.9992	4.09234	57.9998	3.24814	59.998	2.18724	65.0011	1.59051	70.0023	1.39904	74.9982	1.60347	79.997	2.48552	84.9998	3.50855					51.9983	3.62822
71.5533	1.03318	52.0008	4.53931	53.9997	4.40831	56.0025	4.07047	57.9996	3.19518	59.9991	2.14147	65.0011	1.57126	70.0005	1.389	74.999	1.59617	79.997	2.48152	84.9993	3.50788					52.0003	3.62296
72.0527	0.993859	52.0006	4.53835	53.998	4.40249	55.9987	4.04738	57.999	3.14265	59.9985	2.09791	65.0018	1.5529	69.9978	1.37205	74.9957	1.58927	80.0025	2.47898	85.0019	3.5075					52.001	3.6177
72.5599	0.962815	51.999	4.53719	53.9992	4.39699	56.0005	4.02392	57.9985	3.09063	60.0017	2.05625	64.9982	1.53537	69.999	1.37024	74.9965	1.5826	79.9988	2.47492	85.0014	3.50701					52.0004	3.6119
73.065	0.937598	52.0008	4.53635	53.9999	4.3912	55.9966	3.99965	57.9998	3.03864	59.9997	2.01614	65.0011	1.51895	70.0001	1.36139	74.9965	1.57428	80.0035	2.47138	85.0009	3.5065					52.001	3.60677
73.553	0.918777	52.0019	4.53539	54.0002	4.38536	56.001	3.97451	57.9982	2.98734	60.0014	1.97835	64.9982	1.50311	70.0004	1.35303	74.9973	1.56999	79.9979	2.46749	85.0024	3.50577					51.9988	3.6009
74.0583	0.902441	51.9993	4.5343	53.9999	4.37908	56.0022	3.94848	57.9998	2.93661	60.0008	1.94177	65.0018	1.4885	69.9986	1.34479	74.9977	1.56401	79.9974	2.46554	84.9978	3.50536					52.0006	3.59513
74.5521	0.889637	51.9999	4.53334	53.9985	4.37262	55.9997	3.92184	58.0006	2.886	60.0005	1.90733	64.9998	1.47419	69.9975	1.33696	74.9998	1.55835	80.0011	2.46074	84.9998	3.50504					51.9997	3.58955
75.0563	0.878253	51.9992	4.53235	53.9985	4.36611	55.9994	3.89448	57.9988	2.83578	59.9971	1.87409	65.0005	1.46093	69.9993	1.32949	74.9998	1.55282	80.0007	2.45733	85.0024	3.50457					52.0004	3.58364
75.5537	0.869106	52.0008	4.53134	53.9995	4.35923	56.0002	3.8662	58.0031	2.78711	60.0005	1.84279	64.9995	1.44827	69.9997	1.32205	75.0015	1.54747	79.997	2.45416	85.004	3.5043					52.0001	3.57795
76.062	0.861136	51.9988	4.52984	54.0011	4.35259	56.0007	3.83716	58.0009	2.73903	60	1.81254	64.9995	1.43593	70.0012	1.31507	74.9994	1.54215	80.0002	2.45118	85.0024	3.50378					51.9997	3.57194
76.5542	0.855569	51.9981	4.52918	54.0031	4.34567	56.0007	3.80769	57.9998	2.69144	59.9977	1.784	64.9998	1.42435	69.9971	1.30806	74.9994	1.53728	79.996	2.44829	85.0009	3.50341					52.0013	3.56615
77.0556	0.850195	51.9984	4.52778	53.9983	4.33822	56.0007	3.77759	57.998	2.64461	59.9997	1.75704	64.9988	1.41336	70.0042	1.30162	74.9977	1.53239	79.9965	2.44534	84.9978	3.50283					51.9977	3.55987
77.5647	0.845981	52.0013	4.52696	53.9999	4.33061	56.001	3.74673	58.0012	2.59939	59.9977	1.73119	64.9995	1.40283	70.0012	1.29517	74.9998	1.52776	80.0021	2.44287	85.0019	3.50254					51.9995	3.55405
78.0568	0.842736	51.9979	4.52563	54.0018	4.32313	55.9989	3.71469	58.0025	2.55454	59.9963	1.70662	65.0008	1.39276	70.0008	1.30858	75.0011	1.52321	79.9988	2.44098	84.9963	3.502					52.0015	3.54814
78.5557	0.840185	52.0019	4.52467	53.9978	4.31478	55.9989	3.68237	58.0001	2.51083	60.0034	1.68352	64.9988	1.38315	70.0038	1.28296	74.999	1.51867	80.0058	2.43844	84.9998	3.50184					51.9979	3.54196
79.0576	0.838632	52.0006	4.52345	54.0018	4.30663	56.0017	3.64978	57.9996	2.46837	59.9994	1.66098	64.9992	1.3741	70.0004	1.27717	75.0007	1.51456	80.0035	2.43594	84.9952	3.5013					52.0001	3.53558
79.5567	0.837263	52.0001	4.5218	53.9995	4.29785	55.9992	3.61632	57.9988	2.42678	60.0031	1.63997	65.0021	1.36535	69.9993	1.26258	74.9998	1.51045	80.0002	2.43333	85.0014	3.50117					51.9986	3.52941
80.0523	0.836717	51.9999	4.5206	54.0004	4.28939	56.0004	3.58235	58.0004	2.38626	60.0002	1.61967	64.9995	1.35688	69.9997	1.26615	75.0007	1.50639	79.996	2.4309	85.0035	3.50096					51.9997	3.52334
80.5527	0.836249	52.0015	4.51971	53.9995	4.28024	56.0012	3.54835	58.002	2.3469	60.0011	1.60042	65.0001	1.34876	70.0008	1.26093	75.0015	1.50267	79.9984	2.42863	84.9988	3.50031					51.9992	3.5171
81.0618	0.836336	52.0015	4.51832	54.0016	4.27106	56.0042	3.5383	57.9982	2.30818	59.9963	1.58175	64.9982	1.34097	69.9964	1.25589	74.9986	1.49887	80.0021	2.42653	85.0029	3.50033					52.0008	3.51084
81.55	0.836923	52.0008	4.51726	53.9999	4.26132	56.0022	3.47874	58.0017	2.2711	60.0031	1.56438	65.0011	1.33355	70.0034	1.25214	75.0002	1.49519	79.9998	2.42447	84.9998	3.4999					51.999	3.50456
82.0587	0.837604	52.0008	4.51575	54.0007	4.25152	55.9992	3.44339	58.0001	2.23479	60	1.54776	65.0027	1.32631	70.0016	1.24623	74.9998	1.49167	80.0002	2.42228	85.0014	3.49954					52.0001	3.49789
82.5621	0.838767	52.001	4.51432	54.0016	4.24173	55.9994	3.40781	57.9993	2.19973	59.9983	1.53191	65.0005	1.31942	70.0019	1.24163	75.0002	1.48823	79.9974	2.42018	85.0009	3.49933					52.0003	3.49151
83.0545	0.839955	52.0008	4.51287	53.9995	4.23104	56.0002	3.37218	58.0012	2.16596	60.002	1.51657	64.9995	1.31284	70.0001	1.23711	74.9998	1.48494	79.9956	2.41817	84.9998	3.4989					51.9995	3.48506
83.5488	0.841604	51.9988	4.51174	54.0004	4.22045	55.9977	3.33614	57.9974	2.13297	60.0022	1.50237	65.0005	1.30641	70.0001	1.23277	75.0015	1.48172	79.9998	2.4164	85.0035	3.49882					52.0017	3.47873
84.0654	0.843024	51.9992	4.51015	53.999	4.2095	55.9999	3.30029	57.9982	2.10088	60.0017	1.49279	65.0027	1.30024	69.9993	1.22858	75.0019	1.47872	80.0035	2.41536	84.9957	3.49835					51.9984	3.47154
84.5518	0.844733	52.0013	4.50894	53.9997	4.19819	55.9999	3.26436	58.0014	2.07025	60.0014	1.47939	65.0008	1.29432	70.0005	1.22452	75.0007	1.47563	80.0016	2.41336	85.0004	3.49817					52.0006	3.46522
85.0533	0.846223	52.0015	4.50734	54.0011	4.1869	55.9966	3.22802	57.9993	2.03959	60.0005	1.46666	64.9978	1.28855	69.9997	1.22041	75.0028	1.45823	80.0021	2.41145	85.0019	3.49794					51.9995	3.45388
85.5917	0.848871	52.0013	4.50584	54.0007	4.17492	56.001	3.19297	57.9993	2.01075	60.0022	1.45438	64.9988	1.28306	69.9978	1.21657	74.9994	1.46974	80.0044	2.40994	84.9998	3.49758					52.0013	3.45166
86.0423	0.850698	51.9997	4.5043	54.0016	4.16251	55.9987	3.15628	58.0009	1.98314	59.9994	1.44301	65.0008	1.27793	70.0012	1.21288	75.0028	1.46706	79.9942	2.40787	85.0029	3.49753					51.9992	3.44481
86.5714	0.852784	52.0017	4.50298	54.0014	4.15001	56.0027	3.12	57.9996	1.95591	59.9977	1.43204	65.0024	1.27284	69.9997	1.20921	75.0003	1.45568	79.997	2.40629	84.9988	3.49705					51.9999	3.43808
87.0502	0.855196	52.0022	4.5015	54.0007	4.13723	55.9992	3.08389	58.0001	1.93001	60.0011	1.42155	64.9992	1.26791	69.9982	1.20553	74.999	1.46153	80.0058	2.40495	84.9926	3.49658					52.0017	3.43133
87.5493	0.857595	51.9984	4.49966	54.0021	4.12436	56.001	3.04795	58.0009	1.90483	60.0011	1.41134	65.0024	1.26323	70.0005	1.20206	74.9982	1.45894	80.0021	2.40336	84.9998	3.49666					51.9992	3.42451
88.049	0.860571	52.001	4.49794	54.0009	4.1102	56.002	3.01223	58.0006	1.88033	60.0005	1.40146	65.0008	1.25861	70.0019	1.19875	74.999	1.45639	79.9974	2.40167	84.9998	3.49638					51.9995	3.41745
88.5546	0.863326	52.0001	4.49623	53.998	4.09653	56.0002	2.97655	57.9996	1.85718	60.0002	1.39209	64.9992	1.25411	70.0001	1.20373	74.9994	1.45393	80.0021	2.40039	85.0009	3.49624					52.0003	3.41026
89.0603	0.866285	51.9986	4.49451	53.9992	4.08232	56.0012	2.94127	57.9998	1.83439	59.9991	1.38305	65.0005	1.24967	70.0019	1.19237	74.999	1.4516	79.9993	2.39878	84.9993	3.49588					52.0013	3.40328
89.5667	0.869611	52.0004	4.49295	54.0004	4.06797	55.9994	2.90614	57.9998	1.8125	60	1.37452	64.9972	1.24534	70.0012	1.18916	74.999	1.44929	79.9979	2.39717	85.004	3.49583					52.0013	3.39602
89.9911	0.873016	51.9997	4.49101	54.0007	4.0532	56.0015	2.87157	57.9993	1.79163	59.9997	1.3664	64.9998	1.24128	70.0008	1.18613	75.0003	1.447	80.0007	2.39644	84.9978	3.49537					51.9999	3.38889
89.999	0.873853	52.0022	4.48955	54.0004	4.03789	55.9999	2.83737	57.999	1.77129	60	1.35849	65.0008	1.23733	70.0005	1.18309	74.9982	1.44473	80.0007	2.39509	85.0009	3.4951					52.0006	3.38181
96.1337	0.916558	52.0001	4.48758	53.9997	4.02253	55.9989	2.80301	58.0004	1.75164	60.0054	1.35071	64.9985	1.23353	70.0001	1.18022	75.0007	1.44619	80.0002	2.3938	85.005	3.49504					52.0004	3.37451
101.156	0.998658	52.0015	4.48593	54.0023	4.00703	55.9974	2.76954	58.0004	1.73289	60.0028	1.34305	65.0001	1.22982	70.0012	1.17753	75.0011	1.44052	80.0007	2.39244	84.9993	3.49467					51.9984	3.36715
106.333	1.23689	51.9988	4.48363	54.0028	3.99078	56.001	2.73648	58.0028	1.71462	59.9994	1.33605	64.9995	1.22622	70.0001	1.17477	74.9986	1.43839	80.0044	2.39125	84.9993	3.49434					51.9999	3.36014
111.074	2.01101	51.999	4.48204	53.9997	3.97413	55.9997	2.7035	58.0001	1.6971	59.9994	1.32915	65.0008	1.22276	69.999	1.172	74.9982	1.43641	79.9979	2.38978	84.9978	3.49414					51.9997	3.35256
116.985	4.46012	51.9995	4.48025	54.0026	3.95749	56.0012	2.67126	57.9985	1.6802	60.0011	1.32257	65.0021	1.21942	70.0012	1.16942	75.0011	1.4346	79.997	2.38855	84.9952	3.49384					52.0015	3.3505
121.188	4.51248	52.0015	4.47817	54.0002	3.94007	56.0002	2.63903	58.002	1.66417	59.9985	1.31613	64.9998	1.21603	70.0005	1.16691	75.0007	1.43256	80.0025	2.38758	84.9983	3.49368					51.9997	3.33796
126.07	4.51421	52.001	4.47613	53.9983	3.92247	56.002	2.60731	58.0004	1.6484	60.0011	1.30994	65.0001	1.21283	70.0004	1.16437	74.9982	1.43072	80.0021	2.38637	84.9973	3.49353					52.001	3.33031
130.956	4.51552	52.0006	4.47386	54.003	3.90504	55.9989	2.57576	57.9985	1.63306	60.0005	1.30382	65.0021	1.20973	70.0019	1.16196	74.9982	1.42889	79.9993	2.38506	85.0014	3.49345					51.9997	3.32291
136.09	4.51914	51.9999	4.47348	53.9992	3.88654	56.0022	2.54546	57.9996	1.61852	60.0031	1.298	65.0034	1.20673	69.9986	1.15943	75.0015	1.42711	79.9965	2.37892	85.0009	3.49314					52.0013	3.31567
141.077	4.52417	52.0004	4.46942	54.0018	3.86849	55.9989	2.51519	58.0006	1.60432	60.0011	1.29262	64.9982	1.20365	70.0008	1.1571	75.0023	1.42534	79.9965	2.37291	85.0035	3.49296					52.0001	3.30797
146.034	4.52539	51.9999	4.46735	54.004	3.84947	55.9999	2.48559	57.9996	1.59088	60.0002	1.28702	65.0014	1.20071	69.9997	1.15484	75.0007	1.4237	80.0044	2.38235	85.006	3.49286					51.9975	3.30042
		51.9995	4.46503	53.9985	3.83053	55.9994	2.45629	58.0025	1.57773	60.0011	1.28182	65.0011	1.19788	70.0001	1.15256	75.0015	1.42199	80.0021	2.38114	84.9993	3.49255					52.0017	3.29282
		51.9992	4.46272	54.0021	3.81119	56.0007	2.42752	58.002	1.56531	59.9997	1.27657	65.0021	1.19524	70.0012	1.15049	75.0011	1.4202	80.0025	2.38015	85.006	3.49254					52.0013	3.28498
		51.9999	4.46051	54.0002	3.79127	55.9987	2.39919	58.0028	1.55284	60.0008	1.2717	65.0008	1.19251	69.9986	1.14831	75.0032	1.41867	80.0016	2.37907	85.0024	3.49219					51.9992	3.27713
		52.0001	4.45846	54.0002	3.77149	56.0004	2.37155	58.0004	1.54103	59.9965	1.2668	65.0001	1.18988	70.0012	1.14626	75.0019	1.41707	79.9956	2.37797	85.0029	3.49203					52.0008	3.26937
		51.9988	4.45672	54.0007	3.75121	55.9992	2.3442	57.9985	1.52932	59.998	1.26209	65.0037	1.18742	70.0012	1.1442	75.0019	1.41556	80.003	2.37723	84.9963	3.49157					51.9986	3.26154
		52.0017	4.45371	54.0007	3.73054	56.003	2.31775	58.0006	1.51838	59.9968	1.25752	65.0014	1.18487	70.0004	1.14223	74.9973	1.41404	80.0016	2.37621	85.0024	3.4916					51.9999	3.25372
		52.0006	4.4511	53.9992	3.70997	56.0022	2.29117	58.0009	1.50798	59.9974	1.25321	65.0001	1.18244	70.0008	1.14039	75.0002	1.41262	80.0011	2.37528	85.0029	3.49144					52.0013	3.24611
		52.001	4.4486	54.0011	3.68926	56.0004	2.26559	58.0001	1.49769	59.9982	1.24879	65.0005	1.18006	70.0001	1.13836	75.0032	1.41127	80.0035	2.37443	85.005	3.49723					51.9961	3.23793
		51.9988	4.44592	54.0004	3.66787	56.0017	2.24004	57.9993	1.48788	60.0017	1.24501	65.0005	1.17769	70.0034	1.13649	75.0015	1.4099	79.9993	2.37332	85.0019	3.4911					52.0006	3.2303
		52.0013	4.44363	54.0016	3.64657	56.0022	2.21572	58.0001	1.47817	59.9994	1.24062	65.0008	1.17551	70.0012	1.1347	74.9969	1.40844	80.0016	2.37252	84.9998	3.49084					52.0006	3.22228
		51.9999	4.44091	53.9999	3.625	56.0027	2.19152	58.0009	1.46881	60.004	1.23673	64.9992	1.17319	70.0001	1.13281	75.0023	1.40712	80.0072	2.37191	85.0004	3.49065					52.0006	3.21425
		51.9993	4.43809	54.0014	3.60358	56.0012	2.16784	57.9969	1.45957	59.9994	1.23299	64.9992	1.17102	69.9997	1.13113	75.0015	1.40578	79.9993	2.37794	85.004	3.49058					52.0022	3.20642
		51.9997	4.43537	53.9992	3.58126	56.0002	2.14476	58.0001	1.45119	59.9994	1.22928	65.0011	1.16899	70.0005	1.12936	75.0028	1.40448	80.0039	2.3703	84.9998	3.49016					52.001	3.1984
		52.0004	4.43283	53.9995	3.559	56.0012	2.12248	58.0001	1.44278	60.0002	1.22545	65.0018	1.16699	70.0001	1.12786	75.0002	1.4031	80.0076	2.36956	85.0019	3.49027					51.9997	3.19026
		51.9999	4.42969	54.0002	3.53668	56.0004	2.10072	57.9982	1.43449	60.002	1.22202	65.0031	1.16491	70.0016	1.12616	75.0028	1.40192	80.0021	2.36866	85.0019	3.48995					51.9992	3.18189
		52.0013	4.42688	53.9997	3.51399	56.0007	2.0791	58.0023	1.42664	59.9988	1.21849	65.0021	1.16293	70.003	1.12446	74.9994	1.40072	79.9988	2.36774	85.0071	3.49001					51.9995	3.17416
		51.9999	4.42373	53.9987	3.49108	56.003	2.05847	58.0012	1.41909	60.0022	1.21517	65.0018	1.161	70.0008	1.12303	74.9973	1.39948	79.9993	2.36696	85.0019	3.48981					52.0019	3.16592
		51.9995	4.42088	54.0002	3.46835	56.0007	2.03771	58.0012	1.4115	59.9997	1.21202	65.0028	1.15905	70.0012	1.12144	75.0015	1.39824	79.9988	2.36619	84.9993	3.48944					51.9986	3.1575
		51.9995	4.41769	53.999	3.44535	55.9974	2.01735	57.999	1.40908	59.9997	1.20862	65.0001	1.15717	69.9982	1.11971	74.9994	1.39699	80.0016	2.36545	85.005	3.48946					51.9997	3.14791
		51.9999	4.41464	53.9985	3.42251	56.0012	1.99814	57.9998	1.40174	59.9988	1.20542	65.0014	1.15535	70.0012	1.11828	74.999	1.39586	80.003	2.36467	85.0029	3.48925					52.0019	3.14132
		51.9981	4.41155	53.998	3.39922	55.9987	1.9788	58.0025	1.39508	60.0028	1.20265	65.0014	1.15355	70.0019	1.11699	75.0015	1.39475	80.0021	2.36286	85.0029	3.48896					52.0013	3.1328
		51.999	4.4084	54.0035	3.37608	55.9987	1.96037	58.0012	1.38825	60.0014	1.19933	65.0011	1.15181	70.0004	1.11567	75.0015	1.39369	79.9998	2.36319	85.0009	3.48878					52.001	3.12461
		51.9986	4.405	53.9987	3.35266	55.9992	1.94237	58.0001	1.38188	60	1.19641	65.0001	1.15008	70.003	1.1141	74.9982	1.39253	79.997	2.36255	85.0009	3.4886					51.9999	3.11628
		52.0004	4.40201	53.9997	3.3293	56.0004	1.92421	58.0001	1.37536	60.0011	1.19362	65.0014	1.14842	69.9993	1.11277	75.0023	1.39157	79.9956	2.36207	85.0024	3.48882					52.0001	3.10782
		51.9999	4.39853	54.0011	3.30611	55.9987	1.90701	58.0012	1.36956	60.002	1.19066	65.0041	1.14682	70.0012	1.11134	75.0032	1.39052	80.0072	2.36142	84.9978	3.4882					52.0015	3.09968
		52.0001	4.39519	54.0004	3.28277	55.9989	1.89014	57.999	1.3634	60.0011	1.18788	65.0021	1.14512	70.0019	1.10992	74.9994	1.38935	80.003	2.36072	85.0014	3.48815					52.0013	3.09129
		52.0001	4.39158	54.0007	3.25938	56.0014	1.87388	57.9988	1.35794	60.0034	1.18535	65.0037	1.14351	70.0019	1.10846	74.9986	1.38842	79.9998	2.35992	85.0045	3.4881					51.9965	3.08284
		51.9997	4.38796	54.0002	3.23592	56.0007	1.85785	58.0004	1.35211	60	1.18256	65.0005	1.14191	70.0004	1.10722	74.999	1.38739	79.9965	2.35916	84.9988	3.48775					51.9999	3.07454
		52.0019	4.38454	53.9992	3.21234	55.9989	1.84214	58.0014	1.34688	59.9991	1.17998	65.0018	1.14038	69.9997	1.10606	74.9986	1.38637	79.9984	2.35852	85.0029	3.4877					52.0003	3.06606
		52.0006	4.38073	53.9999	3.18895	55.9994	1.82714	58.0028	1.34155	60.0005	1.17737	64.9975	1.13878	70.0015	1.10462	74.9965	1.38536	80.0016	2.35801	84.9993	3.4876					51.9997	3.05745
		52.0004	4.37699	54.0014	3.1651	56.0005	1.81247	57.9998	1.33633	60.0025	1.17501	64.9982	1.13732	70.0008	1.1035	74.9986	1.38435	80.0011	2.35738	84.9963	3.4871					51.9992	3.04862
		52.0008	4.3734	53.9992	3.14186	55.9994	1.7981	58.002	1.33117	59.9982	1.1726	65.0001	1.13588	70.003	1.10216	74.9998	1.38343	80.003	2.35675	84.9983	3.48673					52.001	3.04117
		52.0006	4.36928	54.0004	3.11892	55.9999	1.78393	58.0006	1.3261	59.9971	1.17017	65.0005	1.13442	70.0038	1.10114	74.9998	1.38252	80.0053	2.35613	85.0024	3.48708					51.9988	3.03181
		52.0013	4.36544	54.0016	3.09553	56.0017	1.7703	57.9996	1.32128	60.0005	1.16793	65.0011	1.13297	70.0008	1.10014	74.9994	1.38161	79.9993	2.35539	85.0024	3.48691					51.9986	3.02324
		52.0004	4.36116	53.9995	3.07211	56.002	1.75703	58.0004	1.31675	59.9991	1.16545	65.0027	1.13169	70.0012	1.09887	75.0011	1.38077	80.0021	2.35488	85.0019	3.48669					51.9977	3.0146
		52.0008	4.35743	53.9995	3.04877	56.0007	1.74365	57.999	1.31233	59.998	1.16324	64.9992	1.13028	69.9993	1.09758	75.0061	1.37998	80.0007	2.35431	84.9978	3.48627					52.0006	3.0061
		52.0004	4.35305	54.0026	3.02574	55.9987	1.73104	58.002	1.30787	60.0005	1.16105	64.9962	1.12885	69.9986	1.09661	75.0019	1.37911	80.0007	2.35355	85.0024	3.48635					52.0017	2.99762
		51.9997	4.34873	53.9997	3.00288	55.9999	1.71877	57.9988	1.30315	59.9988	1.15885	65.0014	1.12766	70.0027	1.09548	74.9965	1.37804	80.0021	2.35306	84.9973	3.48627					52.001	2.98899
		51.9997	4.34448	54.0011	2.97988	55.9999	1.70685	57.9996	1.2992	59.9988	1.15681	64.9992	1.12635	69.9993	1.09423	74.9998	1.37728	80.0002	2.35244	84.9978	3.48603					52.0017	2.98058
		52.0004	4.34035	54.0004	2.9574	55.9992	1.69505	58.0025	1.29486	59.9994	1.15482	65.0031	1.12503	70.0034	1.09321	74.9998	1.37654	79.9979	2.35178	84.9983	3.486					52.0006	2.97197
		52.0022	4.33591	54.0035	2.93483	55.9987	1.68363	58.0017	1.29093	60.0005	1.1528	64.9969	1.12366	70.0005	1.09211	75.0023	1.3757	80.0002	2.3513	85.0009	3.4858					51.9997	2.96304
		51.9997	4.33117	54.0011	2.91214	56.001	1.67261	58.0001	1.28674	60	1.15069	64.9992	1.12238	70.0012	1.09116	74.9998	1.37483	79.9988	2.35072	85.0014	3.48569					51.9986	2.9544
		52.0004	4.32686	53.999	2.88975	56.0027	1.66177	58.0004	1.28284	59.9994	1.1486	65.0011	1.12132	70.0004	1.08986	75.0015	1.37407	80.0016	2.35016	84.9993	3.48534					51.9999	2.94586
		52.0001	4.32215	54.0014	2.86752	55.9987	1.65101	58.0025	1.27922	59.9988	1.14669	65.0011	1.12015	69.9993	1.08924	75.0023	1.37329	80.0016	2.34964	85.0045	3.48521					52.0006	2.93705
		52.001	4.31752	54.0026	2.84523	55.9994	1.64088	57.9998	1.27546	60.0002	1.14464	64.9969	1.11877	70.0015	1.08821	74.9998	1.37243	80.0007	2.34902	84.9993	3.48491					51.999	2.92831
		51.9995	4.31259	54.0021	2.82332	55.9999	1.63073	57.9998	1.2717	60.002	1.14279	64.9985	1.1176	70.0016	1.08747	74.9994	1.37173	80.0076	2.34935	85.0055	3.48521					51.9995	2.91972
		52.0019	4.30778	54.003	2.80129	55.9992	1.62096	58.0014	1.26828	60.0011	1.14114	65.0024	1.11664	69.9986	1.08638	75.0011	1.37097	79.997	2.34804	85.0014	3.48477					51.9988	2.9109
		52.0004	4.30278	54.0002	2.77948	55.9987	1.61135	58.0012	1.26458	60.0031	1.13921	65.0024	1.11548	70.0001	1.08521	74.9982	1.37019	80.0007	2.34781	85.0024	3.48467					52.0006	2.895
		52.0013	4.29795	54.003	2.75817	56.0007	1.6021	57.9998	1.26127	60.0022	1.13761	65.0014	1.11438	70.0019	1.08446	75.0015	1.36949	79.9998	2.34718	85.0024	3.48443					52.0017	2.89354
		52.0004	4.29272	54.0002	2.73681	56.0004	1.5927	58.0009	1.25787	59.9994	1.13574	65.0021	1.11332	70.0038	1.08345	75.0011	1.36878	80.0007	2.34674	84.9963	3.48422					52.0024	2.88501
		52.0019	4.28764	53.999	2.71551	55.9979	1.5838	57.999	1.25453	59.9997	1.13395	64.9985	1.11219	70.0031	1.08274	75.0028	1.36811	79.9998	2.34618	84.9993	3.48383					52.0008	2.87601
		52.0006	4.28238	53.9999	2.69435	55.9987	1.57513	58.0014	1.25119	59.9994	1.13202	65.0027	1.11115	70.003	1.08173	75.0002	1.3674	80.0002	2.34574	85.0024	3.48417					52.001	2.86725
		52.0017	4.27711	54.0026	2.67391	55.9989	1.56695	58.0014	1.248	60.002	1.13068	64.9998	1.11	69.9986	1.08071	75.004	1.36681	80.0007	2.34523	84.9998	3.48389					52.0017	2.85858
		52.0019	4.2715	53.9995	2.65331	55.9987	1.5585	58.0006	1.24505	60.0017	1.12886	65.0014	1.10899	70.0012	1.07992	75.0002	1.36603	80.0002	2.34467	84.9932	3.4835					52.0001	2.85003
		52.0024	4.26636	54.0018	2.63303	55.9974	1.55023	58.0014	1.24194	60.0011	1.12729	65.0001	1.10794	70.0008	1.07881	75.0019	1.3654	79.9965	2.33004	85.0024	3.4839					52.0006	2.84106
		52.0001	4.26055	54.0014	2.61281	56.0012	1.54242	58.0006	1.23894	59.9988	1.12573	64.9995	1.10688	70.0031	1.07821	74.9994	1.36467	80.003	2.34086	84.9998	3.48345					51.999	2.83228
		52.0001	4.25472	54.0004	2.59276	55.9997	1.53476	57.9998	1.23617	59.9997	1.12432	64.9995	1.10598	69.9993	1.07732	74.9998	1.36398	79.9974	2.34336	85.0009	3.48363					51.9997	2.82355
		51.9997	4.249	53.9995	2.57312	56.0007	1.52712	58.0023	1.23311	60.0014	1.12273	65.0041	1.10502	69.9978	1.07638	74.9994	1.36331	80.0016	2.34295	84.9993	3.48335					52.001	2.81395
		51.9999	4.24342	54.0002	2.55368	55.9999	1.52018	57.9977	1.22982	60.0002	1.12106	65.0011	1.10408	70.0001	1.07562	75.0002	1.36269	79.9998	2.34247	85.004	3.4831					52.001	2.80621
		52.0006	4.23758	54.0009	2.53442	55.9989	1.51289	58.002	1.22735	59.9968	1.11968	64.9988	1.10317	69.999	1.07487	74.9961	1.36203	79.9988	2.34239	85.0009	3.48311					52.0008	2.79733
		52.0017	4.23173	53.9995	2.51511	55.9992	1.50563	58.0012	1.22493	60.0031	1.11819	65.0014	1.10211	70.0019	1.07393	75.0011	1.36148	80.0035	2.34193	85.0009	3.48288					51.9981	2.78869
		51.9984	4.22531	54.0011	2.49595	55.9994	1.49893	58.0017	1.22196	59.9985	1.11671	65.0008	1.10113	70.0019	1.07334	75.0023	1.36085	79.9979	2.34136	85.0045	3.48296					52.0008	2.78022
		52.0006	4.21946	53.9987	2.47731	56.0007	1.4922	57.9985	1.2192	59.9997	1.11523	65.0011	1.10032	70.0001	1.07235	75.0053	1.3603	80.003	2.34095	84.9993	3.48235					52.0008	2.77133
		51.999	4.21306	53.9997	2.45872	55.9994	1.48561	58.0009	1.21694	59.9994	1.11392	65.0031	1.09944	69.9975	1.07185	74.9998	1.35963	79.9956	2.34048	85.0045	3.48302					52.0022	2.76268
		51.9988	4.20678	54.0016	2.44079	56.0007	1.47928	58.0009	1.21436	60.0014	1.11247	65.0011	1.09842	69.9997	1.07126	75.0007	1.35902	80.0002	2.34003	85.0024	3.48239					51.9999	2.75402
		51.9977	4.20037	53.9978	2.42283	55.9994	1.47295	58.0023	1.21187	60.002	1.11115	65.0011	1.09755	70.0027	1.07006	75.0019	1.35859	80.0021	2.33954	85.004	3.48226					52.0001	2.74522
		52.0019	4.19432	54.0011	2.40499	55.9997	1.46688	57.999	1.20916	60.0008	1.10963	65.0024	1.09671	70.0016	1.06958	75.0019	1.3579	80.0011	2.33936	85.0024	3.48226					52.0004	2.73675
		51.9999	4.18776	54.0007	2.38759	56.0012	1.46096	58.0025	1.20709	60.0008	1.1083	65.0018	1.09588	70.0019	1.06885	75.0057	1.35754	80.003	2.3389	84.9993	3.48209					52.0015	2.72834
		52.0004	4.18123	54.0028	2.37054	55.9989	1.45993	58.0009	1.20449	60	1.10684	65.0021	1.09493	69.9997	1.0681	75.0036	1.36457	79.9951	2.33828	85.0009	3.48163					52.0006	2.71968
		52.0013	4.17477	54.0004	2.3533	56.0002	1.4545	58.0014	1.20232	59.9985	1.10573	65.0008	1.09414	70.0042	1.06733	75.0023	1.35631	79.9946	2.33813	85.0035	3.48177					52.0004	2.70946
		52.0001	4.16793	54.0009	2.33646	56.0012	1.44878	58.0009	1.19979	60.0037	1.10458	65.0024	1.09344	70.0012	1.06668	75.0011	1.35576	80.0025	2.3378	84.9968	3.48166					51.9995	2.7021
		51.9988	4.16106	53.9997	2.32004	56.0007	1.44311	57.9982	1.1976	59.9999	1.10321	65.0014	1.09257	69.9997	1.06588	75.0023	1.35515	79.9965	2.33743	84.9968	3.48153					51.9995	2.69349
		51.9995	4.15417	54.0028	2.30375	55.9999	1.4377	57.9996	1.19524	60.0011	1.10187	64.9992	1.09153	70.0023	1.06523	75.0028	1.35474	80.0011	2.33719	84.9957	3.48144					51.9995	2.68522
		52.0033	4.14757	53.9992	2.28742	55.9984	1.43236	58.0023	1.19301	60	1.1007	65.0027	1.09099	70.0005	1.06446	75.0015	1.35412	80.0002	2.3253	85.0009	3.48137					51.9997	2.67622
		51.9966	4.13995	54.004	2.27153	56.0002	1.42725	57.9977	1.19113	59.9985	1.09936	65.0008	1.09013	69.9997	1.06399	75.0032	1.35364	80.0002	2.33631	84.9962	3.48105					52.0001	2.66803
		52.0017	4.13319	53.9968	2.25579	55.9964	1.42192	58.0006	1.18874	60	1.09839	65.0014	1.08927	69.9993	1.063	75.0011	1.3531	79.9974	2.33596	84.9988	3.48113					52.0001	2.65948
		52.0017	4.12616	53.9999	2.24068	55.9997	1.41734	57.9993	1.18676	59.9988	1.09707	65.0027	1.0886	70.0008	1.06284	75.0019	1.35263	79.9993	2.33537	85.0009	3.48081					52.0013	2.65096
		52.0006	4.11884	54.0011	2.22586	56.0022	1.41251	58.0014	1.18478	60.0014	1.09594	65.0024	1.08788	69.9989	1.06199	74.999	1.35203	79.9951	2.335	85.004	3.48127					52.0022	2.64227
		52.0013	4.1116	54.0002	2.21065	56.0007	1.40775	57.9996	1.18255	60	1.09474	65.0031	1.08715	70.0012	1.06126	75.0002	1.35148	80.003	2.33491	84.9988	3.48083					51.9992	2.63391
		51.999	4.10382	53.9997	2.19569	56.0022	1.40283	58.002	1.18058	59.9994	1.09354	65.0024	1.08627	70.003	1.06052	74.9994	1.35095	79.9979	2.33442	85.004	3.48056					51.9984	2.62502
		52.0019	4.09695	54.0007	2.18137	56.0032	1.39826	58.0017	1.17846	60	1.09235	64.9995	1.08564	69.9982	1.0598	75.004	1.3506	80.0007	2.33409	85.0009	3.48059					51.9988	2.6167
		51.9993	4.08922	54.0023	2.16701	56.0012	1.39378	58.0012	1.17645	60.0011	1.09134	65.0008	1.0849	70.0008	1.05944	75.0011	1.35004	80.0002	2.33386	84.9978	3.48026					52.0017	2.60842
		52.0017	4.08167	54.0014	2.15306	55.9999	1.38936	57.9996	1.17443	60.0011	1.09035	65.0001	1.08419	70.0005	1.0591	74.999	1.34951	79.9993	2.33338	85.0014	3.48025					52.004	2.60024
		52.0006	4.07419	54.0023	2.13899	55.9992	1.38489	57.9998	1.17259	60.0011	1.08914	65.0011	1.08346	70.0012	1.05852	74.9994	1.34908	80.0021	2.33305	85.0009	3.48026					51.999	2.59149
		51.9993	4.06638	54.0007	2.12543	56.0014	1.38073	58.0012	1.17081	60.0017	1.088	65.0021	1.08271	70.0008	1.05806	75.0044	1.3487	80.0025	2.33282	84.9988	3.48026					52.0001	2.58287
		52.001	4.05855	54.0023	2.11186	56.003	1.37663	57.9988	1.16878	59.998	1.08692	64.9965	1.08207	70.0005	1.05725	75.0015	1.34828	79.9984	2.33232	85.004	3.48018					52.0004	2.57459
		51.9999	4.05089	54.0007	2.09867	56.0007	1.37245	58.0009	1.167	60.0017	1.08602	65.0018	1.08132	70.0012	1.05629	75.0002	1.34769	79.9979	2.33197	85.0014	3.47998					52.0001	2.56616
		51.9992	4.04276	54.0004	2.08555	56.003	1.36836	58.0014	1.1651	60.0031	1.08495	65.0014	1.08057	70.0016	1.05592	75.0007	1.34723	80.0016	2.3316	84.9998	3.47976					52.0008	2.55823
		52.0008	4.03512	53.9985	2.07289	55.9999	1.36425	58.0025	1.16366	59.9985	1.08378	64.9972	1.08007	69.9997	1.05556	75.0007	1.34677	80.003	2.33147	84.9988	3.47946					51.9992	2.54949
		52.0004	4.02699	54.0014	2.0606	55.9994	1.36049	57.9996	1.16181	59.9997	1.08274	64.9988	1.0793	69.9986	1.0547	74.999	1.34622	79.9979	2.33089	85.0004	3.47942					51.9997	2.54124
		52.0015	4.01903	53.9999	2.04797	56.0022	1.35674	57.9988	1.15968	60.0011	1.08189	65.0014	1.07878	69.999	1.06077	74.9986	1.34579	80.0044	2.33087	84.9957	3.47963					52.0015	2.53299
		52.0017	4.0109	53.998	2.03607	55.9997	1.3531	58.0006	1.15825	60.0037	1.08094	65.0021	1.07816	70.0023	1.05368	74.9998	1.34536	79.9984	2.33022	85.004	3.47932					52.0017	2.52472
		51.9993	4.0029	53.9987	2.02418	55.9997	1.34925	57.999	1.15622	60.0011	1.0798	65.0018	1.07734	69.9978	1.05321	75.0036	1.34585	79.9984	2.32994	84.9978	3.47922					52.0006	2.51649
		52.0037	3.99497	54.0004	2.0125	56.0015	1.34579	57.9985	1.1548	60	1.0789	64.9988	1.07681	70.0012	1.05274	74.9982	1.34448	79.9993	2.32953	84.9993	3.4791					51.9984	2.50829
		51.9992	3.98628	54.0007	2.00097	56.0004	1.34215	58.0012	1.1532	60.0031	1.07814	65.0001	1.07618	69.9997	1.05229	75.0011	1.34418	79.9993	2.33443	85.0014	3.47912					52.0019	2.50054
		52.0001	3.97825	54.0028	1.98954	56.0017	1.33876	57.9998	1.15146	60.0042	1.0772	64.9988	1.07563	70.0012	1.0516	75.0002	1.34375	80.0011	2.32929	85.0029	3.47918					51.9999	2.49175
		52.0001	3.96966	54.0007	1.97805	56.0012	1.33521	58.002	1.14979	59.9988	1.07607	64.9998	1.07494	69.9989	1.05107	74.9986	1.34326	79.9974	2.32874	85.0029	3.47919					52.0017	2.48376
		52.0004	3.96134	54.0004	1.9671	55.9994	1.33185	57.9996	1.14826	60	1.07497	65.0018	1.07429	70.0008	1.0507	75.0032	1.34296	80.0021	2.32869	85.0035	3.47909					52.0015	2.47604
		51.9999	3.95296	53.999	1.95621	56.001	1.32847	58.0004	1.14669	60.0022	1.07439	64.9969	1.07378	69.9986	1.04984	75.0023	1.33541	80.0021	2.32823	85.0024	3.47824					52.0004	2.46803
		52.0013	3.94471	54.0009	1.94556	55.9997	1.32499	58.0004	1.14518	59.9997	1.07347	65.0018	1.07315	69.9997	1.04971	74.9969	1.34202	79.9998	2.32792	85.0004	3.47842					51.9975	2.45968
		52.0015	3.93615	54.0007	1.93509	56.0007	1.32181	58.0012	1.14366	60.0017	1.07239	65.0018	1.07216	70.0019	1.04925	75.0003	1.34163	79.9998	2.32761	85.0004	3.47865					52.0013	2.45181
		51.9992	3.92715	54.0011	1.92493	56.0017	1.31861	58.0012	1.14234	59.9994	1.07159	65.0018	1.07227	70.0023	1.04875	75.0002	1.34129	80.003	2.3273	85.004	3.47832					52.001	2.44379
		52.0001	3.91861	54.0002	1.91485	55.9992	1.31547	57.9977	1.14065	59.9988	1.07089	65.0008	1.07124	70.0008	1.04827	75.0015	1.34097	80.0048	2.31104	85.0009	3.47834					52.0024	2.43589
		52.0013	3.91016	53.9995	1.90502	56.0012	1.31222	57.998	1.13935	60.0017	1.07002	65.0024	1.07075	70.0023	1.04771	75.0011	1.34063	80.003	2.32661	84.9998	3.47819					51.9995	2.42952
		52.0013	3.90167	54.0023	1.89521	56.0012	1.30937	58.0004	1.13792	59.9988	1.06895	65.0001	1.07036	69.9989	1.04694	74.9965	1.34012	80.0016	2.32637	85.0014	3.47794					52.0006	2.4202
		52.0001	3.89265	54.0011	1.8855	56.0012	1.30629	58.002	1.13614	59.9997	1.06824	65.0008	1.06965	70.0001	1.04713	75.0028	1.33986	79.9984	2.32601	84.9988	3.47796					52.0006	2.41229
		52.0006	3.88406	54.0011	1.8757	56.0015	1.30328	58.0025	1.13495	60.002	1.06745	65.0014	1.06903	70.0016	1.04634	75.0023	1.33956	79.9984	2.32579	85.0014	3.47817					51.9999	2.40452
		52.0006	3.87509	53.9985	1.86636	56.0012	1.30053	58.0001	1.1333	60.002	1.06656	64.9985	1.06826	69.9993	1.04578	75.0015	1.3603	80.0002	2.32575	85.0004	3.47795					52.0008	2.39679
		52.001	3.86647	54.0002	1.85749	56.0004	1.29761	58.0009	1.13194	60.0005	1.06571	65.0008	1.06802	70.0034	1.0455	75.0007	1.33876	80.0011	2.32541	84.9978	3.47791					52.0019	2.38914
		52.0001	3.85736	54.0007	1.84863	55.9977	1.29481	58.0001	1.1308	60.0014	1.06502	65.0024	1.06735	70.0005	1.0448	75.0003	1.33841	79.9998	2.32509	84.9978	3.47753					52.0001	2.38121
		52.0017	3.84875	53.998	1.83975	56.001	1.29189	58.0031	1.12943	59.9994	1.06417	65.0034	1.06722	69.9997	1.04418	75.004	1.33811	80.0007	2.32481	85.0024	3.47754					51.9992	2.37362
		51.9995	3.83978	54.0018	1.83123	56.0015	1.28928	57.9996	1.12801	60.002	1.06335	65.0021	1.0665	70.0004	1.04419	75.0015	1.33777	79.9974	2.32458	85.0019	3.47761					52.0006	2.36595
		52.0015	3.8309	53.9995	1.82246	55.9989	1.28646	58.0004	1.12685	60.0028	1.06248	65.0024	1.06583	69.9997	1.0434	74.999	1.33739	80.0011	2.32441	84.9988	3.47736					51.9979	2.35813
		52.0017	3.82188	53.9997	1.81409	55.9992	1.28399	58.0017	1.12557	60.0008	1.06171	65.0018	1.0656	70.0008	1.04286	75.0036	1.33704	80.0007	2.32415	85.0014	3.47747					51.9999	2.35061
		51.9984	3.81273	53.9997	1.80566	56.0002	1.28124	58.002	1.12399	60.0002	1.06096	65.0037	1.06491	70.0027	1.04254	75.0015	1.33673	80.0021	2.3238	85.0035	3.47713					51.999	2.3427
		51.9997	3.80392	54.0007	1.79756	55.9994	1.27854	58.0028	1.12281	60.0002	1.06032	65.0031	1.06435	70.0008	1.0421	75.0019	1.33634	80.003	2.32337	85.0019	3.47681					52.0006	2.33556
		51.9999	3.79488	54.0021	1.78965	55.9987	1.27594	57.9996	1.12127	59.9997	1.0594	65.0024	1.06394	70.0008	1.04172	75.0023	1.33601	79.9998	2.32305	85.0004	3.47682					51.999	2.32805
		52.0013	3.78573	54.0021	1.78159	56.0032	1.27344	57.9998	1.12023	60.0014	1.05867	65.0001	1.06317	70.0015	1.0341	75.0019	1.33563	80.0039	2.32306	85.0029	3.47722					52.0001	2.32054
		52.0015	3.77675	53.9973	1.77398	55.9984	1.27102	58.0025	1.11881	59.9983	1.05804	64.9995	1.06251	70.0001	1.04073	75.0032	1.3353	80.0016	2.32264	85.0004	3.47681					52.0008	2.31298
		51.999	3.76756	54.0009	1.76646	56.0004	1.26851	58.002	1.11781	60.0022	1.05723	65.0011	1.06221	70.0027	1.0405	74.9978	1.33484	80.0007	2.32256	85.0024	3.47691					51.999	2.30564
		51.9984	3.75831	53.9999	1.75879	56.0012	1.266	57.9998	1.11634	60.0005	1.05646	65.0028	1.06174	69.9997	1.03497	75.0011	1.33461	80.0035	2.32233	84.9998	3.47715					52.0004	2.29824
		52.0022	3.74484	54.0016	1.75135	56.0002	1.26348	58.0023	1.11539	59.9994	1.05571	65.0024	1.06126	70.0005	1.03956	75.0011	1.33426	80.0021	2.32193	85.0019	3.47711					52.001	2.29099
		52.0001	3.74035	53.9992	1.74437	56.0002	1.26125	58.0006	1.11404	60.0002	1.05493	65.0028	1.06096	70.0038	1.03928	75.0015	1.33401	80.0021	2.32167	84.9993	3.47686					52.0026	2.28425
		51.9975	3.73088	53.9995	1.73719	56.0005	1.2588	58.0023	1.11298	60.0011	1.05439	65.0027	1.06026	69.9989	1.03898	74.9994	1.33364	79.9993	2.3214	85.0009	3.47662					51.9999	2.27662
		51.9984	3.72177	54.0021	1.73004	55.9999	1.25653	58.0009	1.11181	59.9997	1.05366	65.0005	1.05996	69.9971	1.03835	74.9982	1.33327	80.0002	2.32108	85.0024	3.4765					52.0017	2.26944
		51.9999	3.71284	54.0011	1.72318	55.9984	1.2542	58.0001	1.1108	59.9971	1.05288	65.0011	1.05972	70.0004	1.03807	75.0011	1.33301	80.0021	2.32112	84.9983	3.47563					52.0031	2.26222
		52.001	3.70366	54.0007	1.71643	55.9984	1.25201	58.0014	1.10962	60.002	1.05228	64.9995	1.05893	70.0019	1.03755	74.999	1.33266	80.0011	2.32053	85.004	3.47605					52.0001	2.25496
		51.999	3.69452	54.0009	1.70972	55.9992	1.24961	58.0014	1.10826	60.0011	1.05173	65.0018	1.05844	70.0001	1.03722	75.0023	1.33238	80.0002	2.32051	84.9973	3.4762					51.9992	2.24761
		52.0013	3.6856	54.0014	1.70295	55.9992	1.24752	58.0023	1.10729	60.0005	1.05088	65.0014	1.0582	70.0001	1.03698	75.0007	1.3321	80.0007	2.32069	84.9983	3.47607					51.9981	2.24066
		52.0015	3.67665	54.0011	1.69656	56.0012	1.24536	57.9982	1.10615	59.9985	1.05038	64.9995	1.05762	70.0027	1.03647	75.004	1.33186	80.0025	2.32008	85.0024	3.47633					51.9992	2.23358
		51.9999	3.66112	54.0009	1.6901	55.9992	1.24318	58.0017	1.10507	59.9997	1.0497	64.9985	1.05714	70.0001	1.03598	75.0036	1.33151	80.0007	2.31984	85.0019	3.47603					51.9997	2.22678
		52.0017	3.65851	53.9997	1.68398	56.0022	1.24121	57.9993	1.10379	60.0011	1.04899	64.9969	1.05678	70.0023	1.03557	75.0019	1.33116	80.0016	2.31958	84.9952	3.47574					52.0006	2.2197
		52.0001	3.64922	53.9978	1.67762	56.0025	1.23914	58.0009	1.10311	60.0014	1.04839	65.0005	1.05631	69.9997	1.03508	74.999	1.33078	80.0007	2.31926	85.0029	3.47595					51.9992	2.21279
		52.0004	3.64021	54.0009	1.6716	56.0007	1.237	57.9996	1.1017	59.9997	1.04778	64.9995	1.05587	70.0027	1.03511	75.0003	1.33048	80.0021	2.31889	84.9973	3.47536					52.0006	2.20571
		52.0022	3.63094	53.9997	1.66567	55.9997	1.23482	57.9998	1.10044	59.9982	1.04704	65.0008	1.05528	70.0001	1.0348	75.0019	1.3303	80.0016	2.31892	85.0029	3.47559					51.9997	2.19908
		52.0001	3.62195	54.0016	1.65966	56.0007	1.23282	58.0009	1.09961	60.0014	1.04633	65.0014	1.05495	70.0012	1.03414	75.0011	1.32999	79.9998	2.31836	84.9968	3.4753					51.9997	2.19203
		52.0001	3.61284	54.0004	1.65361	56.0002	1.23084	58.0025	1.09848	60.0017	1.04586	65.0011	1.05452	70.0008	1.03399	75.0086	1.32984	80.0007	2.31817	85.0024	3.47551					52.0024	2.1855
		51.9992	3.60364	53.9999	1.64792	56.001	1.22884	57.9977	1.09744	59.9997	1.04515	65.0008	1.05419	70.0008	1.03363	75.0023	1.32943	79.9946	2.31782	85.0029	3.4756					52.0008	2.17869
		52.0013	3.59488	54.0007	1.64217	56.001	1.22696	58.0012	1.09662	59.9985	1.04455	64.9998	1.05358	70.0016	1.0332	75.0015	1.32918	79.9998	2.31765	84.9998	3.47507					51.9997	2.17169
		52.001	3.58572	54.0014	1.63686	56.0012	1.22504	58.0001	1.0955	60.0011	1.04415	65.0014	1.05324	70.0001	1.03282	74.9982	1.32883	80.0007	2.31746	85.0029	3.47544					51.9999	2.16514
		52.0006	3.57659	54.0007	1.63127	55.9989	1.22292	57.9993	1.09457	59.9997	1.04353	65.0011	1.05287	70.0001	1.03234	74.9994	1.33433	80.0007	2.31726	85.0035	3.4757					52.0015	2.15864
		52.0001	3.56776	54.0026	1.62591	56.0007	1.2212	58.0023	1.09363	59.9982	1.04274	64.9998	1.05245	70.0019	1.01871	75.0032	1.32833	79.9998	2.31704	84.9962	3.47506					51.9999	2.15161
		51.9988	3.55856	54.0016	1.62063	56.0007	1.21923	57.9996	1.09249	59.9994	1.04226	65.0005	1.05198	70.0034	1.03179	75.0007	1.32801	80.0011	2.31705	85.004	3.47503					52.0019	2.145
		51.9999	3.5496	54.0002	1.61534	56.0004	1.21743	58.0012	1.09186	59.9997	1.04154	65.0005	1.0515	70.0027	1.03133	74.9969	1.32772	80.0002	2.31664	85.0024	3.47476					51.9995	2.13872
		51.9986	3.54059	53.9995	1.60987	56.0007	1.21546	58.0001	1.0906	60.0014	1.04116	64.9998	1.05129	70.0001	1.03112	74.999	1.32745	80.0011	2.3165	85.004	3.47484					52.0013	2.13206
		51.999	3.53166	54.0016	1.60531	55.9994	1.21379	58.0004	1.08957	60.0037	1.04059	65.0021	1.051	70.0019	1.0308	74.999	1.32715	80.0025	2.31605	85.0035	3.47507					52.0019	2.12597
		51.9986	3.52266	54.0002	1.60006	55.9997	1.21199	58.002	1.08893	59.9988	1.03991	65.0024	1.0504	70.0027	1.03061	74.999	1.32701	79.9993	2.31613	85.0009	3.47412					52.0004	2.11942
		52.0006	3.51401	54.0016	1.59504	56.001	1.21011	57.9998	1.08785	60.0011	1.03942	65.0021	1.05005	70.0004	1.03008	74.9986	1.31979	80.0002	2.31589	85.0029	3.47448					51.9999	2.11289
		51.9995	3.50497	53.9983	1.5901	55.9984	1.2084	58.0012	1.08678	59.9994	1.0388	65.0018	1.0496	69.999	1.02977	75.0028	1.32653	80.0011	2.31562	85.0004	3.47408					52.0008	2.10689
		52.0008	3.49618	53.9987	1.58537	56.0002	1.2066	57.9974	1.08587	60.002	1.03828	65.0021	1.04929	70.0016	1.02958	74.9982	1.32615	79.9988	2.31506	85.0014	3.47426					52.0008	2.10054
		52.0013	3.48717	53.9999	1.58036	56.002	1.20483	58.0023	1.0851	60.0034	1.03769	65.0008	1.04886	70.0015	1.02919	75.0007	1.32598	80.0002	2.31517	85.0009	3.47396					51.9999	2.09422
		52.0024	3.47855	54.0004	1.57598	55.9999	1.20317	58.0001	1.08399	60.0022	1.03718	65.0011	1.04848	70.003	1.02888	75.0011	1.32566	80.003	2.31515	84.9947	3.47403					51.9999	2.08826
		51.9997	3.4694	54.0023	1.57139	55.9989	1.20159	58.0006	1.08334	59.9985	1.03656	64.9985	1.04812	70.0034	1.02839	75.0011	1.32548	79.997	2.31454	85.0009	3.47387					51.9983	2.0817
		52.0013	3.46068	54.0009	1.56668	56.0022	1.20012	58.0006	1.08224	60.0005	1.03589	65.0001	1.04779	69.999	1.02808	75.0003	1.32521	79.9998	2.31447	84.9998	3.47408					52.0004	2.07573
		52.0001	3.45182	54.0014	1.56234	56.0007	1.19833	58.0009	1.08135	60.0011	1.03564	65.0037	1.0473	69.9997	1.02772	74.9986	1.32486	79.9984	2.31428	84.9988	3.47409					52.0008	2.06942
		52.0004	3.44299	54.0014	1.55793	56.0014	1.19659	58.0017	1.08089	60.0002	1.03497	64.9995	1.04681	69.9993	1.02759	75.0002	1.32468	80.0002	2.31402	85.0004	3.47391					51.9997	2.06357
		51.9995	3.43426	53.9992	1.55337	55.9997	1.19494	58.0033	1.07972	60.0011	1.03445	65.0014	1.04663	69.9997	1.03646	74.9978	1.32448	79.9984	2.31372	85.0009	3.47421					52.001	2.05736
		51.9999	3.4253	54.0011	1.54923	56.0027	1.19341	58.0012	1.07872	60.0017	1.03385	65.0027	1.04628	70.0012	1.02692	75.0007	1.32427	79.9998	2.31357	85.0024	3.47321					51.9981	2.05122
		52.0028	3.41702	53.9995	1.54471	56.002	1.19188	58.0006	1.07812	60.0008	1.03334	64.9985	1.04593	70.0016	1.02661	74.9998	1.32395	80.0011	2.31347	85.004	3.47359					51.9999	2.04526
		52.0006	3.40806	54.0002	1.541	55.9997	1.19018	58.0023	1.07738	60.0014	1.0403	65.0005	1.04557	70.0038	1.02642	75.0002	1.32372	79.997	2.31311	84.9978	3.47349					52.0024	2.03955
		52.0015	3.39973	53.9997	1.53644	56.0017	1.18869	58.0023	1.07635	60.002	1.03246	65.0005	1.04508	70.0016	1.02587	75.0028	1.32359	79.9974	2.31298	84.9978	3.47326					52.0004	2.03381
		52.0008	3.39108	53.9995	1.53259	56.001	1.18832	58.0012	1.07554	59.998	1.03191	65.0008	1.0448	69.9982	1.02561	75.004	1.32331	79.9998	2.31274	85.0045	3.47357					52.001	2.02748
		51.9993	3.38241	53.9999	1.52831	56.0007	1.18557	58.0009	1.07484	60.0002	1.03148	64.9992	1.04446	70.0004	1.02511	75.0023	1.32305	80.0016	2.31273	85.0004	3.47286					52.0006	2.02184
		51.999	3.37366	53.9983	1.52421	56.0004	1.18414	57.9955	1.07381	60.0008	1.03101	65.0021	1.04413	70.0012	1.02516	75.0007	1.32283	80.0016	2.31234	85.0019	3.47307					51.9995	2.01599
		52.0013	3.36527	54.0028	1.52073	55.9989	1.18264	57.9982	1.07325	60.0011	1.0304	65.0021	1.04363	69.9993	1.02471	75.0015	1.32267	80.0007	2.3121	85.0019	3.47306					51.9995	2.01339
		51.9997	3.35664	53.9987	1.51638	56.0004	1.18115	57.9996	1.07238	60.0005	1.02997	65.0018	1.04339	70.0008	1.02453	75.0036	1.3223	80.0016	2.31189	84.9978	3.47287					51.9992	2.00453
		52.0001	3.34838	53.9983	1.51248	56.0007	1.17963	58.0009	1.07156	59.9994	1.02936	65.0021	1.04299	70.0015	1.02437	75.0015	1.32206	80.0021	2.31179	84.9993	3.47284					51.9961	1.99856
		52.001	3.3399	54.0018	1.5088	56.0002	1.17815	58.0009	1.07072	60.0028	1.02882	65.0018	1.04267	70.0027	1.02406	75.0011	1.32183	80.0011	2.31168	85.0035	3.47263					52.0008	1.9933
		51.9992	3.33139	54.0021	1.50522	55.9994	1.17667	58.0017	1.07012	59.9991	1.02851	65.0005	1.04241	70.0012	1.0236	74.9982	1.32155	80.0007	2.3016	85.0035	3.47303					52.0024	1.98776
		51.9995	3.32293	53.9995	1.50124	55.9994	1.17523	58.0014	1.06896	59.9997	1.02806	65.0031	1.04199	70.0019	1.02341	75.0007	1.32137	80.0016	2.31115	85.0004	3.47224					52.0006	1.98212
		52.0026	3.31483	53.9983	1.49758	56.0012	1.17374	58.0006	1.06822	59.9994	1.02759	65.0011	1.04173	70.0001	1.02315	74.9986	1.32115	80.0016	2.31103	85.0004	3.47267					52.0022	1.97665
		52.0008	3.3065	54.0011	1.49383	56.0007	1.17239	57.9982	1.06783	60.0022	1.02704	65.0011	1.04134	69.999	1.02272	74.9973	1.32094	80.0021	2.31508	85.0029	3.4762					51.999	1.97129
		52.001	3.29811	54.0026	1.49041	56.0015	1.1709	58.0017	1.06667	59.9997	1.02661	65.0037	1.04099	70.0001	1.02247	75.0015	1.32077	80.0002	2.31067	84.9983	3.47237					51.9975	1.9657
		52.0006	3.28976	54.0009	1.48679	56.0002	1.16939	58.0001	1.06606	60.002	1.02624	65.0014	1.04071	70.0019	1.02217	75.0036	1.32057	80.0025	2.31044	84.9998	3.47215					51.9992	1.96028
		52.0001	3.28142	54.0002	1.48297	55.9989	1.16811	57.998	1.0656	59.9997	1.02571	65.0018	1.04036	70.0012	1.02195	74.9978	1.32025	79.9974	2.31002	85.0024	3.47245					52.0017	1.9549
		52.0004	3.27306	54.0002	1.47996	56.002	1.16684	58.0017	1.06475	60.0008	1.02525	64.9998	1.04017	70.0019	1.02179	75.0015	1.32015	79.9979	2.30986	84.9998	3.47223					52.0013	1.94924
		52.0015	3.26502	53.998	1.47612	55.9992	1.16545	57.9998	1.06403	60.0002	1.02488	65.0008	1.03972	69.9997	1.0214	74.9994	1.31989	80.0039	2.30976	84.9983	3.4719					52.0022	1.94386
		52.0004	3.25674	53.9995	1.47304	56.0012	1.16406	57.9971	1.06316	59.9988	1.02453	64.9998	1.03941	70.0016	1.02118	75.0019	1.31964	80.0016	2.30954	84.9973	3.47191					52.001	1.93853
		52.0015	3.24883	54.0002	1.46965	56.0012	1.16274	57.9985	1.0623	59.998	1.02404	65.0008	1.03914	69.9997	1.02088	75.0044	1.3196	80.0016	2.3095	85.006	3.47195					52.0001	1.93335
		52.0013	3.24063	54.0011	1.46624	56.002	1.16146	57.9998	1.06189	59.9991	1.0235	64.9988	1.03877	70.0012	1.0206	75.0002	1.31922	80.0039	2.3094	85.0014	3.47189					52.001	1.92826
		52.0001	3.23257	53.9978	1.46294	55.9977	1.1601	58.0004	1.0609	60.0005	1.02308	65.0018	1.03853	70.0008	1.02056	75.0002	1.3191	79.9988	2.309	85.0019	3.48116					52.0019	1.92318
		52.0006	3.22449	54.0014	1.45959	55.9984	1.15873	58.0001	1.06042	60.0008	1.02268	65.0011	1.03833	70.0008	1.01986	75.0015	1.32039	79.9965	2.30874	84.9998	3.47166					51.9972	1.92925
		51.9984	3.21633	54.0021	1.4565	56.0012	1.15753	58.0012	1.05968	59.998	1.02227	65.0037	1.03807	70.0012	1.01991	75.0011	1.31866	79.9998	2.3086	85.0024	3.47174					51.9995	1.91277
		51.9997	3.20837	53.9992	1.45321	55.9992	1.15627	57.9996	1.05884	60.0014	1.02181	65.0018	1.03759	70.0016	1.01959	75.0019	1.3185	80.0025	2.30852	84.9998	3.47143					51.999	1.90761
		52.0001	3.20051	54.0016	1.45035	56.002	1.15494	58.0006	1.05843	60.002	1.02131	64.9998	1.0373	70.0001	1.01929	75.0011	1.31825	80.0002	2.30813	84.9993	3.47175					52.0001	1.90264
		52.001	3.19237	53.9995	1.45161	55.9997	1.1537	57.998	1.05743	59.9999	1.02094	65.0024	1.03702	70.0001	1.019	75.0028	1.31806	80.003	2.30817	84.9993	3.47128					51.999	1.89751
		52.0001	3.1844	53.9971	1.44412	55.9999	1.15243	58.0001	1.05682	59.9988	1.02048	64.9998	1.03676	70.0019	1.01885	74.9994	1.31786	80.0025	2.31315	85.0014	3.47149					51.9983	1.89258
		52.0013	3.1767	54.0007	1.44124	55.9994	1.15125	58.0009	1.05581	60.0017	1.01999	65.0014	1.0364	69.9997	1.01843	75.0011	1.3062	80.0025	2.30765	84.9978	3.47485					51.9986	1.88746
		51.9997	3.16853	54.0009	1.43828	55.9994	1.14998	58.0004	1.05541	60	1.01966	65.0024	1.03615	70.0023	1.01827	75.0019	1.31747	80.0021	2.30748	85.0024	3.4711					52.0019	1.88293
		52.0015	3.16098	53.9992	1.43491	56.0017	1.14897	58.0025	1.05492	60.0014	1.01925	65.0021	1.03581	70.0015	1.0181	74.9994	1.3173	80.0021	2.3073	84.9973	3.47103					51.9992	1.87803
		52.0019	3.15291	54.0009	1.43189	56.0017	1.14753	58.0012	1.05419	59.9994	1.01368	65.0014	1.03553	70.0008	1.0178	75.0023	1.31806	80.0016	2.32199	85.0024	3.47117					51.999	1.87304
		52.0008	3.14513	53.9992	1.42907	56.0014	1.14635	58.002	1.05341	60.0005	1.01857	64.9992	1.0352	69.9993	1.01749	75.0007	1.31692	80.0049	2.3071	84.9998	3.47088					51.9995	1.86837
		52.0017	3.13749	53.9997	1.42644	55.9999	1.14523	58.0017	1.05304	60.0002	1.01784	65.0073	1.03493	70.0012	1.01729	74.9986	1.31672	79.9998	2.3062	84.9998	3.47081					51.9999	1.86349
		52.0001	3.12947	54.0026	1.42361	55.9994	1.14409	58.0006	1.0521	60.0005	1.01767	65.0018	1.03453	69.9993	1.01695	75.0015	1.31651	79.9984	2.30654	84.9988	3.47074					52.0022	1.85428
		52.0024	3.12193	54.0021	1.42055	55.9992	1.143	57.9998	1.05137	60.0011	1.01726	65.0024	1.03434	69.999	1.0167	74.9986	1.31629	80.0025	2.30631	84.9988	3.47053					52.0001	1.85439
		52.0024	3.11444	54.0014	1.41794	56.0015	1.14174	57.9998	1.05113	59.9985	1.01682	65.0011	1.03394	69.9982	1.00855	75.004	1.31618	80.0016	2.30627	85.005	3.47094					52.0001	1.84932
		51.999	3.10669	53.9999	1.41503	55.9994	1.14058	58.0006	1.05029	60.0003	1.01639	65.0024	1.03391	70.0001	1.01649	74.999	1.31908	80.0002	2.306	84.9988	3.47037					52.0008	1.84474
		52.0008	3.0992	54.0014	1.41226	56.0004	1.13942	57.9985	1.04971	59.9997	1.01586	64.9982	1.03354	70.0019	1.016	74.999	1.31576	79.9988	2.3058	84.9988	3.47006					52.001	1.84022
		51.9995	3.09151	54.0021	1.40973	55.9987	1.13838	57.9998	1.04905	59.9991	1.02203	65.005	1.03327	70.0004	1.01564	75.0007	1.3156	79.9993	2.30566	85.0004	3.47014					51.999	1.83539
		52.001	3.08393	53.9995	1.40685	56.0022	1.13722	58.0004	1.04844	60.0002	1.01532	65.0018	1.03294	70.0008	1.01543	74.9978	1.3209	79.9998	2.30566	84.9993	3.47051					52.001	1.83122
		51.9997	3.0763	54.0026	1.40439	55.9989	1.13611	58.0031	1.04802	60.0008	1.0149	65.0005	1.03266	70.0001	1.0151	75.0028	1.31523	80.0007	2.30542	85.0004	3.47007					52.0022	1.82662
		52.001	3.06891	54.0028	1.40147	56.0012	1.13484	57.9996	1.04733	60	1.01447	65.0005	1.03247	70.0016	1.00743	75.0023	1.31511	80.0011	2.30526	84.9988	3.46991					52.0001	1.8219
		52.0001	3.06137	54.0002	1.39901	56.001	1.13378	57.9988	1.04674	60.0002	1.01412	65.0008	1.03196	70.0016	1.01497	75.0019	1.31489	79.997	2.30497	85.0045	3.4703					52.0008	1.81784
		51.9984	3.05383	53.9975	1.39631	56.002	1.13266	58.0009	1.04603	59.9991	1.01364	65.0027	1.0319	70.0016	1.01462	75.0015	1.31472	80.0021	2.30492	85.0014	3.47002					52.0015	1.81337
		51.9999	3.04642	53.9999	1.39361	56.0002	1.13158	58.0004	1.04571	60.0014	1.01348	65.0005	1.03167	70.0015	1.01412	75.0023	1.3145	80.0025	2.30466	85.0045	3.47048					51.9986	1.80864
		51.9997	3.03916	54.0007	1.39092	56.0002	1.13047	57.9988	1.04493	59.9983	1.01287	65.0005	1.03136	70.0023	1.01407	74.9994	1.31429	79.9993	2.30455	85.0024	3.46987					51.9988	1.8045
		51.9993	3.03166	54.0009	1.38879	56.0015	1.12953	57.9998	1.04428	60.0031	1.01257	65.0027	1.03112	70.0012	1.01373	74.9998	1.31417	80.0021	2.30433	85.0014	3.46942					52.0022	1.80008
		51.9993	3.02422	54.0016	1.38602	56.0045	1.12844	58.0009	1.04388	60.002	1.01225	65.0005	1.03074	70.0008	1.01359	75.004	1.3141	79.9998	2.30402	85.0035	3.46965					52.0001	1.80212
		52.0019	3.01714	54.0014	1.38387	55.9997	1.12738	57.9993	1.04323	60.0011	1.01194	64.9998	1.03037	70.0042	1.01345	74.9973	1.31377	80.0007	2.30409	84.9968	3.46928					52.0006	1.79141
		51.999	3.00957	54.0004	1.38113	56.0022	1.12638	57.9985	1.04241	60	1.01145	65.0021	1.0303	69.999	1.01314	75.0019	1.31368	80.0049	2.30394	85.0009	3.46936					51.9999	1.78732
		51.9988	3.0024	53.9995	1.37881	56.0002	1.12516	58.0031	1.04219	59.9977	1.01121	65.0008	1.03002	70.0012	1.01318	75.0002	1.31348	80.0002	2.30367	85.0009	3.46944					52.0015	1.78327
		51.999	2.99531	54.0023	1.37646	56.0007	1.12422	57.9998	1.04125	60.0008	1.01079	65.0008	1.02962	70.0034	1.01289	75.0032	1.31334	80.0002	2.30349	84.9999	3.46933					52.0008	1.77898
		52.0004	2.98804	53.9995	1.37408	55.9979	1.12307	58.0017	1.04088	60.0014	1.01038	64.9992	1.02939	69.9997	1.01281	75.0023	1.3132	79.9956	2.30311	84.9998	3.46902					51.9997	1.77475
		52.0004	2.98083	54.0009	1.37154	55.9999	1.12207	58.0036	1.04033	59.9988	1.01002	65.0001	1.02924	70.0045	1.01241	75.004	1.31301	80.0016	2.30312	85.0009	3.4689					51.9999	1.77072
		51.9984	2.97341	54.0007	1.36895	56.0014	1.12117	58.0014	1.03952	60.0031	1.00973	65.0027	1.02897	70.0015	1.01228	75.0028	1.31282	80.0011	2.3204	84.9993	3.46873					51.9999	1.76638
		52.0017	2.96661	53.9992	1.36684	55.9999	1.11998	58.0006	1.03912	60.0008	1.0094	64.9988	1.02866	70.0001	1.01193	75.0007	1.31264	80.0016	2.30284	85.0055	3.46918					52.0015	1.7626
		51.999	2.95922	53.9978	1.3644	56.0002	1.11921	57.9982	1.0385	60.0003	1.00903	64.9995	1.02844	70.0023	1.01156	75.0019	1.31247	79.9984	2.30267	85.0035	3.46881					51.997	1.75844
		51.999	2.95229	53.9961	1.36214	55.9999	1.11812	57.9982	1.03807	60.0002	1.00862	65.0014	1.02815	70.0005	1.01133	75.0011	1.31233	80.0011	2.30274	85.0009	3.46883					51.9968	1.75439
		51.9988	2.94504	53.9995	1.35976	55.9984	1.11704	57.9996	1.0373	59.9994	1.00832	65.0041	1.0281	70.0016	1.01144	75.0023	1.31209	79.9998	2.30236	85.0035	3.46879					51.9997	1.75037
		52.0008	2.93813	54.0007	1.35771	56.0014	1.11623	57.9988	1.03713	59.9988	1.00815	65.0044	1.02788	69.9982	1.01112	75.0015	1.31193	80.0002	2.30232	84.9998	3.46846					52.0024	1.74654
		51.9995	2.93103	53.9995	1.35535	56.0004	1.11528	57.9998	1.03645	59.9991	1.00763	65.0014	1.02748	70.0005	1.01074	74.9998	1.31179	80.0002	2.3021	84.9957	3.46823					52.0001	1.74256
		52.0008	2.92399	54.0002	1.35325	56.0025	1.11421	58.0025	1.03596	60.0022	1.00745	65.0008	1.02726	69.999	1.01071	75.0007	1.3116	79.9979	2.30178	84.9973	3.46836					52.0033	1.73879
		52.001	2.9173	54.0026	1.35114	55.9989	1.11316	58.0014	1.03557	60.0022	1.0071	65.0021	1.02718	69.999	1.01047	75.0019	1.31147	79.9946	2.30178	85.0029	3.46828					51.9999	1.73488
		51.9975	2.90984	53.9995	1.34864	56.0002	1.11239	58.0004	1.03507	60.0031	1.00685	65.0011	1.02687	70.0016	1.01033	75.0019	1.3113	80.0021	2.3016	84.9998	3.46823					51.9975	1.73074
		51.9981	2.90314	54.0014	1.34671	55.9979	1.11133	58.0006	1.03467	59.9982	1.00619	65.0027	1.02663	70.0034	1.00986	75.0073	1.31121	79.9984	2.30143	84.9993	3.46803					52.0019	1.72714
		51.9999	2.89625	54.0023	1.34473	55.9989	1.11035	57.9996	1.03369	59.9991	1.00606	64.9995	1.02632	69.999	1.01956	75.0028	1.31103	79.997	2.30131	85.0055	3.46809					51.9983	1.72315
		52.0019	2.88964	53.9992	1.34247	56.002	1.10951	58.0001	1.03315	60.0005	1.00568	65.0011	1.02608	70.0019	1.00966	74.9998	1.31083	80.0016	2.30118	84.9998	3.46816					52.0001	1.71948
		51.9995	2.8825	53.9999	1.34031	56.0004	1.10862	58.0009	1.03301	59.9991	1.00526	65.0011	1.02595	69.9997	1.00947	75.0011	1.31064	80.0007	2.30115	85.004	3.46827					51.9986	1.71581
		51.9963	2.87553	53.9997	1.33865	56.0025	1.10779	58.0009	1.03236	60.0008	1.00502	65.0005	1.02559	70.0023	1.00922	75.0023	1.31047	79.9988	2.30082	85.0009	3.46786					51.9995	1.71213
		52.0004	2.8685	53.9999	1.33643	56.0002	1.10685	57.999	1.03184	60.0002	1.00446	65.0005	1.02535	70.0042	1.00888	74.999	1.3102	80.0021	2.30074	85.0024	3.46809					52.0019	1.70859
		52.0004	2.86171	54.0004	1.33414	56.0012	1.1058	58.0009	1.03158	60.0005	1.00437	65.0014	1.02519	70.0034	1.00867	75.0023	1.31012	79.9993	2.30075	85.0004	3.46764					51.9986	1.70478
		51.9986	2.85492	53.999	1.33215	56.003	1.10501	58.0014	1.03092	59.9982	1.00416	65.0021	1.02497	70.003	1.00859	75.0028	1.30995	80.0058	2.3005	85.0096	3.46835					51.9999	1.70118
		51.999	2.84822	53.9983	1.33009	56.0014	1.10398	58.0004	1.03047	60.0008	1.00368	64.9988	1.02464	69.9997	1.0083	74.9986	1.31385	80.0002	2.30029	85.0004	3.46806					52.0022	1.69774
		52.0015	2.84151	53.9999	1.32824	56.0025	1.10315	58.0012	1.03005	60.0008	1.00348	65.0005	1.0245	70.003	1.00814	75.0032	1.30975	80.0002	2.30027	85.0024	3.46766					52.0001	1.69388
		51.9963	2.83457	54.0002	1.3261	55.9977	1.10221	58.0012	1.02925	59.9997	1.00325	64.9975	1.02429	70.0027	1.0079	74.999	1.31816	80.0021	2.3001	85.004	3.46793					52.0004	1.69058
		51.9995	2.82811	53.9997	1.32403	55.9987	1.10134	57.9985	1.02877	60.0034	1.00269	65.0011	1.02401	69.9986	1.00768	75.0057	1.30935	80.0002	2.29973	85.005	3.46779					52.0035	1.68691
		51.9992	2.82119	53.9968	1.32199	56.0007	1.10045	57.998	1.02821	60.0002	1.00252	64.9988	1.02377	70.003	1.00751	75.0044	1.30914	80.0002	2.29982	85.004	3.46775					51.9986	1.6835
		51.9981	2.81446	54.0011	1.32006	56.0012	1.09964	58.0006	1.02806	60.0028	1.00224	64.9982	1.0235	70.0005	1.00725	74.9973	1.30889	79.9956	2.29936	85.0035	3.46762					52.0022	1.68001
		51.9986	2.80795	54.0007	1.31791	56.0022	1.09871	57.9988	1.0273	60.0025	1.00187	65.0027	1.02333	70.0012	1.00747	75.0028	1.30889	80.0049	2.29933	85.0035	3.46727					52.001	1.67667
		51.9999	2.80127	54.0026	1.31622	56.0002	1.09786	57.9993	1.02704	60.0011	1.00169	64.9985	1.02315	70.0023	1.00689	75.0011	1.3087	80.003	2.29948	84.9998	3.46753					52.0008	1.67338
		51.9986	2.79458	54.0028	1.31453	56.0002	1.09697	58.0028	1.02662	60.0014	1.00111	65.0021	1.02306	70.0001	1.00107	75.0007	1.30851	80.0035	2.29912	85.006	3.46737					52.0022	1.66988
		51.9992	2.78805	54.0026	1.3125	56.002	1.09624	57.9985	1.02609	60.0008	1.00101	65.0024	1.02267	70.0001	1.00657	75.004	1.30842	79.9974	2.3099	85.0009	3.46721					52.0019	1.66675
		51.9997	2.78135	54.0014	1.3105	56.001	1.09539	58.0028	1.02576	60.0005	1.00061	65.0021	1.02244	69.9982	1.0063	75.0044	1.3083	80.0007	2.29892	85.0045	3.46709					51.9983	1.66307
		51.997	2.77478	53.9997	1.30875	56.0017	1.09461	58.0014	1.02512	59.9982	1.00018	64.9962	1.02225	70.0023	1.00617	74.9998	1.30811	80.0011	2.29894	85.0009	3.46706					51.9968	1.65976
		51.999	2.76824	53.9995	1.30666	56.0015	1.09367	57.9969	1.02455	59.9991	1.00008	65.0014	1.02203	70.0019	1.00593	74.999	1.31188	80.003	2.29863	85.0035	3.46695					51.9997	1.6565
		52.0001	2.76198	54.0009	1.30482	56.0015	1.09287	58.0001	1.02426	59.9988	0.999677	64.9985	1.02187	70.0027	1.00584	75.0003	1.30782	80.0062	2.2986	84.9978	3.46663					51.9997	1.65324
		51.9992	2.7554	53.999	1.30319	55.9979	1.09894	57.9977	1.02363	60.0014	0.99954	64.9959	1.02155	70.0019	1.00567	75.0019	1.30768	79.9988	2.29827	85.0024	3.46657					52.0008	1.64989
		51.9997	2.74879	54.0004	1.3061	56.0004	1.0913	57.9996	1.02335	60.0028	0.999264	65.0034	1.02154	69.999	1.00538	75.0036	1.30754	79.997	2.29806	85.0009	3.46688					52.0033	1.64708
		52.0013	2.74251	53.9997	1.30455	56.0007	1.09042	58.0009	1.02292	60.0008	0.998828	65.0018	1.02124	70.0016	1.00544	75.0011	1.30736	80.0002	2.29786	84.9998	3.46645					51.9983	1.64359
		51.9988	2.736	54.0007	1.30259	56.0012	1.08945	57.9985	1.02231	59.9982	0.998604	65.0014	1.021	70.0019	1.00516	75.0011	1.30723	80.0007	2.29791	85.004	3.46633					52.0022	1.64048
		52.001	2.72966	54.0004	1.30085	55.9992	1.08881	57.9998	1.02226	60.0002	0.998223	65.0001	1.02063	69.9978	1.00504	75.0011	1.30707	79.9998	2.2978	84.9998	3.46618					51.9997	1.63729
		51.9984	2.72305	53.9978	1.29899	55.9982	1.08798	57.9998	1.0215	60.0002	0.998073	65.0008	1.02058	70.0004	1.00467	74.9998	1.3069	80.0044	2.2978	85.0035	3.46646					51.9986	1.63407
		52.0001	2.71671	54.0018	1.29726	56.0022	1.08722	57.9998	1.02107	60.0034	0.99797	65.0021	1.02034	70.0001	1.0046	75.0007	1.30673	79.9984	2.29734	84.9957	3.46621					51.999	1.6309
		52.0019	2.71039	54.0004	1.29541	56.0002	1.0865	57.9998	1.02063	60.0025	0.997578	65.0014	1.02011	70.0012	1.00442	75.0015	1.30668	80.0002	2.29738	85.0009	3.46627					52.0006	1.62795
		52.0008	2.7039	54.0009	1.29401	55.9997	1.08568	58.0014	1.02028	60.0022	0.997193	65.0024	1.01992	70.0008	1.0111	75.0015	1.30653	80.0025	2.29721	85.0024	3.46622					52.0004	1.62509
		52.0013	2.69739	54.0033	1.29225	56.001	1.08495	57.9998	1.01962	60.0025	0.996991	65.0018	1.01975	70.0016	1.00404	75.0007	1.30635	79.9974	2.29701	85.0004	3.46605					51.9995	1.62184
		52.0006	2.69093	54.003	1.29029	56.0014	1.08415	57.9993	1.01935	59.9991	0.996691	65.0001	1.01953	70.0019	1.00398	75.0015	1.30619	80.0053	2.29706	85.0065	3.46608					51.9999	1.61918
		52.001	2.68474	53.9987	1.28896	56.0002	1.08349	58.0009	1.01914	60.002	0.996245	65.0008	1.01937	70.0034	1.00364	75.0044	1.30613	79.9965	2.29672	85.0029	3.46608					52.0006	1.61595
		51.9975	2.67818	53.9973	1.28691	56.0007	1.0826	58.0014	1.01867	59.9977	0.99598	65.0024	1.01919	70.0016	1.00367	74.999	1.30581	79.9988	2.29654	84.9957	3.46598					51.9992	1.61256
		52.0015	2.67208	54.0007	1.28534	55.9999	1.08191	57.9996	1.01803	60.002	0.99591	64.9998	1.01892	70.0001	1.00333	75.0023	1.30571	79.9979	2.29654	85.0009	3.46562					52.0001	1.61007
		52.0015	2.66602	54.004	1.284	56.0012	1.08128	57.9971	1.01768	59.9977	0.995566	64.9998	1.01885	70.0023	1.00329	75.0002	1.30553	80.0044	2.29646	85.0024	3.46573					52.0017	1.60691
		52.0017	2.65951	53.999	1.28224	55.9999	1.08019	57.999	1.01726	59.9988	0.995386	65.0021	1.01867	70.0001	1.00299	74.9994	1.30533	79.9993	2.29611	85.0019	3.46564					51.9997	1.60418
		51.9997	2.65311	54.0021	1.2805	55.9989	1.07949	58.0014	1.01691	60	0.99501	65.0014	1.01842	69.9986	1.00305	75.0048	1.30534	80.0011	2.29612	85.0009	3.46551					52.0001	1.60146
		52.0024	2.64703	53.9999	1.27882	56.001	1.0788	58.0031	1.01662	60.0008	0.994897	65.0011	1.01817	70.0019	1.00276	75.0032	1.30516	80.0002	2.29603	84.9998	3.46533					51.9995	1.59829
		52.0026	2.64071	53.9999	1.27732	55.9977	1.078	58.0012	1.01614	60.0028	0.994559	65.0037	1.01814	70.0001	1.00241	74.9998	1.305	79.9979	2.29575	85.0019	3.46521					51.9995	1.59535
		51.9997	2.63439	54.0009	1.27565	56.001	1.07736	58.0004	1.0154	59.9977	0.994016	65.0005	1.01772	70.0019	1.00222	75.0028	1.30489	79.9988	2.29559	85.0019	3.46528					52.0024	1.59785
		52.0006	2.62832	54.0028	1.27414	56.003	1.07688	57.999	1.01503	59.9988	0.993885	65.0021	1.01756	70.0016	1.00206	74.9969	1.30468	80.0007	2.29569	85.0024	3.46537					52.0006	1.58967
		52.0008	2.6221	54.0009	1.27242	56.0012	1.07595	57.9998	1.01481	60.0005	0.99367	65.0034	1.01736	69.9997	1.00191	75.0019	1.30463	79.9979	2.29566	84.9952	3.46479					51.9992	1.587
		52.0008	2.61604	54.0023	1.27071	55.9999	1.07527	58.0006	1.01443	60.0008	0.993441	64.9998	1.01727	70.0004	1.00176	75.0057	1.30449	79.9998	2.29527							51.9995	1.58418
		52.0013	2.60976	54.0011	1.26941	56.0012	1.07458	58.0001	1.01415	60.0037	0.993209	65.0041	1.01704	70.0012	1.00162	75.0003	1.30432	80.003	2.29521							52.0013	1.58152
		52.0008	2.60358	54.0016	1.26797	56.0017	1.0737	58.0004	1.01356	59.9997	0.99286	65.0047	1.01691	70.0019	1.00149	74.9994	1.30419	80.0016	2.29515							52.0024	1.57874
		52.0004	2.59755	54.0004	1.26612	56.0007	1.07319	58.0006	1.01324	60.0014	0.992641	64.9995	1.01667	70.0004	1.00149	75.0036	1.30409	79.9984	2.29483							52.0026	1.57625
		52.0006	2.59151	53.9987	1.26466	56.0017	1.07244	57.9998	1.01291	60.0031	0.992516	64.9995	1.01637	70.0042	1.00124	75.0015	1.30392	79.9974	2.3061							52.0013	1.57325
		52.0006	2.58542	53.9971	1.263	56.0017	1.0717	58.0009	1.01255	60.0005	0.992107	65.0014	1.01632	70.0005	1.0009	75.0019	1.3038	80.0044	2.29502							51.9988	1.5708
		52.0017	2.57943	54.0033	1.26163	56.005	1.07106	58.0017	1.01206	59.9991	0.992055	65.0011	1.01605	70.0001	1.00081	75.0015	1.30364	80.003	2.29458							51.999	1.56786
		52.001	2.57357	53.999	1.25993	56.0007	1.07038	58.0004	1.01157	59.9997	0.991673	65.0031	1.01603	70.0004	1.00063	74.9986	1.30345	79.9988	2.29469							52.0024	1.56541
		52.0001	2.56741	53.9995	1.25862	56.0002	1.06945	58.0031	1.01134	60.0028	0.991378	64.9985	1.01566	69.9997	1.00059	74.999	1.30329	79.9974	2.29421							52.0013	1.56261
		52.0017	2.56138	53.9995	1.257	56.001	1.069	58.0009	1.01088	59.9977	0.991098	65.0011	1.01554	70.0023	1.00044	75.0007	1.30323	80.0021	2.29436							52.0015	1.56017
		52.0008	2.55549	53.9992	1.25541	56.0007	1.06829	57.9985	1.01026	60.0002	0.990821	65.0014	1.01546	70.0016	1.00036	75.0019	1.30309	80.0039	2.28407							52.0026	1.55754
		51.9999	2.54945	54.0016	1.25403	56.001	1.06744	58.0023	1.01032	60.0014	0.990655	65.0011	1.01517	70.0038	1.00021	75.0003	1.30289	79.9988	2.29396							52.0024	1.555
		52.0001	2.54346	54.0002	1.25263	56.0017	1.06683	58.0014	1.00992	60.0017	0.990309	65.0014	1.01496	69.9997	0.999845	74.9994	1.30282	79.9993	2.29383							51.9999	1.55247
		52.0006	2.53751	54.0028	1.25115	56.0022	1.06631	58.0012	1.00945	59.9991	0.990229	65.0027	1.01486	70.0016	0.99972	74.9998	1.30261	80.0044	2.29369							52.001	1.54991
		51.9995	2.53159	53.9995	1.24961	56.0015	1.06549	58.0006	1.00907	59.9988	0.989851	65.0005	1.0146	70.0001	0.999863	75.0019	1.30252	80.0049	2.29361							52.0013	1.54749
		52.0017	2.5258	53.9992	1.24816	55.9987	1.06486	58.0009	1.00874	60.002	0.989518	65.0028	1.01447	69.9986	0.999493	75.004	1.30238	79.9988	2.29332							51.9992	1.545
		51.9995	2.51978	53.9983	1.24689	56.0004	1.0642	58.0014	1.00825	60.0011	0.989412	65.0034	1.01427	70.0023	0.999262	75.0023	1.3023	80.0007	2.29319							52.0001	1.54842
		52.0019	2.51403	54.0018	1.24528	55.9989	1.06352	57.9996	1.00792	60.0005	0.989079	65.0037	1.01408	69.9993	0.999221	75.0019	1.30222	79.9965	2.29301							52.0015	1.54592
		52.0008	2.50806	53.9999	1.24382	56.0007	1.06299	58.0004	1.00785	59.9991	0.988798	65.0011	1.014	69.9993	0.99904	75.0044	1.302	79.9998	2.29306							51.9986	1.5435
		51.9984	2.50197	54.0004	1.24234	56.001	1.06223	58.0006	1.00727	60.0011	0.988721	65.0021	1.01378	70.0016	0.998941	74.9982	1.30185	80.0025	2.29536							51.9995	1.54115
		52.001	2.49618	54.0014	1.24116	55.9987	1.06153	57.9974	1.00672	60.0002	0.988424	64.9952	1.01352	69.9975	0.998651	74.9986	1.30175	79.9998	2.29259							51.9986	1.53863
		51.9999	2.49019	54.0009	1.2397	56.0002	1.06099	57.9982	1.00649	60.0011	0.988251	65.0031	1.01342	70.0019	0.998631	75.0028	1.30166	79.9979	2.29255							52.0017	1.53626
		52.0006	2.48435	53.9997	1.23816	56.002	1.06035	58.0014	1.00644	60.0014	0.988044	65.0034	1.01329	70.0045	0.998674	75.0002	1.30153	79.9984	2.29248							51.9992	1.5339
		52.0004	2.47842	53.9992	1.23683	56.0007	1.0596	57.9996	1.00559	60.0005	0.9878	65.0021	1.01315	70.0027	0.998192	74.9986	1.30133	80.0053	2.29258							52.0022	1.53151
		52.0006	2.47262	54.0004	1.2353	55.9992	1.05902	57.999	1.00536	60	0.987467	65.0021	1.01287	70.0016	0.998115	75.0019	1.30123	79.9998	2.29223							52.0008	1.52916
		52.0017	2.46664	53.999	1.23419	56.002	1.05847	58.0006	1.00504	60.0005	0.987221	64.9995	1.01276	70.0027	0.998039	74.9998	1.3011	79.9979	2.29219							51.9999	1.52677
		52.0033	2.46074	54.0007	1.23279	56.0005	1.05766	58.0012	1.00486	60.0017	0.98701	65.0005	1.01251	70.0001	0.997808	74.9994	1.30096	80.0021	2.29209							52.0006	1.52459
		52.0017	2.45503	54.0014	1.23147	56.0004	1.05718	58.0031	1.0044	60.0011	0.986938	65.0011	1.01252	70.0008	0.997601	75.0002	1.30088	79.9998	2.29187							51.9986	1.52204
		52.0013	2.44906	54.0016	1.2301	56.0004	1.05647	57.9996	1.00398	59.9997	0.986546	65.0018	1.01224	69.9971	0.997463	74.9978	1.30072	79.9988	2.29162							52.0006	1.51992
		52.0022	2.44357	54.0026	1.22874	55.9999	1.05574	57.9998	1.00377	60	0.986338	64.9995	1.01196	69.9993	0.997316	74.999	1.3006	79.997	2.30218							52.0019	1.5177
		52.001	2.43749	54.0021	1.22738	56.0032	1.05512	58.002	1.0031	60.0028	0.986168	65.0014	1.01189	70.0034	0.997329	75.0032	1.3005	79.9979	2.2914							51.9999	1.51548
		52.001	2.43168	54.0002	1.22598	56.0022	1.05479	57.9998	1.00321	60.0011	0.985841	64.9998	1.01172	69.9982	0.997035	75.0002	1.30037	80.0002	2.29147							52.0037	1.51339
		52.0015	2.426	54.0016	1.22493	55.9989	1.05383	57.9998	1.00266	60.0005	0.985626	65.0014	1.01152	69.9986	0.996973	74.9982	1.30024	79.9933	2.29103							52.0013	1.51109
		52.0013	2.42019	53.9995	1.22354	56.0012	1.05329	58.0017	1.00211	59.9997	0.985418	65.0024	1.01137	69.9982	0.996765	75.0003	1.30008	80.0039	2.2912							51.9984	1.50862
		52.0006	2.41438	53.999	1.22175	56.0004	1.05278	58.0006	1.00179	60.0008	0.985348	64.9998	1.0112	69.9982	0.996722	75.0023	1.30005	80.0053	2.28313							51.9999	1.50649
		51.9983	2.40864	54.0004	1.22062	56.0007	1.05236	58.002	1.0017	60.002	0.984967	64.9995	1.01112	69.9993	0.996581	74.9994	1.29983	80.0025	2.29083							52.0013	1.50424
		52.0015	2.40275	53.998	1.21922	55.9989	1.05166	58.0028	1.00166	60.0034	0.984972	65.0011	1.0109	70.0012	0.996505	74.9948	1.2996	80.003	2.29081							52.0004	1.50223
		52.0017	2.39717	54.0018	1.21821	56.002	1.05111	58.0036	1.00119	60.0017	0.98455	65.0008	1.01075	70.0023	0.996489	74.9953	1.29949	79.9974	2.29485							51.9963	1.50001
		52.0013	2.39143	53.999	1.21702	55.9997	1.05053	58.0031	1.00057	60.0002	0.98426	64.9995	1.01056	70.0042	0.995986	74.9982	1.29942	80.0039	2.29053							51.9988	1.49793
		52.0015	2.38561	53.9999	1.21557	56.0012	1.04992	58.0009	1.00026	60.0017	0.984244	64.9978	1.01045	70.0027	0.995765	75.0023	1.29938	79.9984	2.29025							51.9999	1.49555
		51.999	2.37989	54.0054	1.21472	56.0014	1.04927	58.0023	0.999977	60	0.983924	65.0014	1.01017	70.0012	0.995712	75.0023	1.29924	80.003	2.29015							51.9979	1.4935
		52.0001	2.37411	54.0004	1.21331	55.9954	1.04866	57.9985	0.99953	59.9988	0.984101	65.0028	1.01014	69.9971	0.995803	75.0032	1.29914	80.0035	2.29011							52.0001	1.49174
		51.999	2.36833	54.0011	1.21187	56.001	1.04822	58.0017	0.999432	59.9977	0.983457	65.0008	1.00989	69.9997	0.995392	75.0082	1.29908	80.0016	2.28989							52.0013	1.48936
		52.0006	2.36272	54.0004	1.211	56.0017	1.04767	58.0009	0.998982	60.0008	0.970792	65.0034	1.00998	70.0005	0.995275	74.9957	1.29873	80.003	2.28997							52.0033	1.48777
		51.9999	2.35706	54.0018	1.20972	55.9994	1.04683	58.0001	0.998656	60.0003	0.98319	65.0014	1.00964	70.003	0.99541	74.9994	1.2987	79.9983	2.28969							51.9992	1.48538
		51.9999	2.35135	54.0011	1.20839	56.0027	1.0463	58.0004	0.998335	59.9988	0.982811	65.0028	1.0095	70.0027	0.995054	74.9994	1.29848	80.0044	2.28975							51.9997	1.48344
		51.9999	2.34569	54.0011	1.20726	56.002	1.04568	58.0017	0.997755	60.0031	0.982667	65.0005	1.00934	70.0016	0.994942	75.0119	1.29863	80.0002	2.28946							51.9999	1.48153
		52.0008	2.34008	53.999	1.20593	55.9989	1.04532	57.9996	0.997524	59.9991	0.982306	65.0005	1.00924	70.0016	0.994996	75.004	1.2984	79.9974	2.28931							51.9995	1.47941
		51.9977	2.33446	53.9999	1.20443	55.9999	1.04496	58.0001	0.997333	59.998	0.982264	65.0034	1.00919	70.0016	0.994783	75.0028	1.29827	80.0007	2.2892							52.0001	1.47733
		52.0028	2.32907	54.0035	1.20355	56.0002	1.04432	58.0014	0.99717	59.9988	0.981988	65.0018	1.00901	70.0019	0.994513	75.0015	1.29807	79.9998	2.2891							52.001	1.47517
		52.0008	2.32345	54.0026	1.20224	56.0027	1.04366	58.0006	0.997012	60.0028	0.98195	64.9995	1.00868	70.0005	0.99453	75.004	1.29806	80.0016	2.28904							52.0015	1.47338
		51.9988	2.31769	54.0011	1.2009	55.9997	1.04319	58.0012	0.996593	60.0017	0.981808	65.0018	1.00855	70.0027	0.994389	75.0007	1.29785	80.0039	2.28888							52.0017	1.47169
		52.0015	2.31226	54.0011	1.19964	56.0002	1.04275	57.9982	0.996278	60.0014	0.981453	65.0031	1.0085	70.0034	0.994371	75.0019	1.29773	80.0011	2.28867							52.0028	1.46958
		51.9981	2.30646	53.9997	1.19868	56.0015	1.04214	57.9996	0.996037	59.9994	0.981167	65.0005	1.00826	70.0034	0.994205	74.9998	1.29755	80.0002	2.28844							52.0024	1.47261
		52.0019	2.30121	54.0014	1.19754	56.0015	1.04148	58.0017	0.995495	59.9985	0.975189	65.0011	1.00806	70.0016	0.995087	75.0002	1.29757	79.9979	2.28828							51.9997	1.46545
		51.9999	2.29546	54.0007	1.19621	55.9994	1.04099	58.0014	0.995092	59.9988	0.981062	65.0011	1.00798	70.0016	0.993887	75.0011	1.29738	80.0058	2.28844							52.001	1.46384
		52.0022	2.28999	53.9995	1.19498	55.9999	1.04046	57.9993	0.995109	59.9988	0.98063	64.9992	1.00779	69.9997	0.993958	75.0015	1.29735	79.9984	2.2881							52.0028	1.46189
		52.0019	2.2843	54.0009	1.19382	55.9987	1.03981	58.0001	0.994698	60.002	0.980563	64.9985	1.00771	70.0004	0.993903	74.9986	1.29717	79.9979	2.28796							51.9972	1.45991
		52.0006	2.27885	54.0007	1.19264	56.001	1.03939	58.0028	0.994251	59.9971	0.982761	65.0008	1.00762	70.0001	0.993384	74.9948	1.29705	80.0011	2.28785							51.9999	1.45814
		52.0015	2.27332	54.0007	1.19149	56.0012	1.03882	58.0014	0.994156	60.0011	0.979975	64.9998	1.00718	70.0034	0.99359	75.0007	1.29699	80.0039	2.28795							52.0013	1.45635
		52.001	2.26791	54.0028	1.19051	55.9997	1.03853	58.0028	0.993958	59.9991	0.990584	65.0021	1.00723	70.0023	0.993213	75.0028	1.29689	80.0067	2.28786							52.0019	1.4546
		51.999	2.26216	53.9985	1.18932	56.0002	1.03799	57.999	0.99331	60	0.979716	65.0001	1.00699	70.0015	0.992973	75.0007	1.29672	79.9993	2.28757							51.9995	1.45258
		52.0015	2.25685	53.9973	1.18808	56.0025	1.03722	58.002	0.993227	60.0003	0.979538	64.9998	1.0069	70.0023	1.00137	74.9978	1.2966	80.0067	2.28767							52.0001	1.44533
		51.9988	2.25138	54.0023	1.18705	55.9999	1.03679	57.999	0.992882	60.0005	0.979302	65.0011	1.00682	70.0012	0.992838	75.0007	1.29655	79.9993	2.28721							51.9988	1.44884
		52.0017	2.24595	54.0007	1.19374	56.0017	1.03628	58.0006	0.992543	60.0014	0.979176	65.0021	1.00663	70.0012	0.992712	74.9973	1.29635	79.9988	2.28714							52.0004	1.44138
		51.9999	2.24052	53.9997	1.18481	55.9994	1.03584	57.9996	0.992422	59.9997	0.987026	65.0014	1.00649	70.0001	0.992617	74.9994	1.29626	79.9998	2.287							52.0026	1.4454
		52.0013	2.23507	54.0021	1.18373	55.9994	1.03525	58.0001	0.992078	60.0005	0.978589	64.9995	1.00633	70.0008	0.992553	74.9957	1.29606	80.0039	2.2869							52.0006	1.44373
		52.0006	2.22967	53.9999	1.18264	56.0002	1.03484	57.9998	0.991916	60.0008	0.978443	65.0034	1.00626	70.0016	0.992349	75.0019	1.29606	80.0007	2.28706							51.9999	1.44194
		51.9995	2.22415	54.0004	1.18157	56.0005	1.0342	58.0004	0.991388	60.0002	0.97831	65.0018	1.00615	70.0023	0.99239	74.999	1.29591	79.9984	2.28681							52.001	1.44019
		52.0013	2.21863	54.0007	1.18046	55.9969	1.03362	57.9996	0.991204	59.9997	0.961142	65.0005	1.00594	70.0042	0.991929	75.0015	1.29795	79.9956	2.28653							52.0008	1.43844
		51.999	2.21313	54.0009	1.17953	56.0022	1.03327	57.9985	0.990679	60.0011	0.97794	64.9998	1.00575	70.0034	0.991949	75.0007	1.29582	80.0016	2.28655							51.9999	1.43683
		51.9992	2.20778	54.0018	1.17834	56.002	1.03279	58.0023	0.990766	60.0014	0.97758	65.0005	1.00559	70.0012	0.991887	74.9986	1.29556	80.0021	2.28649							52.0015	1.43501
		52.0004	2.2025	53.9987	1.17717	56.0017	1.03228	57.9998	0.990066	60.0008	0.977713	65.0005	1.00548	70.0001	0.991727	74.9973	1.2955	80.0016	2.2863							52.001	1.43325
		51.9977	2.19718	53.999	1.17611	55.9992	1.03168	58.0001	0.990024	59.9997	0.977349	65.0008	1.00534	70.0012	0.991787	74.9982	1.29551	79.9956	2.28601							51.9983	1.43129
		51.999	2.19171	53.999	1.17498	56.0012	1.03115	57.9985	0.989663	60.0002	0.977147	65.0008	1.00515	70.0019	0.991531	75.0007	1.29542	79.9998	2.28612							51.9997	1.42999
		51.9988	2.18625	54.0004	1.1739	55.9994	1.03061	58.0023	0.989569	60.0008	0.976899	64.9992	1.0052	70.0083	0.99152	74.9998	1.29533	79.997	2.28591							51.9999	1.42823
		52.0008	2.18092	54.0018	1.17296	56.0015	1.0303	58.002	0.9891	60	0.976792	65.0014	1.00491	70.0008	0.991381	75.0015	1.29515	80.0002	2.28586							51.9995	1.42668
		51.9986	2.17551	54.0021	1.17194	55.9994	1.02977	58.002	0.98884	60.0022	0.976818	65.0021	1.0048	69.9997	0.991252	75.0044	1.29511	80.0039	2.28579							52.0013	1.42483
		52.0015	2.17026	53.9985	1.17089	55.9987	1.0291	58.0012	0.988496	60.0031	0.976678	65.0021	1.00465	69.9986	0.990943	75.0023	1.29498	79.9988	2.2857							52.001	1.41858
		52.0004	2.16505	54.0004	1.16976	55.9984	1.0288	58.0012	0.988222	60.0017	0.976293	64.9998	1.00456	70.0001	0.990796	75.0048	1.29489	79.997	2.28554							52.0008	1.42197
		51.9993	2.15974	54.0021	1.16878	56.0012	1.02843	58.0014	0.988178	60.0022	0.976188	64.9978	1.00433	70.0023	0.990861	75.0019	1.29468	80.0025	2.28553							52.0006	1.4201
		52.0006	2.15435	54.0007	1.16776	55.9987	1.02784	57.999	0.987696	59.9988	0.975847	65.0021	1.00433	69.9997	0.990703	74.9957	1.29454	79.9979	2.28524							51.9988	1.4184
		52.0022	2.1492	54.0026	1.16684	55.9987	1.02727	58.0009	0.987566	60.0017	0.975584	64.9982	1.00412	69.9978	0.99068	75.0003	1.2945	80.0021	2.29549							52.001	1.41699
		51.9986	2.14357	54.0002	1.16566	56.0012	1.02694	57.9974	0.986941	60.0005	0.975539	64.9995	1.00401	70.0023	0.99055	75.0003	1.29442	80.0016	2.2851							52.0001	1.41537
		51.9999	2.13846	53.9997	1.16434	56.002	1.02649	58.002	0.987037	60.0011	0.975225	64.9995	1.00389	70.0004	0.990423	74.9998	1.29436	79.9998	2.28498							52.0013	1.41383
		52.0015	2.13328	54.0004	1.16365	56.001	1.02612	58.0006	0.986755	60.0008	0.975138	64.9975	1.00376	70.0027	0.990103	75.0023	1.29428	79.9988	2.28485							51.9992	1.41207
		52.0006	2.1279	53.9999	1.16262	56.0012	1.02584	57.9998	0.986434	60.0014	0.975043	65.0024	1.00372	69.9978	0.990128	75.0007	1.26625	80.0039	2.28481							51.9965	1.41059
		52.0013	2.12256	54.0007	1.16169	55.9977	1.02519	57.9996	0.986106	60.0008	0.974817	64.9995	1.00346	70.0012	0.990016	75.0023	1.29407	80.0011	2.28461							52.0001	1.40932
		52.0001	2.11733	54.0016	1.16047	55.9977	1.02473	57.9993	0.986063	60.0014	0.974692	64.9992	1.00331	69.9982	0.989911	74.9986	1.29388	79.9984	2.28442							52.0013	1.40753
		52.0013	2.11211	54.0016	1.15953	55.9997	1.02395	58.0004	0.985596	59.9994	0.974444	65.0011	1.00319	70.0034	0.989686	74.9994	1.29382	80.0011	2.28447							52.0019	1.41122
		51.9997	2.10674	54.0014	1.15859	56.0017	1.02354	58.0006	0.985264	60.0014	0.974211	65.0028	1.00314	69.9997	0.989408	75.0023	1.29376	80.0016	2.28432							51.9997	1.40419
		52.0001	2.10158	54.0004	1.1576	56.001	1.02325	57.9993	0.985263	59.9977	0.973958	65.0021	1.00304	70.0019	0.982442	75.0023	1.29366	80.0044	2.28441							52.0006	1.40308
		51.9995	2.09644	53.9997	1.1567	56.0007	1.02266	58.0023	0.984708	60.0005	0.973931	64.9985	1.00294	69.9982	0.98925	74.9994	1.2935	79.9998	2.28403							51.9988	1.40162
		51.9988	2.09123	54.0018	1.15563	56.0007	1.02228	58.0012	0.984659	59.9997	0.973891	65.0018	1.00276	70.0045	0.989392	75.0003	1.29339	79.9988	2.28395							51.9988	1.39991
		52.0015	2.08619	54.0009	1.1547	55.9992	1.02175	57.9988	0.984181	59.996	0.973466	65.0008	1.0025	70.0027	0.989131	75.0011	1.29334	79.9933	2.28362							51.9992	1.39639
		52.0001	2.08081	54.0011	1.15379	55.9989	1.02161	57.9996	0.983982	60.0008	0.973385	65.0008	1.00239	70.0019	0.989124	74.9998	1.29324	80.0044	2.28378							52.0015	1.39711
		52.0019	2.07596	54.004	1.15285	56.0014	1.021	58.0006	0.983751	60.0008	0.973239	65.0005	1.00217	69.9997	0.988885	75.0011	1.29317	80.0007	2.28355							52.001	1.39545
		52.0019	2.07081	54.0007	1.15171	56.0002	1.02069	58.0006	0.98344	59.9994	0.973087	65.0024	1.0022	70.0012	0.989207	74.9982	1.29299	80.0011	2.28356							51.9999	1.394
		52.0035	2.06584	54.0014	1.15088	56.002	1.0204	58.0004	0.983232	60.0011	0.972903	65.0005	1.00199	70.0016	0.988887	75.0007	1.29285	79.9965	2.2832							52.0017	1.39267
		51.9992	2.06042	54.0011	1.14973	56.0015	1.01976	58.0031	0.982996	59.9977	0.972832	65.0008	1.00193	70.0012	0.988652	75.0019	1.28319	80.0058	2.28344							52.0001	1.39122
		51.9979	2.05541	54.0007	1.14898	56.001	1.0193	58.0001	0.982761	60.0025	0.97263	65.0011	1.00193	70.006	0.988877	75.0019	1.29275	80.0011	2.28307							51.9995	1.38979
		52.0001	2.05036	53.9995	1.14798	55.9997	1.01891	58.0017	0.982689	60.0002	0.97229	65.0011	1.00173	70.0001	0.988486	75.0028	1.29268	79.9998	2.2831							52.0008	1.3884
		52.001	2.04528	54.0009	1.14704	55.9999	1.01837	58.0012	0.982322	60.0005	0.972119	65.0018	1.00157	70.0016	0.98838	74.9957	1.29241	80.0011	2.28288							52.0028	1.38705
		52.0022	2.04036	54.0014	1.14596	55.9987	1.01787	58.0009	0.981833	60.002	0.971841	65.0011	1.00147	70.0005	0.988142	75.0028	1.29247	80.0011	2.28277							52.0008	1.39269
		52.0017	2.03502	53.9999	1.14508	56.0014	1.01748	58.0006	0.981789	60.0011	0.971957	65.0034	1.00136	70.0023	0.987849	75.0011	1.29233	80.0002	2.28258							52.0015	1.38404
		52.0006	2.02999	54.0002	1.14427	56.0035	1.01727	58.0009	0.98154	59.9991	0.971716	64.9991	1.00121	70.0049	0.98816	74.994	1.29043	79.9984	2.28265							52.001	1.38295
		51.9963	2.02495	54.0011	1.14311	55.9982	1.01679	57.9996	0.981238	60.0014	0.971446	64.9998	1.00098	70.0001	0.987916	74.9994	1.29221	80.003	2.28265							52.0035	1.38169
		51.9995	2.01991	53.9985	1.14245	55.9984	1.01619	58.0014	0.981024	59.9997	0.980203	65.0031	1.00097	70.0038	0.987962	75.0057	1.29213	79.9988	2.2823							52.0006	1.38018
		52.0004	2.01525	54.0018	1.14137	56.0015	1.01576	57.9996	0.980797	59.9971	0.970941	65.0011	1.0008	70.0001	0.987576	74.999	1.29194	79.9979	2.28205							51.9981	1.37872
		52.0028	2.01021	54.0011	1.14065	56.0007	1.01533	58.0025	0.980697	59.9968	0.970769	64.9982	1.00077	70.0023	0.987693	75.0011	1.2919	80.0021	2.28217							52.0008	1.37741
		52.0008	2.00523	54.0026	1.13968	56.0027	1.01541	58.0044	0.980469	60.0008	0.970728	64.9998	1.00067	70.0016	0.98734	75.0007	1.29179	80.0044	2.28204							51.9999	1.3761
		52.0024	2.00036	53.9985	1.13869	55.9994	1.0147	57.9974	0.979726	60.0005	0.970938	65.0001	1.00054	70.0001	0.987509	75.0023	1.29174	80.0002	2.28188							52.0008	1.37472
		52.0013	1.99515	53.9999	1.13809	56.0007	1.01433	58.0039	0.979986	59.9988	0.970595	65.0001	1.00042	69.9978	0.987272	75.0028	1.29165	80.0011	2.2819							52.0015	1.37331
		52.0013	1.9903	54.0004	1.13665	55.9992	1.01374	58.0006	0.979659	60.0008	0.970471	64.9988	1.00023	70.0001	0.987151	74.9986	1.29157	80.0007	2.28179							52.0004	1.37217
		51.9995	1.98529	53.9997	1.13587	55.9997	1.01331	58.0014	0.979193	60.0005	0.970004	65.0005	1.00005	69.9997	0.986937	75.0002	1.29141	79.9951	2.28137							52.0019	1.37082
		52.0006	1.98027	54.0014	1.1352	55.9992	1.01296	57.9998	0.979223	59.9988	0.970111	65.0005	0.999961	70.0008	0.987013	75.0019	1.29138	80.0039	2.28166							51.9999	1.36945
		51.9999	1.97545	54.0004	1.13399	56.002	1.01266	58.0004	0.978871	59.9985	0.96992	65.0024	0.999901	70.0012	0.986912	75.0019	1.28733	80.0021	2.28147							52.0015	1.36844
		51.999	1.97052	54.0038	1.13329	56.0007	1.0121	57.9996	0.978553	60.0011	0.969765	65.0018	0.999688	69.999	0.98658	74.9982	1.29112	80.0007	2.2812							52.0008	1.36678
		52.0013	1.96578	53.9997	1.13266	56.0005	1.01172	58.0004	0.978507	59.9994	0.969673	65.0001	0.999648	70.0019	0.986602	75.0032	1.29177	79.9965	2.28113							51.9979	1.36563
		51.9988	1.94986	54.0018	1.13007	56.0025	1.01074	58.0028	0.977845	60.0014	0.96925	64.9998	0.99959	70.0023	0.986549	75.0023	1.29743	80.0072	2.28125							51.999	1.36429
												65.0011	0.999399	70.0008	0.986512	74.9978	1.29085	80.0039	2.28099							52.0015	1.36319
												65.0014	0.999319	69.9993	0.986164	75.0028	1.29084	79.9984	2.29038							51.9999	1.36198
												65.0021	0.999203	69.9993	0.986204	74.9978	1.29066	79.9988	2.28071							52.0019	1.36058
												65.0005	0.999025	69.9982	0.986121	75.0019	1.29059	79.9979	2.28055							52.0003	1.35959
												65.0001	0.999018	69.9997	0.986032	75.0019	1.29058	80.0002	2.28049							52.0019	1.36071
												65.0011	0.998859	70.003	0.985884	75.0015	1.29044	79.9956	2.28019							52.001	1.35705
												64.9998	0.99886	69.996	0.985855	75.0002	1.29041	80.0007	2.28018							51.9992	1.35568
												64.9998	0.998793	70.0004	0.985837	75.0044	1.29038	80.0016	2.28013							52.001	1.35456
												64.9998	0.998556	70.0034	0.98592	75.0019	1.29027	80.0062	2.28016							52.001	1.3533
												65.0018	0.998523	70.0019	0.985681	74.9973	1.29008	79.996	2.27992							52.0013	1.35213
												65.0024	0.998265	70.0016	0.985557	75.0048	1.29007	80.0007	2.27989							51.9999	1.35086
												65.0001	0.998162	69.9975	0.985426	75.0036	1.29003	79.997	2.27962							52.0031	1.34968
												65.0027	0.998082	70.0008	0.985231	75.0002	1.28982	79.9998	2.27956							51.9975	1.34834
												65.0018	0.99802	70.0012	0.985347	75.004	1.28979	79.9974	2.27933							51.9992	1.34729
												64.9972	0.997861	70.0023	0.985296	74.999	1.28961	79.9984	2.27917							52.0006	1.34602
												64.9988	0.997796	70.0005	0.984971	74.9998	1.28957	79.9988	2.27912							51.9968	1.34212
												65.0014	0.997702	70.0008	0.984706	74.9978	1.28948	80.0048	2.27926							51.9995	1.34382
												65.0021	0.997603	70.0019	0.985011	75.0036	1.28942	79.9979	2.27902							51.9992	1.34252
												64.9982	0.997342	70.0016	0.984893	75.0007	1.2893	79.9993	2.27888							52.0001	1.34167
												65.0031	0.997304	69.9986	0.984622	75.0002	1.28932	80.0025	2.27909							51.9975	1.3402
												64.9995	0.997159	70.0015	0.984546	75.0007	1.28919	80.003	2.27882							52.0013	1.33912
												65.0011	0.997025	70.0019	0.984406	75.0032	1.28918	80.0011	2.27878							52.0006	1.33824
												65.0024	0.996938	69.9964	0.984281	74.9982	1.28896	80.0016	2.2785							52.0022	1.34384
												65.0014	0.996808	70.0001	0.98422	75.0019	1.3079	80.0053	2.27845							52.0022	1.33605
												65.0021	0.996649	69.9978	0.984054	75.0015	1.28883	80.0039	2.27827							51.9999	1.33481
												65.0021	0.996664	69.9978	0.984188	75.0015	1.29241	79.9993	2.27811							52.0003	1.33354
												65.0008	0.996582	70.0016	0.98383	75.0015	1.28868	80.0007	2.27799							52.001	1.33279
												64.9985	0.996429	70.0012	0.984026	74.999	1.2886	80.0002	2.26404							52.0015	1.33146
												64.9998	0.996301	70.0001	0.983869	74.9973	1.28836	80.0002	2.2779							52.001	1.33027
												65.0011	0.996171	70.0008	0.983746	75.0015	1.28838	79.9988	2.2777							52.0006	1.32938
												65.0034	0.996244	70.0023	0.983602	75.0036	1.28832	79.9984	2.27753							51.9981	1.32827
												65.0005	0.99597	70.0016	0.983303	75.0036	1.2883	80.003	2.27772							51.9992	1.32707
												65.0021	0.995864	69.9986	0.98336	75.0015	1.28811	80.0011	2.2775							52.0008	1.32599
												65.0057	0.99588	70.0019	0.983347	75.0023	1.28809	80.0039	2.2774							52.0006	1.32491
												64.9998	0.995695	70.0012	0.983534	75.0023	1.28794	79.9993	2.2771							52.0013	1.32416
												65.0027	0.995537	69.9997	0.983118	75.0023	1.28792	80.0007	2.27712							51.9997	1.32281
												65.0005	0.995491	70.0023	0.9833	74.9998	1.28779	80.0021	2.27698							51.9992	1.32195
												65.0005	0.995463	70.0027	0.982998	75.0011	1.28773	79.996	2.27683							51.9983	1.32102
												65.0005	0.995284	70.0004	0.982854	75.0003	1.28758	79.9951	2.27669							52.001	1.31983
												65.0021	0.995196	70.0004	0.982767	75.0028	1.28758	80.0025	2.28482							52.0022	1.31896
												65.0034	0.995067	69.9997	0.982543	75.0019	1.28752	80.0035	2.27661							51.9995	1.31767
												65.0001	0.994891	70.0012	0.982542	75.0023	1.28746	79.9956	2.27643							51.997	1.31666
												65.0014	0.994857	69.9993	0.982421	75.0011	1.28736	79.9979	2.27635							52.001	1.3159
												65.0005	0.994742	70.0016	0.982639	75.0044	1.28184	79.9984	2.27627							52.0013	1.31501
												64.9978	0.994667	70.0016	0.982463	74.9986	1.28787	80.0021	2.27615							51.9999	1.31388
												65.0034	0.994636	70.0001	0.982201	75.0015	1.28703	79.9988	2.276							52.0031	1.31308
												65.0027	0.994464	69.9989	0.982435	74.9978	1.28696	80.0011	2.27597							52.0006	1.31183
												65.0021	0.994391	70.0001	0.982096	75.0011	1.2936	80.0035	2.27584							52.0062	1.31145
												64.9988	0.994165	70.003	0.981858	75.0023	1.28684	79.9956	2.27572							52.0008	1.31016
												65.0005	0.994159	70.0012	0.981937	74.999	1.28673	80.0039	2.27573							52.0031	1.30913
												65.0021	0.994112	70.0015	0.981687	75.0019	1.28661	80.003	2.27558							51.9995	1.3082
												65.0028	0.993992	69.9993	0.981681	75.0002	1.28651	80.0002	2.27535							51.9977	1.30713
												65.0037	0.993963	69.9997	0.981503	75.0036	1.28654	79.9956	2.27512							51.9986	1.30612
												65.0014	0.99377	69.9986	0.981491	75.0011	1.28645	80.0002	2.27511							51.9988	1.3054
												65.0008	0.993827	69.9993	0.981379	74.9982	1.28625	80.0002	2.27508							51.9999	1.30435
												65.0014	0.993494	70.0019	0.981484	75.0023	1.28634	79.9956	2.27501							51.999	1.30332
												65.0027	0.993519	70.0019	0.981195	75.0023	1.28619	80.0016	2.28132							52.0019	1.30271
												65.0001	0.993339	69.9982	0.981214	75.0032	1.27984	80.0044	2.27493							52.0022	1.3015
												64.9998	0.993329	70.0005	0.981122	74.9973	1.29655	80.0067	2.2748							51.9988	1.30069
												65.0008	0.993236	70.0005	0.981057	75.0007	1.29457	80.0002	2.27458							52.0006	1.29989
												64.9995	0.993171	70.0008	0.981077	74.9965	1.28573	80.0049	2.27452							52.0001	1.29886
												65.0018	0.993057	70.0019	0.98105	74.9998	1.28876	80.0035	2.27449							52.0001	1.29805
												65.0028	0.992989	70.0008	0.980743	75.0011	1.28961	79.9988	2.27427							51.9983	1.29693
												65.0018	0.992858	70.0019	0.976943	74.9994	1.29512	79.9979	2.27404							51.9986	1.29626
												64.9992	0.992664	69.9912	0.980598	75.0011	1.27653	80.0002	2.27402							52.0048	1.29546
												64.9972	0.992594	69.9986	0.980533	75.0011	1.28544	79.9988	2.27373							52.0001	1.29443
												65.0031	0.992587	70.0004	0.98046	75.0032	1.28542	80.0067	2.27399							52.0035	1.29346
												64.9992	0.992271	69.9975	0.98038	75.0007	1.28521	79.9988	2.27381							52.0006	1.29282
												65.0008	0.992273	70.0027	0.980297	75.0023	1.27974	80.0007	2.27364							52.0001	1.29189
												64.9988	0.992238	70.0012	0.980256	74.999	1.28511	80.0025	2.27721							52.0008	1.29077
												65.0005	0.992226	70.0027	0.980141	75.0003	1.27737	80.0002	2.28115							51.9988	1.29018
												65.0011	0.99216	70.003	0.98006	75.0065	1.28515	80.0044	2.27344							52.0022	1.28917
												65.0005	0.992047	70.0023	0.979963	74.9998	1.2768	79.9979	2.27309							52.001	1.29666
												65.0014	0.991861	70.0019	0.979717	75.0019	1.28483	80.0002	2.273							52.0004	1.2874
												65.0037	0.991819	70.0023	0.979971	74.9973	1.28468	80.0007	2.27293							52.0006	1.2865
												64.9995	0.991715	69.9978	0.979533	75.0048	1.28463	80.0007	2.27298							51.9972	1.28594
												64.9978	0.991653	69.9986	0.97973	75.0023	1.28464	79.9998	2.27272							51.9992	1.28485
												65.0018	0.991421	69.9993	0.979498	74.9986	1.2845	80.0025	2.27261							51.9986	1.27965
												65.0005	0.991453	70.0008	0.979485	75.0032	1.29995	80.003	2.27265							52.0013	1.28336
												65.0008	0.991216	70.0019	0.979419	74.999	1.28438	80.0007	2.27257							51.9997	1.28253
												65.0014	0.991226	70.0001	0.979258	74.9973	1.28429	80.0016	2.27238							52.0013	1.28168
												64.9975	0.991125	69.9997	0.979032	74.9986	1.28419	79.9988	2.27217							51.9972	1.28082
												65.0027	0.991048	70.0012	0.978982	75.0036	1.28425	80.0049	2.27227							51.9997	1.28014
												64.9995	0.990975	70.0012	0.978945	75.0019	1.28411	79.9993	2.27197							52.0024	1.27924
												65.0014	0.990861	70.0019	0.979029	74.9998	1.28395	80.0016	2.27199							51.9965	1.27834
												65.0008	0.99086	69.9997	0.978866	74.9998	1.2839	79.9998	2.27173							52.001	1.27788
												65.0005	0.990839	70.0015	0.979003	74.9973	1.28384	79.9998	2.27168							51.9986	1.27693
												65.0024	0.99064	70.0012	0.978608	75.0023	1.28378	80.0072	2.27183							51.9988	1.2762
												65.0024	0.990385	69.999	0.97859	75.0011	1.28371	79.9988	2.27143							52.001	1.27548
												65.0018	0.990486	70.0019	0.978581	74.9998	1.28364	80.003	2.27143							52.001	1.27476
												64.9998	0.990368	70.0016	0.978566	75.0015	1.28866	80.003	2.27137							51.9992	1.27359
												64.9998	0.990254	70.0019	0.978188	75.0019	1.28355	79.9988	2.27126							51.9988	1.27521
												65.0037	0.990229	70.0019	1.00787	74.9986	1.28341	80.0021	2.27115							51.9983	1.27214
												64.9982	0.990127	70.0004	0.978344	75.0036	1.27757	79.9998	2.27107							52.0008	1.27156
												65.0011	0.990048	70.0019	0.97823	75.0003	1.28335	80.0016	2.27095							52.0015	1.27068
												64.9995	0.989924	69.9993	0.978204	75.0028	1.28325	79.9974	2.2707							51.9992	1.26984
												65.0014	0.989878	70.0023	0.978186	75.0023	1.28315	79.9988	2.27071							51.9995	1.26362
												65.0021	0.989866	69.9997	0.977907	75.0019	1.28311	79.9993	2.2705							52.0026	1.26848
												64.9988	0.989716	70.0023	0.978196	75.0019	1.3005	79.9984	2.27038							51.9995	1.26776
												65.0014	0.989575	70.0034	0.977887	74.9978	1.28286	80.0021	2.27051							52.0019	1.26713
												65.0034	0.98947	70.0034	0.97777	74.9978	1.28269	80.0002	2.27039							51.9997	1.26615
												64.9992	0.989388	70.0001	0.977592	75.0015	1.29045	80.0002	2.27021							52.001	1.26533
												65.0034	0.98942	69.9993	0.977572	75.0007	1.28262	80.0021	2.27016							52.0013	1.26481
												65.0005	0.989217	70.0023	0.977474	75.0019	1.28262	79.9988	2.27008							51.9997	1.26403
												64.9995	0.989228	70.0008	0.97763	74.9978	1.26475	79.9988	2.26984							52.0004	1.26325
												64.9988	0.989227	70.0016	0.97713	74.999	1.28247	80.003	2.2699							52.0046	1.2604
												65.0034	0.989016	69.9978	0.977368	74.9994	1.28236	80.0025	2.26984							51.9995	1.26182
												65.0011	0.988937	70.0034	0.977341	75.0007	1.27394	80.0016	2.2697							51.9986	1.26108
												64.9992	0.988965	70.0023	0.977304	75.0015	1.28229	80.003	2.26958							52.0008	1.26035
												65.0011	0.988869	70.0015	0.97735	74.999	1.28224	80.0025	2.26958							52.0028	1.26291
												65.0024	0.988723	70.0023	0.977083	74.9957	1.28205	80.0021	2.26945							51.9986	1.259
												65.0027	0.988605	70.0008	0.976866	75.0007	1.28203	79.9965	2.27648							52.001	1.25829
												65.0034	0.988612	70.0001	0.976856	75.0007	1.28222	80.0016	2.26939							51.9965	1.25746
												65.0011	0.988533	70.0042	0.977018	75.0048	1.28199	79.9998	2.26904							52.0015	1.25681
												65.0001	0.988431	70.0012	0.976705	75.0011	1.29091	80.0058	2.2691							51.9999	1.25624
												64.9992	0.988338	70.0012	0.976587	75.0028	1.28175	79.9988	2.26901							52.0001	1.25533
												64.9995	0.988263	69.9986	0.976766	74.999	1.29005	79.9993	2.26887							51.9988	1.25493
												65.0011	0.98814	70.0008	0.976515	74.9986	1.27965	80.0011	2.26878							52.0019	1.25422
												65.0018	0.987915	69.9982	0.976279	74.9998	1.28155	80.003	2.26867							51.9999	1.25341
												64.9978	0.988005	70.0034	0.976184	75.0011	1.29113	79.9988	2.26854							51.9986	1.25279
												65.0011	0.987837	70.0012	0.976192	74.9973	1.28136	80.0002	2.26853							51.9979	1.25211
												64.9995	0.98777	70.0045	0.976172	74.9998	1.28129	79.9998	2.26823							51.9999	1.25146
												65.0018	0.987799	70.0001	0.976115	75.0023	1.28133	80.0049	2.26826							52.0006	1.25081
												65.0037	0.987683	70.0012	0.976072	74.999	1.27162	79.9979	2.27066							52.0022	1.25006
												65.0021	0.987619	70.0019	0.975987	75.0032	1.28113	79.9956	2.26798							52.0017	1.24954
												65.0021	0.987545	70.003	0.975972	75.0002	1.28105	80.0072	2.26815							52.0013	1.24878
												65.0001	0.987258	70.0004	0.995524	74.999	1.23935	80.0025	2.26787							52.0055	1.24832
												64.9992	0.987346	70.0023	0.97569	75.0023	1.28105	79.9988	2.26781							51.9992	1.24723
												64.9992	0.987163	69.9997	0.975841	74.9965	1.2807	80.0025	2.26771							51.9995	1.24685
												65.0037	0.987343	70.0016	0.975778	74.9994	1.28084	79.996	2.26746							52.0013	1.24623
												65.0008	0.987237	70.0016	0.975884	75.004	1.28093	79.9956	2.26737							51.9999	1.24552
												65.0011	0.986876	70.0004	0.975549	75.0057	1.28084	80.0016	2.26747							51.9992	1.24482
												64.9985	0.986881	70.0008	0.975511	75.0036	1.28068	80.003	2.26737							51.9986	1.24408
												65.0005	0.986989	70.0012	0.975447	75.0002	1.28059	80.003	2.26747							52.0017	1.24354
												65.0001	0.98677	70.0027	0.975358	74.999	1.28048	79.9993	2.26714							51.9983	1.24295
												65.0014	0.9868	69.9989	0.975315	75.0028	1.2804	80.0016	2.26711							51.9999	1.24226
												65.0008	0.986625	70.0012	0.975343	74.9986	1.28031	80.0021	2.26707							51.9999	1.24167
												65.0008	0.986611	70.0019	0.975069	74.9978	1.31484	80.0011	2.26689							51.999	1.24668
												64.9988	0.986447	70.0008	0.97523	74.9998	1.28396	80.0011	2.26684							51.9977	1.2403
												65.0008	0.986476	70.0016	0.974869	75.0028	1.28017	80.0072	2.267							51.9999	1.23979
												65.0001	0.98637	69.9986	0.974949	75.0019	1.28882	80.0016	2.26681							52.0006	1.2393
												65.0011	0.986246	69.9978	0.974851	74.9969	1.27997	79.9993	2.26656							52.0008	1.23849
												65.0034	0.986236	70.0008	0.974823	75.0015	1.28012	79.997	2.26648							52.0008	1.23808
												65.0028	0.986131	70.0012	0.9748	74.9978	1.27991	79.9974	2.2663							52.0006	1.23755
												64.9978	0.986001	70.0004	0.974577	75.0011	1.29111	80.003	2.2663							51.9979	1.23689
												65.0014	0.985873	70.0001	0.974694	75.0082	1.2798	79.9993	2.26611							52.0004	1.23596
												65.0024	0.985932	69.9997	0.974385	75.0019	1.26631	79.996	2.26583							51.9981	1.23549
												65.0034	0.985792	69.9997	0.974304	75.0032	1.27975	80.0025	2.26611							51.9997	1.2351
												65.0005	0.985654	70.0016	0.974526	75.0053	1.27969	80.0086	2.26613							51.9968	1.2341
												65.0008	0.985748	69.996	0.974437	74.9986	1.27952	79.9998	2.26584							52.0001	1.23365
												65.0001	0.985669	70.0005	0.974425	75.0078	1.27953	80.0021	2.26573							52.0019	1.23318
												65.0001	0.985521	70.0001	0.974148	74.9948	1.27846	79.9951	2.26563							52.0001	1.2324
												65.0014	0.985409	70.0004	0.974183	75.0007	1.2793	80.0007	2.26538							52.0008	1.23194
												65.0005	0.985404	70.0012	0.974055	75.0019	1.27923	79.9984	2.26531							51.9995	1.23139
												65.0018	0.985446	70.0008	0.974092	75.0023	1.27921	80.0021	2.26518							51.9992	1.23058
												64.9995	0.985323	69.9997	0.973803	74.9994	1.27913	79.9993	2.26508							52.0008	1.23004
												65.0034	0.9852	70.0023	0.973932	75.0019	1.27911	80.003	2.27273							52.0001	1.2295
												65.0018	0.985114	69.9975	0.973912	74.9982	1.2789	80.0025	2.26513							51.999	1.22897
												64.9998	0.984987	70.0038	0.9738	75.0023	1.25285	80.0007	2.26496							51.9999	1.22835
												65.0031	0.985004	70.0019	0.973639	75.0023	1.27896	79.9993	2.28127							52.001	1.22799
												64.9982	0.984822	69.9997	0.97356	75.0036	1.27039	79.9998	2.2648							52.0035	1.22729
												65.006	0.984867	69.9997	0.973525	75.0032	1.2788	79.9974	2.26459							51.999	1.22648
												65.0011	0.984637	70.0001	0.973822	75.0015	1.27443	80.0016	2.26461							52.0006	1.2261
												65.0008	0.984589	69.9989	0.977616	75.0015	1.27863	79.9993	2.26454							51.9988	1.22549
												65.0008	0.984622	70.0049	0.97355	74.9969	1.26336	80.0007	2.26442							51.9977	1.22489
												65.0021	0.984542	70.0008	0.973206	74.9982	1.27847	80.0021	2.26437							52.0017	1.2245
												65.0011	0.984434	70.0045	0.973321	75.0036	1.27847	79.9951	2.26392							52.0013	1.22399
												65.0011	0.984343	69.9993	0.97312	75.0032	1.28598	80.0049	2.26416							51.9988	1.22331
												65.0037	0.984278	70.0023	0.973034	74.9998	1.27373	79.9988	2.26394							52.0013	1.22279
												65.0021	0.98422	70.0004	0.972987	75.0015	1.29995	80.0021	2.26403							52.0024	1.22226
												64.9998	0.984107	70.0023	0.973091	75.0015	1.27832	79.996	2.26365							52.0001	1.22182
												64.9998	0.983985	70.0012	0.973018	75.0015	1.2865	80.0016	2.26374							52.0004	1.22117
												65.0011	0.984011	69.999	0.972818	75.0015	1.27805	80.0016	2.26369							51.9995	1.22264
												65.0021	0.983884	69.9993	0.972899	75.0019	1.28561	80.0035	2.26363							52.0031	1.22014
												65.0011	0.983873	70.0008	0.972649	75.0023	1.278	79.9979	2.26333							52.0004	1.21938
												65.0024	0.983818	70.0023	0.97054	74.9986	1.27787	80.003	2.26359							52.0017	1.21885
												65.0001	0.983738	70.0019	0.972843	74.999	1.27853	80.0025	2.26346							52.0026	1.21818
												64.9995	0.983574	70.006	0.972827	75.0015	1.27536	80.0016	2.26333							52.0019	1.21812
												64.9955	0.98353	70.0004	0.972526	75.0002	1.27764	80.0053	2.26336							51.9992	1.21737
												65.0034	0.983478	69.9997	0.972585	75.0065	1.27953	80.0011	2.26314							52.0006	1.21678
												65.0041	0.983518	69.9975	0.972482	74.9986	1.27752	80.0035	2.27439							52.0008	1.21608
												65.0014	0.983358	70.0038	0.972491	75.0015	1.25497	80.003	2.26304							52.0019	1.21571
												65.0005	0.983365	70.0023	0.97244	74.9998	1.26755	79.9923	2.26262							52.001	1.21515
												64.9998	0.983206	70.0008	0.972297	75.0048	1.28775	79.9988	2.26279							52.0022	1.21464
												65.0054	0.983206	70.0016	0.972252	75.0007	1.27729	79.9974	2.26266							52.001	1.21543
												65.0014	0.983141	69.9975	0.972155	74.9998	1.27966	80.003	2.26264							51.9992	1.21371
												65.0018	0.983136	70.0019	0.972293	74.9998	1.27712	80.0002	2.26255							51.9988	1.21311
												65.0011	0.983069	70.0016	0.972217	74.9998	1.27713	79.9951	2.26225							51.9986	1.21236
												65.0011	0.982901	70.0001	0.972043	74.9994	1.27868	80.0049	2.26243							51.9997	1.20887
												64.9982	0.982758	70.0034	0.971784	74.9948	1.27509	80.0011	2.26229							51.9995	1.21136
												65.0005	0.982837	70.0019	0.971687	75.0015	1.27694	80.003	2.26231							52.0026	1.21096
												65.0037	0.982782	70.0004	0.972936	75.004	1.29429	79.9979	2.26208							52.0017	1.21067
												64.9995	0.982577	70.0056	0.971832	74.9982	1.27675	79.9984	2.26177							51.9972	1.20995
												64.9995	0.982623	70.0038	0.971708	75.0023	1.27675	80.0025	2.26191							51.9975	1.20958
												65.0024	0.982606	70.0008	0.971737	75.0023	1.2767	79.9979	2.26166							51.9992	1.20929
												64.9972	0.982484	70.0008	0.971409	75.0044	1.27518	80.0025	2.26175							51.9999	1.20853
												65.0014	0.982404	69.9982	0.971404	75.0007	1.27653	79.9988	2.26155							51.9984	1.20804
												64.9975	0.982315	70.0016	0.971528	74.999	1.27651	80.0007	2.26155							51.9999	1.20752
												64.9992	0.982107	70.0012	0.971308	74.9982	1.27639	79.9923	2.26126							51.999	1.20694
												65.0031	0.982191	69.9971	0.971184	75.0011	1.27644	80.0044	2.26162							51.9965	1.20629
												64.9992	0.982141	69.9993	0.971302	75.0044	1.27641	79.9984	2.26137							51.999	1.2061
												64.9985	0.981988	69.9993	0.97134	75.0028	1.27634	80.0007	2.26118							52.001	1.20574
												65.0018	0.98201	70.0012	0.971025	75.0028	1.27124	80.0021	2.2612							51.9952	1.20486
												64.9985	0.981853	69.9993	0.971264	75.0028	1.27613	80.0035	2.26117							52.0013	1.20448
												65.0011	0.981839	70.0012	0.971177	75.0023	1.26485	80.0002	2.26101							51.9997	1.20403
												64.9982	0.981772	70.0023	0.971241	75.0019	1.27607	80.0011	2.26096							51.9981	1.20347
												65.0034	0.981797	69.9993	0.970856	75.0023	1.27596	79.9998	2.2608							52.001	1.20326
												65.0001	0.981678	70.0016	0.97068	75.0023	1.27589	80.0021	2.26072							52.0001	1.20267
												64.9995	0.981716	70.003	0.970927	74.9986	1.27574	79.9965	2.26056							52.0019	1.20223
												65.0008	0.981591	70.0008	0.970302	75.0032	1.27584	79.996	2.26052							52.0019	1.20167
												65.0021	0.981434	69.9997	0.97064	75.0019	1.2758	79.9998	2.26056							51.9975	1.20122
												65.0031	0.981378	69.9982	0.970638	74.9994	1.27566	79.9984	2.26049							52.0013	1.20082
												65.0021	0.981406	69.9978	0.970345	75.0028	1.27565	79.9993	2.26028							52.001	1.20032
												65.0021	0.981231	70.0008	0.97061	75.0032	1.27562	79.9998	2.2602							52.0001	1.19994
												65.0005	0.981212	69.9982	0.970452	74.9994	1.27548	80.0002	2.26017							52.0013	1.19922
												65.0005	0.981071	70.0019	0.970288	74.9986	1.29944	80.0021	2.26007							52.0022	1.19901
												65.0018	0.98107	69.9993	0.970452	75.0032	1.27545	80.0007	2.25995							52.0008	1.19857
												64.9998	0.980939	69.999	0.97029	75.0007	1.27537	79.9937	2.25983							52.0015	1.19817
												65.0011	0.980994	69.9975	0.970206	75.0023	1.27539	80.0067	2.26005							52.0026	1.19744
												65.0011	0.980943	70.0019	0.970122	75.0023	1.27528	79.9988	2.25972							52.0008	1.19709
												65.0008	0.980999	70.0015	0.970065	74.9994	1.27516	79.9988	2.25965							52.0006	1.19677
												65.0014	0.980795	69.999	0.970162	74.9994	1.26911	79.9993	2.25949							52.0026	1.19609
												65.0027	0.980793	70.0005	0.970059	75.0048	1.27506	80.0002	2.25936							51.9988	1.19577
												64.9998	0.980602	69.9993	0.969854	75.0032	1.28876	79.9988	2.25949							51.9995	1.19536
												65.0041	0.980646	69.999	0.969695	74.9994	1.28016	80.0007	2.2594							52.0022	1.19494
												64.9969	0.980431	70.0027	0.96984	75.0028	1.27481	79.9998	2.25917							52.0013	1.19447
												65.0011	0.980533	70.0001	0.969965	75.0032	1.2748	79.9942	2.259							52.0006	1.19384
												65.0021	0.980528	69.9978	0.969939	74.9973	1.27465	80.0011	2.25906							52.0004	1.19346
												64.9985	0.980424	69.9989	0.969617	75.0044	1.27458	79.9998	2.25896							51.9999	1.1929
												65.0044	0.980285	70.0016	0.969723	75.0053	1.27458	80.0016	2.25887							51.9992	1.19265
												65.0001	0.980281	69.9971	0.969345	74.9998	1.27445	80.0025	2.25872							52.001	1.19203
												65.0031	0.980197	70.0004	0.978884	75.0011	1.26446	79.9998	2.25876							52.0017	1.19162
												64.9988	0.980272	70.003	0.969467	74.9998	1.28331	80.003	2.2587							51.9995	1.19118
												65.0018	0.979978	70.0019	0.969332	75.004	1.27427	80.0011	2.25863							52.0003	1.19064
												65.0011	0.980119	69.9993	0.961639	74.9982	1.27355	79.9951	2.25822							52.0004	1.19039
												64.9975	0.980001	70.0016	0.969233	74.9982	1.2741	79.9998	2.25829							51.9995	1.19003
												65.0014	0.979931	70.0031	0.969247	75.004	1.27408	80.003	2.25828							52.0031	1.18951
												65.0021	0.979927	70.0023	0.969079	75.004	1.26536	80.0025	2.25811							52.0001	1.18901
												65.0018	0.979949	69.9986	0.969227	74.9994	1.27487	80.0025	2.25816							51.999	1.18851
												64.9962	0.979563	69.9956	0.968852	75.0002	1.2737	79.9998	2.25796							51.9988	1.18716
																		80.0025	2.25801
																		80.0011	2.2489
																		80.0016	2.25778
																		80.0007	2.25771
																		79.9993	2.25758
																		80.0002	2.25744
																		80.0049	2.25746
																		80.0016	2.25733
																		80.0016	2.25724
																		80.0025	2.25719
																		80.0044	2.25724
																		80.0035	2.25714
																		80.003	2.25698
																		80.0035	2.25681
																		80.0035	2.25688
																		80.0007	2.25672
																		80.0002	2.2566
																		80.0044	2.25655
																		79.9988	2.25626
																		80.0095	2.25649
																		79.9998	2.25617
																		80.0002	2.25617
																		79.9974	2.25583
																		80.0072	2.25611
																		79.9993	2.2574
																		80.0021	2.25564
																		80.0007	2.25521
