# Supplementary material for: Cooperative spin crossover leading to bistable and multi-inert system states in an iron(III) complex
Source: Nat Commun. 2024 Aug 25;15:7321. doi: 10.1038/s41467-024-51675-1 (PMC11345420; doi:10.1038/s41467-024-51675-1)
Supplement: Supplementary file 3 — Source Data File [file 41467_2024_51675_MOESM3_ESM.zip › zip/Fig_7c_isothermal relaxation.xlsx]

## Sheet: Sheet1
		@50 K				@52 K				@54 K				@56 K				@58 K				@60 K				@65 K				@70 K				@75 K				@80 K				@85 K				@90 K
0	50.0012	4.48637		0	52.0044	4.56654		0	54.0743	4.53879		0	56.1016	4.51548		0	58.0747	4.49219		0	60.1775	4.44988		0	65.0855	4.1276		0	70.1501	3.08546		0	75.102	2.72382		0	80.0132	3.1611		0	85.0184	3.62405		0	89.9998	3.90598		0	94.999
322.411	50.0005	4.48502		53.85	52.0022	4.56639		53.06	54.0442	4.53706		52.89	56.0767	4.51151		52.78	58.0488	4.48477		52.97	60.1689	4.43301		32.17	65.0803	4.06211		32.62	70.1646	2.97946		33.2	75.1091	2.64467		32.204	80.0155	3.11932		32.77	85.023	3.61462		325.48	89.997	3.91364		322.616	94.9984
644.611	50.001	4.48326		107.01	51.9988	4.56612		106.55	54.0159	4.53544		106.4	56.0502	4.50804		105.55	58.0214	4.47704		105.91	60.1452	4.41472		65.54	65.0692	3.98866		65.164	70.1728	2.87613		65.79	75.1087	2.57166		64.064	80.016	3.06681		65.57	85.0313	3.60515		651.24	90.0021	3.903		644.635	95.0008
966.77	50.0014	4.48518		159.54	51.9988	4.56581		159.05	54.0014	4.53366		158.85	56.0228	4.50421		158.54	58.0042	4.46859		158.66	60.1172	4.3946		98.44	65.06	3.91054		97.528	70.1728	2.77763		98.67	75.1053	2.50488		96.199	80.0197	3.03525		98.82	85.0349	3.59627		977.09	90.0021	3.90252		967.037	94.999
1289.12	49.9995	4.47998		212.35	51.9988	4.56541		211.8	54.0007	4.53198		211.82	56.0055	4.50023		211.5	58.0001	4.45997		210.91	60.0832	4.37272		131	65.0413	3.82867		129.534	70.1691	2.68524		131.05	75.0987	2.45455		128.262	80.023	2.9877		131.55	85.038	3.58987		1302.34	89.9998	3.90183		1289.41	95.0027
1612.29	50.0031	4.47846		264.94	51.999	4.56493		264.74	54.0007	4.53027		264.457	55.9987	4.49598		264.541	57.9993	4.45054		263.43	60.0467	4.34853		163.63	65.0276	3.74302		161.809	70.165	2.59749		163.7	75.0853	2.38646		160.616	80.0202	2.9524		164.13	85.0447	3.58213		1628.31	90.0021	3.90153		1611.59	94.9984
1937.47	50.0003	4.47627		317.251	52.0006	4.56463		317.62	53.998	4.52826		317.737	55.9971	4.49164		317.186	57.998	4.44032		316.32	60.0173	4.32181		197.28	65.0174	3.65216		194.056	70.1519	2.51495		196.42	75.0636	2.33359		192.933	80.0141	2.92779		196.67	85.038	3.57582		1954.16	89.9993	3.90112		1936.01	94.9996
2262.94	50.0018	4.4745		370.541	51.9995	4.56389		369.84	53.9983	4.52684		370.857	56.001	4.48725		369.706	57.9985	4.42938		368.84	60.0037	4.2926		230.25	65.009	3.5598		226.345	70.1393	2.43716		228.95	75.049	2.28528		224.955	80.0049	2.88937		229.14	85.0292	3.57026		2279.39	89.9947	3.90087		2261.12	95.0027
2589.08	50.0001	4.48375		423.581	51.999	4.5634		422.45	53.9987	4.52494		423.157	55.9997	4.4825		422.896	58.002	4.41826		422.27	59.9994	4.2605		262.84	65.0021	3.46738		258.151	70.1258	2.36562		261.36	75.0261	2.23988		256.983	80.0007	2.86152		262.24	85.0241	3.56571		2617.54	90.0015	3.90117		2586.61	95.0002
2914.42	50.0016	4.47086		475.733	51.9979	4.56284		475.32	53.9978	4.52289		476.167	55.9951	4.47747		475.146	57.9998	4.40564		474.64	60.0017	4.22546		295.19	64.9975	3.37576		290.478	70.1094	2.29814		294.215	75.0169	2.19782		288.975	79.9933	2.83575		294.88	85.0081	3.56072		2943.34	89.9981	3.90069		2912.12	95.0008
3239.28	50.0012	4.46854		527.65	51.9972	4.56217		528.05	53.9987	4.52093		529.187	55.9979	4.47225		527.446	58.0014	4.39254		527.57	59.9985	4.18648		328.07	65.0027	3.28227		322.726	70.0912	2.23473		326.58	75.0073	2.15744		321.324	79.9998	2.79964		327.46	85.0019	3.55667		3268.95	89.9998	3.90074		3238.49	95.0021
3564.27	49.9999	4.46625		581.059	51.9988	4.56181		580.68	53.9973	4.51885		582.227	55.9982	4.467		580.626	57.9988	4.37805		580.82	59.998	4.14418		361.37	64.9995	3.1886		354.764	70.07	2.17618		359.19	75.0028	2.12222		352.892	79.9979	2.77145		359.83	85.0055	3.55325		3594.45	90.0038	3.90074		3565.12	94.9996
3890.19	50.0018	4.46403		633.507	51.9979	4.56113		633.46	53.9999	4.51673		634.897	56.0004	4.4613		632.856	58.0001	4.36303		633.64	59.9988	4.09862		394.5	64.9972	3.09645		387.604	70.0477	2.12093		392.3	74.9948	2.08714		384.741	80.0007	2.76886		392.78	85.0014	3.54968		3787.34	89.9919	3.90023		3764.93	94.9972
4215.73	50.0022	4.46167		686.297	51.9983	4.56048		686.65	54.0021	4.51488		687.737	55.9987	4.45535		685.336	58.0001	4.34652		686.38	59.9985	4.04958		427.14	65.0008	3.00715		420.624	70.0254	2.0688		424.93	75.0002	2.05531		416.858	79.996	2.74913		425.6	84.9999	3.54655
4541.97	49.9997	4.45873		739.087	51.9977	4.55987		739.39	53.9995	4.51246		740.407	55.9989	4.4491		737.836	57.9982	4.329		739.19	59.9994	3.99733		459.46	65.0008	2.92132		453.153	70.0086	2.02035		457.55	74.9969	2.02499		448.885	79.9979	2.731		458.26	84.9983	3.54367
4867.46	49.9984	4.45595		791.737	51.9986	4.55977		792.62	53.9987	4.51008		792.937	55.9997	4.44257		790.366	57.9996	4.31017		791.83	60	3.94163		492.37	64.9995	2.83667		485.654	70.0023	1.97567		490.11	75.0002	1.99676		480.673	79.9946	2.7139		490.58	84.9937	3.54086
5193.53	50.0001	4.45331		844.257	51.9988	4.55899		846.43	53.9997	4.50756		845.687	55.9979	4.43603		843.346	57.9996	4.29059		844.37	59.9997	3.88288		525.54	64.9988	2.75415		517.723	69.993	1.93416		522.92	74.9978	1.96872		513.003	79.9988	2.6979		523.39	84.9988	3.53857
5518.83	50.0003	4.4501		897.587	51.9999	4.55843		899.14	54.0002	4.50534		898.737	55.9974	4.42901		896.416	57.999	4.26881		897.65	59.9971	3.82009		558.22	64.9962	2.67509		550.51	70.0005	1.89554		555.1	74.9978	1.94518		545.058	79.9979	2.68715		556.15	84.9988	3.53642
5845.02	50.0007	4.44717		950.577	51.9986	4.55767		951.79	53.9999	4.50276		951.227	55.9989	4.42149		949.936	58.0012	4.24593		950.69	59.9985	3.75492		590.91	65.0008	2.60017		583.257	70.0008	1.85865		587.94	75.0015	1.92146		577.321	79.9984	2.66868		589.04	84.9968	3.53423
6170.78	50.0014	4.4436		1003.24	51.9968	4.55701		1004.28	53.9985	4.50009		1005.12	56.0005	4.41361		1003.18	57.9993	4.221		1003.45	60.0003	3.6879		623.55	65.0027	2.5275		616.04	69.9964	1.82362		620.74	74.9961	1.89461		609.073	80.0007	2.65539		621.39	84.9937	3.53209
6496.02	50.0005	4.44003		1056.11	51.9986	4.55638		1057.32	53.998	4.49732		1058.08	55.9994	4.40532		1055.93	58.0012	4.19518		1056.12	60.0002	3.61893		656.69	65.0027	2.45794		648.339	69.9989	1.79176		653.69	74.9986	1.87771		631.575	79.9951	2.65499		654.03	85.0009	3.53047
6821.88	49.9995	4.43607		1108.83	51.9986	4.55577		1110.33	54.0004	4.49492		1111.12	55.9982	4.3968		1108.72	57.9969	4.16742		1108.59	60.0008	3.54846		689.32	64.9952	2.39151		680.584	70.0001	1.76184		686.28	74.9944	1.85759		663.698	79.997	2.63451		686.68	84.9998	3.52879
7147.27	50.0022	4.43229		1161.88	51.9963	4.55508		1163.9	53.9978	4.4918		1164.08	56.0002	4.38796		1161.71	58.0014	4.13838		1161.74	60.0008	3.4763		721.72	64.9985	2.32939		713.085	70.0008	1.73353		719.14	75.0023	1.84689		696.198	79.9965	2.62313		719.57	84.9998	3.52709
7473.88	50.0003	4.42785		1214.34	51.997	4.55447		1216.44	54.0009	4.48907		1217.3	55.9989	4.37856		1214.18	57.9996	4.10706		1214.71	60	3.40288		754.87	64.9988	2.26915		745.401	70.0012	1.70691		752.01	75.0003	1.82073		728.555	79.9956	2.61223		752.41	85.0045	3.52582
7799.61	50.0005	4.42377		1267.84	51.9999	4.55396		1269.25	53.9978	4.48603		1269.69	55.9984	4.36877		1267.73	58.0001	4.07417		1267.72	59.9965	3.32876		787.47	65.0005	2.2125		777.443	69.9993	1.68211		784.47	74.9986	1.80372		760.422	79.9984	2.60219		784.76	85.0019	3.52423
8125.63	50.0012	4.41906		1321.13	51.9995	4.55328		1321.93	53.9992	4.4829		1322.66	56.0014	4.35867		1320.4	58.0023	4.04002		1320.61	59.9982	3.25514		820.12	64.9995	2.15886		809.925	69.9997	1.65856		817.34	75.0019	1.78773		792.7	79.9984	2.54926		817.15	84.9988	3.52294
8450.19	50.0022	4.41443		1373.83	52.0013	4.55283		1375.21	53.9995	4.47978		1375.18	55.9992	4.34792		1372.91	57.9977	4.00371		1372.79	59.9968	3.18157		852.397	64.9992	2.10851		842.303	70.0001	1.63603		849.48	75.0007	1.77257		824.767	80.0016	2.5816		849.49	85.0009	3.52163
8775.42	50.0003	4.40884		1426.8	51.9981	4.55164		1427.92	54.0009	4.47669		1427.98	55.9964	4.33649		1425.54	57.9998	3.96614		1425.63	59.9968	3.10853		884.5	64.9985	2.06107		874.564	69.999	1.61511		882.06	74.9982	1.7579		856.578	80.0021	2.57499		882.12	85.0029	3.52038
9101.97	49.9984	4.40339		1479.33	52.0006	4.55128		1480.96	54.0004	4.47325		1481.21	56.0014	4.32506		1478.8	57.9988	3.92643		1478.37	59.9994	3.03634		916.69	65.0021	2.0163		906.564	69.9997	1.59538		914.84	75.0019	1.74415		888.857	79.9974	2.52542		914.72	84.9968	3.51918
9427.64	50.0001	4.39779		1531.87	51.999	4.55036		1533.3	54.0011	4.46964		1533.77	55.9992	4.31236		1531.72	58.0004	3.88502		1531.87	59.9988	2.96428		949.28	64.9998	1.97304		938.592	70.0001	1.57667		947.7	75.0011	1.73086		921.658	79.9951	2.55847		947.63	84.9983	3.51825
9753.46	49.9995	4.39194		1585.24	51.9988	4.54966		1586.55	54.0004	4.46611		1586.78	56.0025	4.29971		1584.73	58.0009	3.84235		1585.06	60.0002	2.89327		981.91	64.9992	1.93242		970.949	69.9989	1.55875		980.89	75.0007	1.71804		953.496	80.003	2.55134		980.33	85.004	3.51752
10078.9	50.0003	4.38548		1638.31	51.9981	4.54894		1639.66	54.0002	4.46242		1640.06	55.9989	4.28574		1637.24	57.9982	3.79836		1637.72	59.9977	2.82407		1014.79	64.9995	1.89381		1003.48	69.9986	1.5417		1013.51	74.9965	1.70586		985.511	79.9965	2.54408		1013.64	84.9998	3.51643
10405.4	50.0005	4.37902		1690.8	51.9997	4.54827		1692.68	53.9987	4.45852		1692.55	55.9984	4.27173		1690.17	58.0006	3.7528		1690.23	60.0011	2.75709		1047.65	65.0024	1.85737		1035.98	70.0001	1.52536		1046.07	74.9998	1.69456		1007.32	79.9979	2.54487		1046.03	85.0019	3.51557
10730.1	49.9995	4.37181		1743.34	52.001	4.54776		1745.13	54.0023	4.45492		1745.75	56.0022	4.25721		1743.49	57.9998	3.70552		1743.96	59.9991	2.69088		1080.27	65.0018	1.82302		1067.76	70.0015	1.51012		1078.44	74.9994	1.68365		1039.68	79.9979	2.52005		1078.32	84.9983	3.51468
11052.3	49.9986	4.3646		1796.56	51.9988	4.54677		1798.7	53.9999	4.45075		1799.15	55.9992	4.24128		1796.75	57.998	3.65732		1796.66	60.0005	2.62672		1112.61	64.9992	1.79093		1100.28	70.0001	1.49546		1111.16	74.9998	1.67316		1071.43	80.0053	2.527		1111.12	84.9993	3.51379
11374.9	50.0007	4.35722		1848.77	51.9999	4.54585		1851.45	54.0004	4.4465		1851.96	56.0012	4.22539		1849.72	57.9985	3.60817		1848.92	60.0008	2.5654		1145.19	65.0001	1.76031		1132.63	69.9949	1.47353		1143.65	75.0007	1.66307		1104.17	79.9984	2.53228		1144.08	84.9968	3.51299
11697.5	49.9999	4.34937		1901.33	51.9977	4.54493		1905	53.9999	4.44215		1905	56.0004	4.20866		1902.39	58.0006	3.55858		1901.98	60	2.50511		1177.79	65.0018	1.73164		1164.66	70.0005	1.46808		1176.11	75.0028	1.65353		1136.42	79.9965	2.51503		1176.96	84.9983	3.51238
12019.9	50.001	4.34073		1953.83	51.9986	4.54428		1957.96	54.0016	4.43803		1958.2	56.0007	4.19076		1955.18	57.9982	3.50785		1955.3	60.0017	2.4469		1210.46	64.9992	1.70435		1197	69.9993	1.45526		1208.53	74.9998	1.64424		1169.01	79.9974	2.50951		1209.82	84.9993	3.51153
12343.3	50.0016	4.33216		2006.82	51.9997	4.5433		2010.83	54.0018	4.43338		2010.65	56.0004	4.17281		2008.01	57.9993	3.45679		2008.31	59.9988	2.39031		1242.77	65.0011	1.67863		1229.53	69.9975	1.44288		1241.37	75.0011	1.63537		1201.29	79.9984	2.50426		1243.15	84.9998	3.5109
12668.6	49.9995	4.32288		2059.37	51.9986	4.5424		2063.88	53.9952	4.42845		2063.49	56.001	4.15371		2061.26	57.9985	3.40475		2061.41	59.9991	2.33609		1275.27	65.0014	1.6546		1261.85	69.9993	1.43124		1273.5	75.0011	1.62696		1233.29	79.9998	2.49145		1275.75	84.9968	3.51018
12994.9	49.9997	4.31326		2111.85	52.0013	4.54192		2116.92	54.0007	4.42385		2116.22	56.0002	4.13434		2114.09	57.9998	3.35258		2113.92	60	2.28452		1307.87	65.0014	1.63149		1293.9	70.0004	1.42005		1306.14	74.9978	1.59961		1265.61	80.003	2.49474		1308.35	84.9993	3.50975
13320.3	49.9989	4.30334		2164.13	52.0015	4.5411		2169.45	54.0009	4.41881		2169.1	56.0022	4.11394		2166.46	58.0004	3.30062		2166.94	60.0005	2.23485		1341.24	65.0005	1.60946		1325.89	70.0005	1.40932		1339.04	75.0002	1.611		1297.39	80.0062	2.49836		1341.47	84.9963	3.50914
13643.1	50.0016	4.30017		2216.48	52.0001	4.54018		2222.39	54.0007	4.41367		2221.86	55.9992	4.09234		2219.5	57.9998	3.24814		2219.45	59.998	2.18724		1381.35	65.0011	1.59051		1358.21	70.0023	1.39904		1371.14	74.9982	1.60347		1329.69	79.997	2.48552		1373.87	84.9998	3.50855
13968.9	50.0018	4.2823		2269.38	52.0008	4.53931		2275.43	53.9997	4.40831		2274.54	56.0025	4.07047		2272.57	57.9996	3.19518		2272.34	59.9991	2.14147		1413.49	65.0011	1.57126		1390.73	70.0005	1.389		1404.11	74.999	1.59617		1361.3	79.997	2.48152		1407.22	84.9993	3.50788
14294.1	49.9988	4.27226		2322.13	52.0006	4.53835		2328.7	53.998	4.40249		2327.29	55.9987	4.04738		2325.39	57.999	3.14265		2324.94	59.9985	2.09791		1446.36	65.0018	1.5529		1423.26	69.9978	1.37205		1436.45	74.9957	1.58927		1383.81	80.0025	2.47898		1439.45	85.0019	3.5075
14620.2	50.0007	4.25933		2375.53	51.999	4.53719		2382.37	53.9992	4.39699		2379.83	56.0005	4.02392		2377.99	57.9985	3.09063		2377.76	60.0017	2.05625		1479.32	64.9982	1.53537		1455.35	69.999	1.37024		1469.12	74.9965	1.5826		1415.39	79.9988	2.47492		1471.78	85.0014	3.50701
14945.3	49.9997	4.24722		2427.98	52.0008	4.53635		2436.08	53.9999	4.3912		2432.34	55.9966	3.99965		2431	57.9998	3.03864		2430.53	59.9997	2.01614		1511.88	65.0011	1.51895		1487.66	70.0001	1.36139		1501.65	74.9965	1.57428		1447.48	80.0035	2.47138		1504.99	85.0009	3.5065
15270.7	50.0001	4.2343		2480.78	52.0019	4.53539		2488.89	54.0002	4.38536		2485.2	56.001	3.97451		2483.63	57.9982	2.98734		2483.07	60.0014	1.97835		1545.02	64.9982	1.50311		1519.65	70.0004	1.35303		1534.09	74.9973	1.56999		1479.73	79.9979	2.46749		1537.67	85.0024	3.50577
15458.7	50.0005	4.22687		2534	51.9993	4.5343		2541.91	53.9999	4.37908		2538.05	56.0022	3.94848		2536.4	57.9998	2.93661		2536.18	60.0008	1.94177		1577.17	65.0018	1.4885		1551.98	69.9986	1.34479		1566.98	74.9977	1.56401		1511.76	79.9974	2.46554		1570.96	84.9978	3.50536
				2586.8	51.9999	4.53334		2595.28	53.9985	4.37262		2590.61	55.9997	3.92184		2589.38	58.0006	2.886		2588.97	60.0005	1.90733		1610.14	64.9998	1.47419		1583.98	69.9975	1.33696		1599.13	74.9998	1.55835		1544.47	80.0011	2.46074		1604.25	84.9998	3.50504
				2639.78	51.9992	4.53235		2648.64	53.9985	4.36611		2643.14	55.9994	3.89448		2642.34	57.9988	2.83578		2641.6	59.9971	1.87409		1642.68	65.0005	1.46093		1616.08	69.9993	1.32949		1631.7	74.9998	1.55282		1576.37	80.0007	2.45733		1636.64	85.0024	3.50457
				2692.45	52.0008	4.53134		2701.47	53.9995	4.35923		2695.96	56.0002	3.8662		2695.15	58.0031	2.78711		2694.36	60.0005	1.84279		1675.07	64.9995	1.44827		1648.63	69.9997	1.32205		1664.55	75.0015	1.54747		1608.65	79.997	2.45416		1669.27	85.004	3.5043
				2745.24	51.9988	4.52984		2755.08	54.0011	4.35259		2748.99	56.0007	3.83716		2747.98	58.0009	2.73903		2747.35	60	1.81254		1708.2	64.9995	1.43593		1680.88	70.0012	1.31507		1697.25	74.9994	1.54215		1640.71	80.0002	2.45118		1702.08	85.0024	3.50378
				2798.42	51.9981	4.52918		2807.77	54.0031	4.34567		2801.58	56.0007	3.80769		2800.72	57.9998	2.69144		2800.36	59.9977	1.784		1740.9	64.9998	1.42435		1713.13	69.9971	1.30806		1729.88	74.9994	1.53728		1673.02	79.996	2.44829		1734.76	85.0009	3.50341
				2851.45	51.9984	4.52778		2860.69	53.9983	4.33822		2854.06	56.0007	3.77759		2853.92	57.998	2.64461		2852.61	59.9997	1.75704		1773.07	64.9988	1.41336		1745.66	70.0042	1.30162		1762.47	74.9977	1.53239		1705.11	79.9965	2.44534		1767.85	84.9978	3.50283
				2904.28	52.0013	4.52696		2913.77	53.9999	4.33061		2906.83	56.001	3.74673		2906.69	58.0012	2.59939		2905.32	59.9977	1.73119		1806.11	64.9995	1.40283		1778.01	70.0012	1.29517		1794.79	74.9998	1.52776		1737.44	80.0021	2.44287		1800.93	85.0019	3.50254
				2957.29	51.9979	4.52563		2965.99	54.0018	4.32313		2959.92	55.9989	3.71469		2959.76	58.0025	2.55454		2957.63	59.9963	1.70662		1839.02	65.0008	1.39276		1810.51	70.0008	1.30858		1827.66	75.0011	1.52321		1759.23	79.9988	2.44098		1833.36	84.9963	3.502
				3010.78	52.0019	4.52467		3018.97	53.9978	4.31478		3012.99	55.9989	3.68237		3012.52	58.0001	2.51083		3010.45	60.0034	1.68352		1871.08	64.9988	1.38315		1842.75	70.0038	1.28296		1860.33	74.999	1.51867		1791.47	80.0058	2.43844		1865.94	84.9998	3.50184
				3063.56	52.0006	4.52345		3072.27	54.0018	4.30663		3066.06	56.0017	3.64978		3065.04	57.9996	2.46837		3063.74	59.9994	1.66098		1903.46	64.9992	1.3741		1874.8	70.0004	1.27717		1893.11	75.0007	1.51456		1823.54	80.0035	2.43594		1898.25	84.9952	3.5013
				3116.56	52.0001	4.5218		3124.6	53.9995	4.29785		3119.15	55.9992	3.61632		3117.84	57.9988	2.42678		3115.89	60.0031	1.63997		1936.09	65.0021	1.36535		1906.79	69.9993	1.26258		1925.46	74.9998	1.51045		1855.5	80.0002	2.43333		1931.35	85.0014	3.50117
				3169.28	51.9999	4.5206		3177.16	54.0004	4.28939		3172.13	56.0004	3.58235		3170.8	58.0004	2.38626		3168.89	60.0002	1.61967		1968.45	64.9995	1.35688		1939.09	69.9997	1.26615		1958.29	75.0007	1.50639		1887.67	79.996	2.4309		1964.43	85.0035	3.50096
				3222.38	52.0015	4.51971		3230.39	53.9995	4.28024		3224.82	56.0012	3.54835		3223.71	58.002	2.3469		3221.7	60.0011	1.60042		2001.28	65.0001	1.34876		1971.68	70.0008	1.26093		1990.43	75.0015	1.50267		1919.69	79.9984	2.42863		1997.32	84.9988	3.50031
				3275.66	52.0015	4.51832		3283.56	54.0016	4.27106		3278.32	56.0042	3.5383		3276.79	57.9982	2.30818		3274.7	59.9963	1.58175		2034.12	64.9982	1.34097		2003.67	69.9964	1.25589		2023.94	74.9986	1.49887		1951.54	80.0021	2.42653		2029.68	85.0029	3.50033
				3328.25	52.0008	4.51726		3336.83	53.9999	4.26132		3331.41	56.0022	3.47874		3329.29	58.0017	2.2711		3327.87	60.0031	1.56438		2066.83	65.0011	1.33355		2035.92	70.0034	1.25214		2056.46	75.0002	1.49519		1983.88	79.9998	2.42447		2062.07	84.9998	3.4999
				3381.75	52.0008	4.51575		3389.63	54.0007	4.25152		3384.19	55.9992	3.44339		3382.43	58.0001	2.23479		3380.84	60	1.54776		2099.74	65.0027	1.32631		2068.47	70.0016	1.24623		2088.99	74.9998	1.49167		2015.93	80.0002	2.42228		2094.63	85.0014	3.49954
				3434.27	52.001	4.51432		3442.13	54.0016	4.24173		3437.26	55.9994	3.40781		3435	57.9993	2.19973		3433.34	59.9983	1.53191		2132.38	65.0005	1.31942		2100.97	70.0019	1.24163		2121.7	75.0002	1.48823		2048.21	79.9974	2.42018		2127.78	85.0009	3.49933
				3487.17	52.0008	4.51287		3495.15	53.9995	4.23104		3490.51	56.0002	3.37218		3487.28	58.0012	2.16596		3486.37	60.002	1.51657		2164.95	64.9995	1.31284		2132.75	70.0001	1.23711		2154.52	74.9998	1.48494		2080.28	79.9956	2.41817		2161.34	84.9998	3.4989
				3540.24	51.9988	4.51174		3547.65	54.0004	4.22045		3542.71	55.9977	3.33614		3539.86	57.9974	2.13297		3539.23	60.0022	1.50237		2197.91	65.0005	1.30641		2165.3	70.0001	1.23277		2187.1	75.0015	1.48172		2112.36	79.9998	2.4164		2194.03	85.0035	3.49882
				3593.06	51.9992	4.51015		3600.42	53.999	4.2095		3595.74	55.9999	3.30029		3592.95	57.9982	2.10088		3598.99	60.0017	1.49279		2230.87	65.0027	1.30024		2197.32	69.9993	1.22858		2219.19	75.0019	1.47872		2135.09	80.0035	2.41536		2226.69	84.9957	3.49835
				3646.38	52.0013	4.50894		3653.44	53.9997	4.19819		3648.27	55.9999	3.26436		3645.96	58.0014	2.07025		3652.54	60.0014	1.47939		2263.73	65.0008	1.29432		2229.56	70.0005	1.22452		2251.54	75.0007	1.47563		2167.17	80.0016	2.41336		2258.8	85.0004	3.49817
				3699.06	52.0015	4.50734		3706.2	54.0011	4.1869		3700.94	55.9966	3.22802		3699.7	57.9993	2.03959		3705.73	60.0005	1.46666		2297.02	64.9978	1.28855		2262.06	69.9997	1.22041		2284.21	75.0028	1.45823		2199.51	80.0021	2.41145		2291.91	85.0019	3.49794
				3752.59	52.0013	4.50584		3759.96	54.0007	4.17492		3753.11	56.001	3.19297		3752.27	57.9993	2.01075		3758.87	60.0022	1.45438		2329.28	64.9988	1.28306		2294.1	69.9978	1.21657		2316.79	74.9994	1.46974		2231.62	80.0044	2.40994		2323.88	84.9998	3.49758
				3805.36	51.9997	4.5043		3813.09	54.0016	4.16251		3806.9	55.9987	3.15628		3804.84	58.0009	1.98314		3811.07	59.9994	1.44301		2361.39	65.0008	1.27793		2326.4	70.0012	1.21288		2349.18	75.0028	1.46706		2263.88	79.9942	2.40787		2356.72	85.0029	3.49753
				3858.44	52.0017	4.50298		3865.82	54.0014	4.15001		3860.15	56.0027	3.12		3857.64	57.9996	1.95591		3863.58	59.9977	1.43204		2394.34	65.0024	1.27284		2358.98	69.9997	1.20921		2382.37	75.0003	1.45568		2296.02	79.997	2.40629		2389.2	84.9988	3.49705
				3911.31	52.0022	4.5015		3919.08	54.0007	4.13723		3912.84	55.9992	3.08389		3910.34	58.0001	1.93001		3916.31	60.0011	1.42155		2426.62	64.9992	1.26791		2391.3	69.9982	1.20553		2414.49	74.999	1.46153		2328.06	80.0058	2.40495		2422.26	84.9926	3.49658
				3963.94	51.9984	4.49966		3972.18	54.0021	4.12436		3965.8	56.001	3.04795		3962.92	58.0009	1.90483		3969.75	60.0011	1.41134		2458.99	65.0024	1.26323		2423.07	70.0005	1.20206		2447.05	74.9982	1.45894		2359.84	80.0021	2.40336		2454.93	84.9998	3.49666
				4016.72	52.001	4.49794		4025.73	54.0009	4.1102		4018.88	56.002	3.01223		4015.74	58.0006	1.88033		4022.52	60.0005	1.40146		2491.94	65.0008	1.25861		2455.64	70.0019	1.19875		2480.19	74.999	1.45639		2391.91	79.9974	2.40167		2487.55	84.9998	3.49638
				4069.77	52.0001	4.49623		4078.36	53.998	4.09653		4071.7	56.0002	2.97655		4068.25	57.9996	1.85718		4075.14	60.0002	1.39209		2524.8	64.9992	1.25411		2488.15	70.0001	1.20373		2512.86	74.9994	1.45393		2424.2	80.0021	2.40039		2520.13	85.0009	3.49624
				4122.73	51.9986	4.49451		4131.09	53.9992	4.08232		4124.71	56.0012	2.94127		4120.99	57.9998	1.83439		4127.89	59.9991	1.38305		2557.85	65.0005	1.24967		2519.98	70.0019	1.19237		2545.69	74.999	1.4516		2456.95	79.9993	2.39878		2552.26	84.9993	3.49588
				4175.15	52.0004	4.49295		4184.06	54.0004	4.06797		4177.91	55.9994	2.90614		4174.06	57.9998	1.8125		4181.16	60	1.37452		2590.42	64.9972	1.24534		2552.56	70.0012	1.18916		2578.49	74.999	1.44929		2489.69	79.9979	2.39717		2585.59	85.004	3.49583
				4227.79	51.9997	4.49101		4236.76	54.0007	4.0532		4230.4	56.0015	2.87157		4227.04	57.9993	1.79163		4234.07	59.9997	1.3664		2623.3	64.9998	1.24128		2585.05	70.0008	1.18613		2611.36	75.0003	1.447		2511.74	80.0007	2.39644		2618.23	84.9978	3.49537
				4281.4	52.0022	4.48955		4289.82	54.0004	4.03789		4282.96	55.9999	2.83737		4280.17	57.999	1.77129		4287.2	60	1.35849		2656.12	65.0008	1.23733		2617.33	70.0005	1.18309		2644	74.9982	1.44473		2544	80.0007	2.39509		2650.86	85.0009	3.4951
				4334.69	52.0001	4.48758		4342.83	53.9997	4.02253		4336.27	55.9989	2.80301		4332.66	58.0004	1.75164		4339.93	60.0054	1.35071		2688.5	64.9985	1.23353		2649.15	70.0001	1.18022		2676.69	75.0007	1.44619		2576.02	80.0002	2.3938		2683.49	85.005	3.49504
				4387.69	52.0015	4.48593		4395.26	54.0023	4.00703		4388.38	55.9974	2.76954		4385.45	58.0004	1.73289		4392.72	60.0028	1.34305		2721.2	65.0001	1.22982		2681.84	70.0012	1.17753		2709.52	75.0011	1.44052		2607.88	80.0007	2.39244		2715.85	84.9993	3.49467
				4440.46	51.9988	4.48363		4447.82	54.0028	3.99078		4441.02	56.001	2.73648		4438.34	58.0028	1.71462		4445.26	59.9994	1.33605		2753.37	64.9995	1.22622		2713.78	70.0001	1.17477		2742.7	74.9986	1.43839		2640.16	80.0044	2.39125		2748.38	84.9993	3.49434
				4493.06	51.999	4.48204		4501.06	53.9997	3.97413		4493.64	55.9997	2.7035		4491.03	58.0001	1.6971		4497.84	59.9994	1.32915		2786	65.0008	1.22276		2746.08	69.999	1.172		2775.12	74.9982	1.43641		2672.38	79.9979	2.38978		2780.57	84.9978	3.49414
				4545.85	51.9995	4.48025		4553.62	54.0026	3.95749		4546.15	56.0012	2.67126		4543.95	57.9985	1.6802		4551.07	60.0011	1.32257		2818.81	65.0021	1.21942		2778.17	70.0012	1.16942		2807.54	75.0011	1.4346		2704	79.997	2.38855		2813.69	84.9952	3.49384
				4599.1	52.0015	4.47817		4606.41	54.0002	3.94007		4599.25	56.0002	2.63903		4596.85	58.002	1.66417		4604.27	59.9985	1.31613		2851.13	64.9998	1.21603		2810.3	70.0005	1.16691		2840.45	75.0007	1.43256		2736.8	80.0025	2.38758		2846.23	84.9983	3.49368
				4652.33	52.001	4.47613		4659.13	53.9983	3.92247		4652.53	56.002	2.60731		4649.55	58.0004	1.6484		4657.09	60.0011	1.30994		2883.53	65.0001	1.21283		2843	70.0004	1.16437		2872.59	74.9982	1.43072		2769.04	80.0021	2.38637		2878.59	84.9973	3.49353
				4705.32	52.0006	4.47386		4712.32	54.003	3.90504		4705.3	55.9989	2.57576		4702.56	57.9985	1.63306		4710.56	60.0005	1.30382		2916.32	65.0021	1.20973		2875.39	70.0019	1.16196		2905.25	74.9982	1.42889		2801.57	79.9993	2.38506		2911.2	85.0014	3.49345
				4758.99	51.9999	4.47348		4764.94	53.9992	3.88654		4757.83	56.0022	2.54546		4755.03	57.9996	1.61852		4763.78	60.0031	1.298		2948.89	65.0034	1.20673		2907.45	69.9986	1.15943		2937.79	75.0015	1.42711		2834.1	79.9965	2.37892		2944.11	85.0009	3.49314
				4811.47	52.0004	4.46942		4817.77	54.0018	3.86849		4810.84	55.9989	2.51519		4808.34	58.0006	1.60432		4816.45	60.0011	1.29262		2982.35	64.9982	1.20365		2939.76	70.0008	1.1571		2970.62	75.0023	1.42534		2865.71	79.9965	2.37291		2976.48	85.0035	3.49296
				4864.75	51.9999	4.46735		4870.27	54.004	3.84947		4863.22	55.9999	2.48559		4861.01	57.9996	1.59088		4869.65	60.0002	1.28702		3015.45	65.0014	1.20071		2971.76	69.9997	1.15484		3002.78	75.0007	1.4237		2888.21	80.0044	2.38235		3009.3	85.006	3.49286
				4918.03	51.9995	4.46503		4923.54	53.9985	3.83053		4916.22	55.9994	2.45629		4914.21	58.0025	1.57773		4922.73	60.0011	1.28182		3048.23	65.0011	1.19788		3004.02	70.0001	1.15256		3036.19	75.0015	1.42199		2919.81	80.0021	2.38114		3042.15	84.9993	3.49255
				4970.36	51.9992	4.46272		4976.58	54.0021	3.81119		4968.92	56.0007	2.42752		4967.68	58.002	1.56531		4975.47	59.9997	1.27657		3080.75	65.0021	1.19524		3036.52	70.0012	1.15049		3069.08	75.0011	1.4202		2951.88	80.0025	2.38015		3074.97	85.006	3.49254
				5024.06	51.9999	4.46051		5029.61	54.0002	3.79127		5021.68	55.9987	2.39919		5020.46	58.0028	1.55284		5028.04	60.0008	1.2717		3112.94	65.0008	1.19251		3068.53	69.9986	1.14831		3101.69	75.0032	1.41867		2984.15	80.0016	2.37907		3108.01	85.0024	3.49219
				5077.81	52.0001	4.45846		5082.32	54.0002	3.77149		5074.93	56.0004	2.37155		5073.21	58.0004	1.54103		5080.57	59.9965	1.2668		3145.8	65.0001	1.18988		3100.89	70.0012	1.14626		3134.76	75.0019	1.41707		3016.15	79.9956	2.37797		3141.32	85.0029	3.49203
				5130.41	51.9988	4.45672		5135.75	54.0007	3.75121		5127.49	55.9992	2.3442		5125.76	57.9985	1.52932		5133.38	59.998	1.26209		3178.45	65.0037	1.18742		3133.4	70.0012	1.1442		3167.29	75.0019	1.41556		3048.68	80.003	2.37723		3173.54	84.9963	3.49157
				5182.77	52.0017	4.45371		5188.8	54.0007	3.73054		5180.34	56.003	2.31775		5178.74	58.0006	1.51838		5186.41	59.9968	1.25752		3211.61	65.0014	1.18487		3165.7	70.0004	1.14223		3199.87	74.9973	1.41404		3080.95	80.0016	2.37621		3206.36	85.0024	3.4916
				5235.78	52.0006	4.4511		5241.07	53.9992	3.70997		5233.85	56.0022	2.29117		5231.26	58.0009	1.50798		5239.11	59.9974	1.25321		3244.02	65.0001	1.18244		3197.68	70.0008	1.14039		3232	75.0002	1.41262		3112.86	80.0011	2.37528		3239.27	85.0029	3.49144
				5288.31	52.001	4.4486		5294.44	54.0011	3.68926		5286.72	56.0004	2.26559		5284.08	58.0001	1.49769		5291.76	59.9982	1.24879		3277.11	65.0005	1.18006		3230.27	70.0001	1.13836		3265.17	75.0032	1.41127		3145.19	80.0035	2.37443		3271.87	85.005	3.49723
				5341.09	51.9988	4.44592		5347.19	54.0004	3.66787		5339.93	56.0017	2.24004		5336.75	57.9993	1.48788		5344.88	60.0017	1.24501		3310.62	65.0005	1.17769		3262.56	70.0034	1.13649		3298.25	75.0015	1.4099		3176.81	79.9993	2.37332		3304.22	85.0019	3.4911
				5394.11	52.0013	4.44363		5400.19	54.0016	3.64657		5392.89	56.0022	2.21572		5389.47	58.0001	1.47817		5397.94	59.9994	1.24062		3342.81	65.0008	1.17551		3294.35	70.0012	1.1347		3331.34	74.9969	1.40844		3209.11	80.0016	2.37252		3337.16	84.9998	3.49084
				5446.43	51.9999	4.44091		5452.91	53.9999	3.625		5445.98	56.0027	2.19152		5442.4	58.0009	1.46881		5450.22	60.004	1.23673		3375.4	64.9992	1.17319		3326.66	70.0001	1.13281		3363.94	75.0023	1.40712		3241.62	80.0072	2.37191		3370.03	85.0004	3.49065
				5499.62	51.9993	4.43809		5505.23	54.0014	3.60358		5498.86	56.0012	2.16784		5495.55	57.9969	1.45957		5503.22	59.9994	1.23299		3407.96	64.9992	1.17102		3358.49	69.9997	1.13113		3396.32	75.0015	1.40578		3263.69	79.9993	2.37794		3402.4	85.004	3.49058
				5552.4	51.9997	4.43537		5557.97	53.9992	3.58126		5551.22	56.0002	2.14476		5548.17	58.0001	1.45119		5556.38	59.9994	1.22928		3440.57	65.0011	1.16899		3391.31	70.0005	1.12936		3429.66	75.0028	1.40448		3295.53	80.0039	2.3703		3434.99	84.9998	3.49016
				5605.74	52.0004	4.43283		5611.22	53.9995	3.559		5604.02	56.0012	2.12248		5600.9	58.0001	1.44278		5609.13	60.0002	1.22545		3472.93	65.0018	1.16699		3423.32	70.0001	1.12786		3462.22	75.0002	1.4031		3327.8	80.0076	2.36956		3467.77	85.0019	3.49027
				5658.74	51.9999	4.42969		5664.51	54.0002	3.53668		5656.57	56.0004	2.10072		5653.66	57.9982	1.43449		5662.16	60.002	1.22202		3506.13	65.0031	1.16491		3455.4	70.0016	1.12616		3494.87	75.0028	1.40192		3360.05	80.0021	2.36866		3500.05	85.0019	3.48995
				5712.21	52.0013	4.42688		5717.84	53.9997	3.51399		5709.37	56.0007	2.0791		5706.2	58.0023	1.42664		5714.78	59.9988	1.21849		3538.56	65.0021	1.16293		3487.98	70.003	1.12446		3527.28	74.9994	1.40072		3391.8	79.9988	2.36774		3532.49	85.0071	3.49001
				5764.79	51.9999	4.42373		5770.91	53.9987	3.49108		5761.94	56.003	2.05847		5758.47	58.0012	1.41909		5767.36	60.0022	1.21517		3570.97	65.0018	1.161		3520.01	70.0008	1.12303		3559.92	74.9973	1.39948		3424.08	79.9993	2.36696		3565.67	85.0019	3.48981
				5817.96	51.9995	4.42088		5823.87	54.0002	3.46835		5815.23	56.0007	2.03771		5811.77	58.0012	1.4115		5820.1	59.9997	1.21202		3603.78	65.0028	1.15905		3551.6	70.0012	1.12144		3592.52	75.0015	1.39824		3456.08	79.9988	2.36619		3598.66	84.9993	3.48944
				5870.81	51.9995	4.41769		5876.7	53.999	3.44535		5868.56	55.9974	2.01735		5872.03	57.999	1.40908		5872.75	59.9997	1.20862		3636.93	65.0001	1.15717		3583.77	69.9982	1.11971		3625.74	74.9994	1.39699		3488.38	80.0016	2.36545		3630.86	85.005	3.48946
				5923.44	51.9999	4.41464		5929.3	53.9985	3.42251		5921.12	56.0012	1.99814		5924.51	57.9998	1.40174		5925.82	59.9988	1.20542		3669.44	65.0014	1.15535		3615.41	70.0012	1.11828		3658.14	74.999	1.39586		3520.53	80.003	2.36467		3663.45	85.0029	3.48925
				5976.99	51.9981	4.41155		5982.6	53.998	3.39922		5973.93	55.9987	1.9788		5977.11	58.0025	1.39508		5978.36	60.0028	1.20265		3702.07	65.0014	1.15355		3647.91	70.0019	1.11699		3690.76	75.0015	1.39475		3552.89	80.0021	2.36286		3695.89	85.0029	3.48896
				6029.18	51.999	4.4084		6035.92	54.0035	3.37608		6026.74	55.9987	1.96037		6030.43	58.0012	1.38825		6031.19	60.0014	1.19933		3734.51	65.0011	1.15181		3680.45	70.0004	1.11567		3723.36	75.0015	1.39369		3584.97	79.9998	2.36319		3728.53	85.0009	3.48878
				6081.76	51.9986	4.405		6088.86	53.9987	3.35266		6079.5	55.9992	1.94237		6083.87	58.0001	1.38188		6084.25	60	1.19641		3766.95	65.0001	1.15008		3712.72	70.003	1.1141		3755.7	74.9982	1.39253		3616.98	79.997	2.36255		3760.98	85.0009	3.4886
				6134.57	52.0004	4.40201		6141.23	53.9997	3.3293		6132.81	56.0004	1.92421		6136.71	58.0001	1.37536		6137.99	60.0011	1.19362		3799.65	65.0014	1.14842		3744.75	69.9993	1.11277		3788.27	75.0023	1.39157		3639.08	79.9956	2.36207		3793.79	85.0024	3.48882
				6187.39	51.9999	4.39853		6193.98	54.0011	3.30611		6186	55.9987	1.90701		6189.38	58.0012	1.36956		6190.75	60.002	1.19066		3832.49	65.0041	1.14682		3776.77	70.0012	1.11134		3821.12	75.0032	1.39052		3670.91	80.0072	2.36142		3826.42	84.9978	3.4882
				6240.12	52.0001	4.39519		6246.71	54.0004	3.28277		6238.49	55.9989	1.89014		6242.7	57.999	1.3634		6243.54	60.0011	1.18788		3865.35	65.0021	1.14512		3809.09	70.0019	1.10992		3853.46	74.9994	1.38935		3703.42	80.003	2.36072		3859.51	85.0014	3.48815
				6293.01	52.0001	4.39158		6299.56	54.0007	3.25938		6291.03	56.0014	1.87388		6295.18	57.9988	1.35794		6296.73	60.0034	1.18535		3898.27	65.0037	1.14351		3841.63	70.0019	1.10846		3886.12	74.9986	1.38842		3736.02	79.9998	2.35992		3892.57	85.0045	3.4881
				6346.11	51.9997	4.38796		6352.11	54.0002	3.23592		6343.88	56.0007	1.85785		6348.27	58.0004	1.35211		6350.01	60	1.18256		3930.79	65.0005	1.14191		3873.91	70.0004	1.10722		3919.21	74.999	1.38739		3768.09	79.9965	2.35916		3925.35	84.9988	3.48775
				6398.95	52.0019	4.38454		6405.16	53.9992	3.21234		6397.12	55.9989	1.84214		6401.17	58.0014	1.34688		6403.17	59.9991	1.17998		3963.43	65.0018	1.14038		3905.89	69.9997	1.10606		3951.85	74.9986	1.38637		3800.33	79.9984	2.35852		3957.93	85.0029	3.4877
				6451.58	52.0006	4.38073		6457.91	53.9999	3.18895		6449.72	55.9994	1.82714		6454.52	58.0028	1.34155		6455.97	60.0005	1.17737		3996.54	64.9975	1.13878		3938.23	70.0015	1.10462		3984.3	74.9965	1.38536		3833.14	80.0016	2.35801		3990.3	84.9993	3.4876
				6504.58	52.0004	4.37699		6511.2	54.0014	3.1651		6502.15	56.0005	1.81247		6507.05	57.9998	1.33633		6509.01	60.0025	1.17501		4029.24	64.9982	1.13732		3970.52	70.0008	1.1035		4016.98	74.9986	1.38435		3865.23	80.0011	2.35738		4023.44	84.9963	3.4871
				6557.42	52.0008	4.3734		6564.12	53.9992	3.14186		6554.86	55.9994	1.7981		6560.33	58.002	1.33117		6561.61	59.9982	1.1726		4061.83	65.0001	1.13588		4002.54	70.003	1.10216		4049.61	74.9998	1.38343		3897.26	80.003	2.35675		4056.29	84.9983	3.48673
				6610.45	52.0006	4.36928		6616.79	54.0004	3.11892		6607.7	55.9999	1.78393		6613.55	58.0006	1.3261		6614.35	59.9971	1.17017		4094.42	65.0005	1.13442		4035.03	70.0038	1.10114		4082.42	74.9998	1.38252		3929.54	80.0053	2.35613		4089.38	85.0024	3.48708
				6663.68	52.0013	4.36544		6669.57	54.0016	3.09553		6660.5	56.0017	1.7703		6666.82	57.9996	1.32128		6666.82	60.0005	1.16793		4127.02	65.0011	1.13297		4067.57	70.0008	1.10014		4114.77	74.9994	1.38161		3961.53	79.9993	2.35539		4122.47	85.0024	3.48691
				6717.26	52.0004	4.36116		6722.85	53.9995	3.07211		6713.38	56.002	1.75703		6719.47	58.0004	1.31675		6719.6	59.9991	1.16545		4159.39	65.0027	1.13169		4099.81	70.0012	1.09887		4147.35	75.0011	1.38077		3993.32	80.0021	2.35488		4155.05	85.0019	3.48669
				6769.78	52.0008	4.35743		6775.87	53.9995	3.04877		6766.61	56.0007	1.74365		6772.39	57.999	1.31233		6772.98	59.998	1.16324		4191.79	64.9992	1.13028		4131.9	69.9993	1.09758		4180	75.0061	1.37998		4025.57	80.0007	2.35431		4188.47	84.9978	3.48627
				6822.5	52.0004	4.35305		6828.85	54.0026	3.02574		6819.31	55.9987	1.73104		6825.29	58.002	1.30787		6825.71	60.0005	1.16105		4224.43	64.9962	1.12885		4163.93	69.9986	1.09661		4212.49	75.0019	1.37911		4058.08	80.0007	2.35355		4221.91	85.0024	3.48635
				6875.51	51.9997	4.34873		6880.97	53.9997	3.00288		6872.13	55.9999	1.71877		6877.69	57.9988	1.30315		6878.48	59.9988	1.15885		4257.43	65.0014	1.12766		4196.18	70.0027	1.09548		4245.34	74.9965	1.37804		4090.17	80.0021	2.35306		4254.03	84.9973	3.48627
				6927.96	51.9997	4.34448		6933.5	54.0011	2.97988		6925.16	55.9999	1.70685		6930.38	57.9996	1.2992		6931.04	59.9988	1.15681		4289.96	64.9992	1.12635		4228.86	69.9993	1.09423		4277.69	74.9998	1.37728		4121.97	80.0002	2.35244		4287.07	84.9978	3.48603
				6980.79	52.0004	4.34035		6986.21	54.0004	2.9574		6978.15	55.9992	1.69505		6983.18	58.0025	1.29486		6984.54	59.9994	1.15482		4322.63	65.0031	1.12503		4260.76	70.0034	1.09321		4310.4	74.9998	1.37654		4154.49	79.9979	2.35178		4319.86	84.9983	3.486
				7033.72	52.0022	4.33591		7039.19	54.0035	2.93483		7031.02	55.9987	1.68363		7036.22	58.0017	1.29093		7037.38	60.0005	1.1528		4355.82	64.9969	1.12366		4293.11	70.0005	1.09211		4343.21	75.0023	1.3757		4186.28	80.0002	2.3513		4352.33	85.0009	3.4858
				7086.25	51.9997	4.33117		7091.77	54.0011	2.91214		7083.55	56.001	1.67261		7089.02	58.0001	1.28674		7089.99	60	1.15069		4388.62	64.9992	1.12238		4325.45	70.0012	1.09116		4376.06	74.9998	1.37483		4219.06	79.9988	2.35072		4385.1	85.0014	3.48569
				7139.77	52.0004	4.32686		7144.6	53.999	2.88975		7136.55	56.0027	1.66177		7141.75	58.0004	1.28284		7142.6	59.9994	1.1486		4421.46	65.0011	1.12132		4357.77	70.0004	1.08986		4408.75	75.0015	1.37407		4251.12	80.0016	2.35016		4417.22	84.9993	3.48534
				7192.46	52.0001	4.32215		7197.58	54.0014	2.86752		7189.37	55.9987	1.65101		7194.79	58.0025	1.27922		7195.55	59.9988	1.14669		4454.02	65.0011	1.12015		4390.02	69.9993	1.08924		4441.62	75.0023	1.37329		4283.43	80.0016	2.34964		4450.84	85.0045	3.48521
				7245.55	52.001	4.31752		7250.87	54.0026	2.84523		7241.47	55.9994	1.64088		7247.66	57.9998	1.27546		7248.77	60.0002	1.14464		4486.61	64.9969	1.11877		4422.26	70.0015	1.08821		4473.81	74.9998	1.37243		4315.45	80.0007	2.34902		4483.56	84.9993	3.48491
				7298.37	51.9995	4.31259		7303.34	54.0021	2.82332		7294.18	55.9999	1.63073		7300.41	57.9998	1.2717		7301.15	60.002	1.14279		4518.95	64.9985	1.1176		4454.79	70.0016	1.08747		4506.55	74.9994	1.37173		4347.79	80.0076	2.34935		4515.95	85.0055	3.48521
				7351.39	52.0019	4.30778		7356.32	54.003	2.80129		7346.92	55.9992	1.62096		7353.2	58.0014	1.26828		7353.52	60.0011	1.14114		4551.59	65.0024	1.11664		4486.99	69.9986	1.08638		4539.23	75.0011	1.37097		4380.09	79.997	2.34804		4548.78	85.0014	3.48477
				7404.16	52.0004	4.30278		7409.31	54.0002	2.77948		7399.93	55.9987	1.61135		7406.01	58.0012	1.26458		7406.26	60.0031	1.13921		4584.26	65.0024	1.11548		4519.11	70.0001	1.08521		4572.04	74.9982	1.37019		4402.16	80.0007	2.34781		4581.25	85.0024	3.48467
				7456.79	52.0013	4.29795		7461.89	54.003	2.75817		7453.06	56.0007	1.6021		7458.52	57.9998	1.26127		7459.12	60.0022	1.13761		4616.57	65.0014	1.11438		4551.13	70.0019	1.08446		4605.13	75.0015	1.36949		4434.45	79.9998	2.34718		4614.08	85.0024	3.48443
				7510.1	52.0004	4.29272		7514.66	54.0002	2.73681		7506.66	56.0004	1.5927		7511.54	58.0009	1.25787		7511.91	59.9994	1.13574		4649.49	65.0021	1.11332		4583.43	70.0038	1.08345		4638.16	75.0011	1.36878		4466.48	80.0007	2.34674		4646.7	84.9963	3.48422
				7563.21	52.0019	4.28764		7567.69	53.999	2.71551		7559.36	55.9979	1.5838		7563.91	57.999	1.25453		7564.55	59.9997	1.13395		4683.03	64.9985	1.11219		4615.45	70.0031	1.08274		4671	75.0028	1.36811		4498.26	79.9998	2.34618		4679.33	84.9993	3.48383
				7617.08	52.0006	4.28238		7621.04	53.9999	2.69435		7611.86	55.9987	1.57513		7616.98	58.0014	1.25119		7617.14	59.9994	1.13202		4715.26	65.0027	1.11115		4647.51	70.003	1.08173		4703.37	75.0002	1.3674		4530.76	80.0002	2.34574		4711.96	85.0024	3.48417
				7669.69	52.0017	4.27711		7673.57	54.0026	2.67391		7664.77	55.9989	1.56695		7670.39	58.0014	1.248		7669.49	60.002	1.13068		4747.69	64.9998	1.11		4680.12	69.9986	1.08071		4735.95	75.004	1.36681		4563.07	80.0007	2.34523		4745.04	84.9998	3.48389
				7722.7	52.0019	4.2715		7725.9	53.9995	2.65331		7717.96	55.9987	1.5585		7723.55	58.0006	1.24505		7722.32	60.0017	1.12886		4780.56	65.0014	1.10899		4712.36	70.0012	1.07992		4768.52	75.0002	1.36603		4595.35	80.0002	2.34467		4778.38	84.9932	3.4835
				7775.59	52.0024	4.26636		7779.09	54.0018	2.63303		7770.83	55.9974	1.55023		7776.59	58.0014	1.24194		7774.9	60.0011	1.12729		4813.94	65.0001	1.10794		4744.61	70.0008	1.07881		4800.93	75.0019	1.3654		4627.68	79.9965	2.33004		4811.19	85.0024	3.4839
				7828.72	52.0001	4.26055		7831.71	54.0014	2.61281		7823.75	56.0012	1.54242		7829.53	58.0006	1.23894		7827.86	59.9988	1.12573		4846.83	64.9995	1.10688		4776.9	70.0031	1.07821		4833.62	74.9994	1.36467		4660.23	80.003	2.34086		4843.78	84.9998	3.48345
				7881.51	52.0001	4.25472		7884.82	54.0004	2.59276		7876.17	55.9997	1.53476		7881.84	57.9998	1.23617		7880.4	59.9997	1.12432		4879.22	64.9995	1.10598		4809.45	69.9993	1.07732		4866.65	74.9998	1.36398		4692.12	79.9974	2.34336		4876.63	85.0009	3.48363
				7934.19	51.9997	4.249		7937.65	53.9995	2.57312		7928.93	56.0007	1.52712		7934.95	58.0023	1.23311		7933.31	60.0014	1.12273		4912.31	65.0041	1.10502		4841.98	69.9978	1.07638		4899.33	74.9994	1.36331		4724.75	80.0016	2.34295		4909.96	84.9993	3.48335
				7987.28	51.9999	4.24342		7990.25	54.0002	2.55368		7981.66	55.9999	1.52018		7987.26	57.9977	1.22982		7985.79	60.0002	1.12106		4945.25	65.0011	1.10408		4874.03	70.0001	1.07562		4931.69	75.0002	1.36269		4757.05	79.9998	2.34247		4942.59	85.004	3.4831
				8040.27	52.0006	4.23758		8043.35	54.0009	2.53442		8034.3	55.9989	1.51289		8039.47	58.002	1.22735		8038.51	59.9968	1.11968		4977.62	64.9988	1.10317		4906.83	69.999	1.07487		4964.26	74.9961	1.36203		4779.59	79.9988	2.34239		4975.2	85.0009	3.48311
				8093.05	52.0017	4.23173		8096.84	53.9995	2.51511		8087.9	55.9992	1.50563		8092.2	58.0012	1.22493		8090.77	60.0031	1.11819		5010.93	65.0014	1.10211		4938.69	70.0019	1.07393		4996.59	75.0011	1.36148		4811.43	80.0035	2.34193		5007.98	85.0009	3.48288
				8146.39	51.9984	4.22531		8150.44	54.0011	2.49595		8140.74	55.9994	1.49893		8144.49	58.0017	1.22196		8143.86	59.9985	1.11671		5043.79	65.0008	1.10113		4970.78	70.0019	1.07334		5029.39	75.0023	1.36085		4843.89	79.9979	2.34136		5040.65	85.0045	3.48296
				8200.18	52.0006	4.21946		8203.21	53.9987	2.47731		8194.32	56.0007	1.4922		8196.97	57.9985	1.2192		8196.99	59.9997	1.11523		5076.1	65.0011	1.10032		5003.12	70.0001	1.07235		5061.55	75.0053	1.3603		4875.97	80.003	2.34095		5073.76	84.9993	3.48235
				8252.71	51.999	4.21306		8256.45	53.9997	2.45872		8246.71	55.9994	1.48561		8249.46	58.0009	1.21694		8249.54	59.9994	1.11392		5109.05	65.0031	1.09944		5035.62	69.9975	1.07185		5093.88	74.9998	1.35963		4909.18	79.9956	2.34048		5106.93	85.0045	3.48302
				8306.04	51.9988	4.20678		8309.3	54.0016	2.44079		8299.55	56.0007	1.47928		8302.05	58.0009	1.21436		8302.25	60.0014	1.11247		5141.91	65.0011	1.09842		5067.42	69.9997	1.07126		5126.55	75.0007	1.35902		4942.03	80.0002	2.34003		5139.55	85.0024	3.48239
				8358.79	51.9977	4.20037		8361.84	53.9978	2.42283		8352.74	55.9994	1.47295		8354.65	58.0023	1.21187		8354.76	60.002	1.11115		5174.59	65.0011	1.09755		5099.9	70.0027	1.07006		5158.96	75.0019	1.35859		4974.21	80.0021	2.33954		5172.14	85.004	3.48226
				8412.1	52.0019	4.19432		8414.87	54.0011	2.40499		8405.8	55.9997	1.46688		8407.56	57.999	1.20916		8407.6	60.0008	1.10963		5206.63	65.0024	1.09671		5131.75	70.0016	1.06958		5191.52	75.0019	1.3579		5006.99	80.0011	2.33936		5204.22	85.0024	3.48226
				8465.15	51.9999	4.18776		8467.62	54.0007	2.38759		8458.4	56.0012	1.46096		8460.24	58.0025	1.20709		8461.12	60.0008	1.1083		5238.8	65.0018	1.09588		5164.04	70.0019	1.06885		5224.41	75.0057	1.35754		5039.33	80.003	2.3389		5237.63	84.9993	3.48209
				8517.97	52.0004	4.18123		8520.54	54.0028	2.37054		8518.27	55.9989	1.45993		8513.03	58.0009	1.20449		8514	60	1.10684		5271.4	65.0021	1.09493		5196.54	69.9997	1.0681		5256.93	75.0036	1.36457		5071.97	79.9951	2.33828		5270.24	85.0009	3.48163
				8570.46	52.0013	4.17477		8573.57	54.0004	2.3533		8570.87	56.0002	1.4545		8565.9	58.0014	1.20232		8566.6	59.9985	1.10573		5304.01	65.0008	1.09414		5228.16	70.0042	1.06733		5289.31	75.0023	1.35631		5104.07	79.9946	2.33813		5302.81	85.0035	3.48177
				8623.5	52.0001	4.16793		8626.36	54.0009	2.33646		8623.38	56.0012	1.44878		8618.18	58.0009	1.19979		8619.4	60.0037	1.10458		5337.14	65.0024	1.09344		5260.9	70.0012	1.06668		5321.91	75.0011	1.35576		5136.61	80.0025	2.3378		5335.25	84.9968	3.48166
				8676.35	51.9988	4.16106		8678.71	53.9997	2.32004		8676.71	56.0007	1.44311		8670.88	57.9982	1.1976		8672.19	59.9999	1.10321		5370.09	65.0014	1.09257		5293.44	69.9997	1.06588		5354.6	75.0023	1.35515		5158.83	79.9965	2.33743		5367.92	84.9968	3.48153
				8728.96	51.9995	4.15417		8732.1	54.0028	2.30375		8729.51	55.9999	1.4377		8723.26	57.9996	1.19524		8724.72	60.0011	1.10187		5402.45	64.9992	1.09153		5325.95	70.0023	1.06523		5387.01	75.0028	1.35474		5192.18	80.0011	2.33719		5400.76	84.9957	3.48144
				8782.42	52.0033	4.14757		8785.4	53.9992	2.28742		8782.31	55.9984	1.43236		8776.06	58.0023	1.19301		8778.31	60	1.1007		5435.07	65.0027	1.09099		5358.2	70.0005	1.06446		5419.95	75.0015	1.35412		5224.85	80.0002	2.3253		5433.35	85.0009	3.48137
				8834.9	51.9966	4.13995		8838.64	54.004	2.27153		8835.1	56.0002	1.42725		8828.65	57.9977	1.19113		8831.19	59.9985	1.09936		5468.2	65.0008	1.09013		5391.01	69.9997	1.06399		5452.64	75.0032	1.35364		5257.64	80.0002	2.33631		5466.68	84.9962	3.48105
				8888.05	52.0017	4.13319		8891.18	53.9968	2.25579		8888.17	55.9964	1.42192		8881.84	58.0006	1.18874		8884.18	60	1.09839		5500.59	65.0014	1.08927		5423.36	69.9993	1.063		5485.71	75.0011	1.3531		5289.81	79.9974	2.33596		5499.83	84.9988	3.48113
				8940.6	52.0017	4.12616		8943.84	53.9999	2.24068		8940.74	55.9997	1.41734		8934.16	57.9993	1.18676		8937.28	59.9988	1.09707		5533.94	65.0027	1.0886		5455.9	70.0008	1.06284		5518.54	75.0019	1.35263		5323.1	79.9993	2.33537		5532.88	85.0009	3.48081
				8994.38	52.0006	4.11884		8996.38	54.0011	2.22586		8994.04	56.0022	1.41251		8986.79	58.0014	1.18478		8990.06	60.0014	1.09594		5566.08	65.0024	1.08788		5488.08	69.9989	1.06199		5550.9	74.999	1.35203		5355.54	79.9951	2.335		5566	85.004	3.48127
				9047.24	52.0013	4.1116		9049.49	54.0002	2.21065		9047.03	56.0007	1.40775		9039.55	57.9996	1.18255		9042.87	60	1.09474		5598.48	65.0031	1.08715		5520.69	70.0012	1.06126		5583.48	75.0002	1.35148		5388.09	80.003	2.33491		5598.66	84.9988	3.48083
				9100.27	51.999	4.10382		9102.62	53.9997	2.19569		9099.83	56.0022	1.40283		9092.56	58.002	1.18058		9095.79	59.9994	1.09354		5631.09	65.0024	1.08627		5553.05	70.003	1.06052		5615.87	74.9994	1.35095		5420.74	79.9979	2.33442		5631.28	85.004	3.48056
				9153.29	52.0019	4.09695		9154.94	54.0007	2.18137		9152.95	56.0032	1.39826		9145.38	58.0017	1.17846		9149.17	60	1.09235		5663.79	64.9995	1.08564		5585.1	69.9982	1.0598		5648.42	75.004	1.3506		5453.56	80.0007	2.33409		5663.33	85.0009	3.48059
				9206.81	51.9993	4.08922		9208.22	54.0023	2.16701		9206.02	56.0012	1.39378		9198.32	58.0012	1.17645		9201.99	60.0011	1.09134		5696.99	65.0008	1.0849		5617.41	70.0008	1.05944		5681.23	75.0011	1.35004		5486.22	80.0002	2.33386		5696.72	84.9978	3.48026
				9259.79	52.0017	4.08167		9261.48	54.0014	2.15306		9258.98	55.9999	1.38936		9250.66	57.9996	1.17443		9254.77	60.0011	1.09035		5729.86	65.0001	1.08419		5649.91	70.0005	1.0591		5713.97	74.999	1.34951		5518.57	79.9993	2.33338		5729.26	85.0014	3.48025
				9312.41	52.0006	4.07419		9314.31	54.0023	2.13899		9311.81	55.9992	1.38489		9303.66	57.9998	1.17259		9308.12	60.0011	1.08914		5762.73	65.0011	1.08346		5682.47	70.0012	1.05852		5746.31	74.9994	1.34908		5540.91	80.0021	2.33305		5762.49	85.0009	3.48026
				9365.39	51.9993	4.06638		9367.51	54.0007	2.12543		9365.11	56.0014	1.38073		9357.03	58.0012	1.17081		9360.86	60.0017	1.088		5795.14	65.0021	1.08271		5714.49	70.0008	1.05806		5778.92	75.0044	1.3487		5573.3	80.0025	2.33282		5794.9	84.9988	3.48026
				9417.93	52.001	4.05855		9420.84	54.0023	2.11186		9417.96	56.003	1.37663		9409.81	57.9988	1.16878		9413.69	59.998	1.08692		5827.76	64.9965	1.08207		5746.78	70.0005	1.05725		5811.52	75.0015	1.34828		5605.73	79.9984	2.33232		5828.04	85.004	3.48018
				9470.6	51.9999	4.05089		9473.4	54.0007	2.09867		9471.21	56.0007	1.37245		9462.02	58.0009	1.167		9466.51	60.0017	1.08602		5860.62	65.0018	1.08132		5778.86	70.0012	1.05629		5844.15	75.0002	1.34769		5638.11	79.9979	2.33197		5860.2	85.0014	3.47998
				9523.8	51.9992	4.04276		9526.59	54.0004	2.08555		9524.37	56.003	1.36836		9514.83	58.0014	1.1651		9519.3	60.0031	1.08495		5893.49	65.0014	1.08057		5811.09	70.0016	1.05592		5876.82	75.0007	1.34723		5671.35	80.0016	2.3316		5892.82	84.9998	3.47976
				9576.58	52.0008	4.03512		9578.81	53.9985	2.07289		9577.29	55.9999	1.36425		9567.84	58.0025	1.16366		9571.93	59.9985	1.08378		5926.14	64.9972	1.08007		5843.65	69.9997	1.05556		5909.38	75.0007	1.34677		5704.08	80.003	2.33147		5926.04	84.9988	3.47946
				9629.9	52.0004	4.02699		9631.51	54.0014	2.0606		9630.2	55.9994	1.36049		9620.92	57.9996	1.16181		9625.31	59.9997	1.08274		5958.48	64.9988	1.0793		5875.94	69.9986	1.0547		5941.99	74.999	1.34622		5736.26	79.9979	2.33089		5958.92	85.0004	3.47942
				9682.47	52.0015	4.01903		9684.02	53.9999	2.04797		9683.12	56.0022	1.35674		9674.46	57.9988	1.15968		9678.23	60.0011	1.08189		5991.07	65.0014	1.07878		5908.03	69.999	1.06077		5974.57	74.9986	1.34579		5769.12	80.0044	2.33087		5991.92	84.9957	3.47963
				9736.16	52.0017	4.0109		9737.25	53.998	2.03607		9735.39	55.9997	1.3531		9728.13	58.0006	1.15825		9731.02	60.0037	1.08094		6023.73	65.0021	1.07816		5940.34	70.0023	1.05368		6007.14	74.9998	1.34536		5801.56	79.9984	2.33022		6024.95	85.004	3.47932
				9788.37	51.9993	4.0029		9789.74	53.9987	2.02418		9788.04	55.9997	1.34925		9780.96	57.999	1.15622		9783.52	60.0011	1.0798		6056.63	65.0018	1.07734		5972.37	69.9978	1.05321		6040.26	75.0036	1.34585		5833.95	79.9984	2.32994		6057.19	84.9978	3.47922
				9840.42	52.0037	3.99497		9842.66	54.0004	2.0125		9840.48	56.0015	1.34579		9833.99	57.9985	1.1548		9836.05	60	1.0789		6089.21	64.9988	1.07681		6004.63	70.0012	1.05274		6072.7	74.9982	1.34448		5866.65	79.9993	2.32953		6089.86	84.9993	3.4791
				9893.21	51.9992	3.98628		9895.7	54.0007	2.00097		9893.31	56.0004	1.34215		9887.19	58.0012	1.1532		9888.88	60.0031	1.07814		6121.84	65.0001	1.07618		6037.13	69.9997	1.05229		6105.13	75.0011	1.34418		5899.32	79.9993	2.33443		6121.99	85.0014	3.47912
				9945.96	52.0001	3.97825		9948.71	54.0028	1.98954		9946.01	56.0017	1.33876		9940.24	57.9998	1.15146		9941.46	60.0042	1.0772		6154.23	64.9988	1.07563		6069.65	70.0012	1.0516		6137.85	75.0002	1.34375		5921.53	80.0011	2.32929		6154.73	85.0029	3.47918
				9999.02	52.0001	3.96966		10002.2	54.0007	1.97805		9999.13	56.0012	1.33521		9993.46	58.002	1.14979		9994.5	59.9988	1.07607		6186.54	64.9998	1.07494		6101.42	69.9989	1.05107		6170.94	74.9986	1.34326		5954.15	79.9974	2.32874		6187.46	85.0029	3.47919
				10052	52.0004	3.96134		10055.6	54.0004	1.9671		10052.7	55.9994	1.33185		10046.2	57.9996	1.14826		10047.7	60	1.07497		6218.92	65.0018	1.07429		6133.95	70.0008	1.0507		6203.24	75.0032	1.34296		5986.72	80.0021	2.32869		6220.09	85.0035	3.47909
				10104.3	51.9999	3.95296		10108.3	53.999	1.95621		10105.4	56.001	1.32847		10099.1	58.0004	1.14669		10100.2	60.0022	1.07439		6251.6	64.9969	1.07378		6166.26	69.9986	1.04984		6235.87	75.0023	1.33541		6019.15	80.0021	2.32823		6252.18	85.0024	3.47824
				10156.7	52.0013	3.94471		10161.3	54.0009	1.94556		10158.6	55.9997	1.32499		10151.9	58.0004	1.14518		10153.3	59.9997	1.07347		6283.98	65.0018	1.07315		6198.25	69.9997	1.04971		6268.27	74.9969	1.34202		6052.01	79.9998	2.32792		6284.25	85.0004	3.47842
				10210.1	52.0015	3.93615		10214.3	54.0007	1.93509		10212	56.0007	1.32181		10205.2	58.0012	1.14366		10206.2	60.0017	1.07239		6317.04	65.0018	1.07216		6230.57	70.0019	1.04925		6301.08	75.0003	1.34163		6084.13	79.9998	2.32761		6317.41	85.0004	3.47865
				10262.7	51.9992	3.92715		10267.2	54.0011	1.92493		10265.3	56.0017	1.31861		10258	58.0012	1.14234		10258.9	59.9994	1.07159		6349.84	65.0018	1.07227		6263.08	70.0023	1.04875		6333.24	75.0002	1.34129		6116.79	80.003	2.3273		6350.2	85.004	3.47832
				10316	52.0001	3.91861		10319.7	54.0002	1.91485		10318	55.9992	1.31547		10310.8	57.9977	1.14065		10311.9	59.9988	1.07089		6382.4	65.0008	1.07124		6295.31	70.0008	1.04827		6366.16	75.0015	1.34097		6149.63	80.0048	2.31104		6382.4	85.0009	3.47834
				10369	52.0013	3.91016		10372.4	53.9995	1.90502		10371.1	56.0012	1.31222		10363.8	57.998	1.13935		10364.7	60.0017	1.07002		6414.79	65.0024	1.07075		6327.5	70.0023	1.04771		6398.33	75.0011	1.34063		6182.06	80.003	2.32661		6415.47	84.9998	3.47819
				10421.7	52.0013	3.90167		10426.1	54.0023	1.89521		10423.9	56.0012	1.30937		10416.3	58.0004	1.13792		10417.6	59.9988	1.06895		6447.36	65.0001	1.07036		6359.54	69.9989	1.04694		6431.25	74.9965	1.34012		6214.88	80.0016	2.32637		6448.64	85.0014	3.47794
				10474.3	52.0001	3.89265		10479.2	54.0011	1.8855		10476.3	56.0012	1.30629		10469.6	58.002	1.13614		10470.6	59.9997	1.06824		6480.15	65.0008	1.06965		6391.66	70.0001	1.04713		6463.83	75.0028	1.33986		6247.55	79.9984	2.32601		6481.64	84.9988	3.47796
				10527	52.0006	3.88406		10532.1	54.0011	1.8757		10529.4	56.0015	1.30328		10522.4	58.0025	1.13495		10523.1	60.002	1.06745		6512.79	65.0014	1.06903		6423.97	70.0016	1.04634		6496.77	75.0023	1.33956		6280.12	79.9984	2.32579		6514.82	85.0014	3.47817
				10579.7	52.0006	3.87509		10585.2	53.9985	1.86636		10582.1	56.0012	1.30053		10574.9	58.0001	1.1333		10576.3	60.002	1.06656		6545.41	64.9985	1.06826		6456.22	69.9993	1.04578		6529.54	75.0015	1.3603		6302.52	80.0002	2.32575		6547.48	85.0004	3.47795
				10632.8	52.001	3.86647		10637.7	54.0002	1.85749		10634.7	56.0004	1.29761		10628.1	58.0009	1.13194		10629.2	60.0005	1.06571		6578.48	65.0008	1.06802		6488.49	70.0034	1.0455		6561.7	75.0007	1.33876		6335.13	80.0011	2.32541		6580.05	84.9978	3.47791
				10686.4	52.0001	3.85736		10690.5	54.0007	1.84863		10687.7	55.9977	1.29481		10680.4	58.0001	1.1308		10682.1	60.0014	1.06502		6611.41	65.0024	1.06735		6528.04	70.0005	1.0448		6594.35	75.0003	1.33841		6368.46	79.9998	2.32509		6612.1	84.9978	3.47753
				10739.2	52.0017	3.84875		10743	53.998	1.83975		10740.2	56.001	1.29189		10733	58.0031	1.12943		10734.8	59.9994	1.06417		6644.27	65.0034	1.06722		6560.32	69.9997	1.04418		6626.79	75.004	1.33811		6401.76	80.0007	2.32481		6645.39	85.0024	3.47754
				10791.4	51.9995	3.83978		10796.1	54.0018	1.83123		10793	56.0015	1.28928		10786.6	57.9996	1.12801		10787.6	60.002	1.06335		6676.38	65.0021	1.0665		6592.31	70.0004	1.04419		6659.4	75.0015	1.33777		6434.49	79.9974	2.32458		6678.24	85.0019	3.47761
				10844.2	52.0015	3.8309		10849.1	53.9995	1.82246		10845.6	55.9989	1.28646		10839.1	58.0004	1.12685		10840.3	60.0028	1.06248		6709.52	65.0024	1.06583		6624.81	69.9997	1.0434		6691.79	74.999	1.33739		6467.37	80.0011	2.32441		6711.29	84.9988	3.47736
				10897.3	52.0017	3.82188		10902.4	53.9997	1.81409		10898.6	55.9992	1.28399		10892.4	58.0017	1.12557		10893.1	60.0008	1.06171		6741.64	65.0018	1.0656		6657.08	70.0008	1.04286		6724.52	75.0036	1.33704		6499.91	80.0007	2.32415		6743.38	85.0014	3.47747
				10949.8	51.9984	3.81273		10954.9	53.9997	1.80566		10951.1	56.0002	1.28124		10945.1	58.002	1.12399		10946	60.0002	1.06096		6774.01	65.0037	1.06491		6689.1	70.0027	1.04254		6756.78	75.0015	1.33673		6532.19	80.0021	2.3238		6776.97	85.0035	3.47713
				11002.6	51.9997	3.80392		11007.8	54.0007	1.79756		11004.4	55.9994	1.27854		10998.3	58.0028	1.12281		10998.8	60.0002	1.06032		6807.09	65.0031	1.06435		6721.17	70.0008	1.0421		6789.87	75.0019	1.33634		6564.42	80.003	2.32337		6809.67	85.0019	3.47681
				11055.9	51.9999	3.79488		11061.4	54.0021	1.78965		11057.2	55.9987	1.27594		11051.4	57.9996	1.12127		11051.3	59.9997	1.0594		6840.22	65.0024	1.06394		6753.48	70.0008	1.04172		6823.02	75.0023	1.33601		6596.73	79.9998	2.32305		6842.29	85.0004	3.47682
				11109.3	52.0013	3.78573		11114.2	54.0021	1.78159		11110.1	56.0032	1.27344		11104.7	57.9998	1.12023		11103.6	60.0014	1.05867		6873.15	65.0001	1.06317		6786.03	70.0015	1.0341		6855.92	75.0019	1.33563		6629.07	80.0039	2.32306		6874.64	85.0029	3.47722
				11162.3	52.0015	3.77675		11167.7	53.9973	1.77398		11162.6	55.9984	1.27102		11158.1	58.0025	1.11881		11156.7	59.9983	1.05804		6906.01	64.9995	1.06251		6818.31	70.0001	1.04073		6889.05	75.0032	1.3353		6661.94	80.0016	2.32264		6907.5	85.0004	3.47681
				11215.1	51.999	3.76756		11220.8	54.0009	1.76646		11216.3	56.0004	1.26851		11211.1	58.002	1.11781		11209.6	60.0022	1.05723		6938.66	65.0011	1.06221		6850.38	70.0027	1.0405		6921.84	74.9978	1.33484		6684.58	80.0007	2.32256		6940.26	85.0024	3.47691
				11268.7	51.9984	3.75831		11273.6	53.9999	1.75879		11269.1	56.0012	1.266		11263.4	57.9998	1.11634		11262.7	60.0005	1.05646		6971	65.0028	1.06174		6882.69	69.9997	1.03497		6954.27	75.0011	1.33461		6717.21	80.0035	2.32233		6972.64	84.9998	3.47715
				11320.8	52.0022	3.74484		11326.3	54.0016	1.75135		11322.1	56.0002	1.26348		11315.9	58.0023	1.11539		11315.5	59.9994	1.05571		7003.58	65.0024	1.06126		6915.19	70.0005	1.03956		6987.12	75.0011	1.33426		6749.72	80.0021	2.32193		7004.73	85.0019	3.47711
				11373.8	52.0001	3.74035		11378.9	53.9992	1.74437		11374.6	56.0002	1.26125		11368.7	58.0006	1.11404		11368.2	60.0002	1.05493		7035.96	65.0028	1.06096		6947.03	70.0038	1.03928		7020.45	75.0015	1.33401		6782.27	80.0021	2.32167		7037.82	84.9993	3.47686
				11426.8	51.9975	3.73088		11431.9	53.9995	1.73719		11427.5	56.0005	1.2588		11421.7	58.0023	1.11298		11421.1	60.0011	1.05439		7067.74	65.0027	1.06026		6979.51	69.9989	1.03898		7053.23	74.9994	1.33364		6814.75	79.9993	2.3214		7070.57	85.0009	3.47662
				11480.5	51.9984	3.72177		11484.7	54.0021	1.73004		11480.8	55.9999	1.25653		11474.5	58.0009	1.11181		11474.6	59.9997	1.05366		7100.28	65.0005	1.05996		7011.9	69.9971	1.03835		7085.86	74.9982	1.33327		6847.15	80.0002	2.32108		7103.61	85.0024	3.4765
				11533.3	51.9999	3.71284		11537.8	54.0011	1.72318		11533.6	55.9984	1.2542		11527.4	58.0001	1.1108		11527.7	59.9971	1.05288		7132.93	65.0011	1.05972		7043.96	70.0004	1.03807		7118.58	75.0011	1.33301		6880	80.0021	2.32112		7136.34	84.9983	3.47563
				11586.3	52.001	3.70366		11590.4	54.0007	1.71643		11586.3	55.9984	1.25201		11580.4	58.0014	1.10962		11580.6	60.002	1.05228		7165.82	64.9995	1.05893		7076.27	70.0019	1.03755		7151	74.999	1.33266		6912.39	80.0011	2.32053		7168.63	85.004	3.47605
				11638.9	51.999	3.69452		11643.4	54.0009	1.70972		11639.1	55.9992	1.24961		11633.1	58.0014	1.10826		11633.3	60.0011	1.05173		7198.36	65.0018	1.05844		7108.27	70.0001	1.03722		7183.88	75.0023	1.33238		6944.94	80.0002	2.32051		7201.28	84.9973	3.4762
				11691.6	52.0013	3.6856		11696.9	54.0014	1.70295		11691.6	55.9992	1.24752		11685.4	58.0023	1.10729		11686.1	60.0005	1.05088		7230.94	65.0014	1.0582		7140.54	70.0001	1.03698		7216.73	75.0007	1.3321		6977.54	80.0007	2.32069		7233.69	84.9983	3.47607
				11744.2	52.0015	3.67665		11749.7	54.0011	1.69656		11744.5	56.0012	1.24536		11738.4	57.9982	1.10615		11738.8	59.9985	1.05038		7263.75	64.9995	1.05762		7173.13	70.0027	1.03647		7249.43	75.004	1.33186		7009.87	80.0025	2.32008		7266.85	85.0024	3.47633
				11797	51.9999	3.66112		11803	54.0009	1.6901		11797.6	55.9992	1.24318		11791.7	58.0017	1.10507		11791.3	59.9997	1.0497		7296.08	64.9985	1.05714		7205.3	70.0001	1.03598		7282.32	75.0036	1.33151		7042.54	80.0007	2.31984		7299.23	85.0019	3.47603
				11849.6	52.0017	3.65851		11855.5	53.9997	1.68398		11850.2	56.0022	1.24121		11844.5	57.9993	1.10379		11844.5	60.0011	1.04899		7328.43	64.9969	1.05678		7237.46	70.0023	1.03557		7314.75	75.0019	1.33116		7064.71	80.0016	2.31958		7331.62	84.9952	3.47574
				11902.6	52.0001	3.64922		11909.2	53.9978	1.67762		11903	56.0025	1.23914		11897.3	58.0009	1.10311		11897.8	60.0014	1.04839		7361.52	65.0005	1.05631		7269.79	69.9997	1.03508		7347.63	74.999	1.33078		7097.65	80.0007	2.31926		7363.82	85.0029	3.47595
				11955.4	52.0004	3.64021		11962.9	54.0009	1.6716		11955.7	56.0007	1.237		11949.8	57.9996	1.1017		11950.9	59.9997	1.04778		7394.23	64.9995	1.05587		7301.84	70.0027	1.03511		7380.36	75.0003	1.33048		7129.73	80.0021	2.31889		7396.39	84.9973	3.47536
				12008.7	52.0022	3.63094		12015.7	53.9997	1.66567		12008.6	55.9997	1.23482		12002.6	57.9998	1.10044		12003.7	59.9982	1.04704		7427.1	65.0008	1.05528		7334.16	70.0001	1.0348		7412.91	75.0019	1.3303		7162.11	80.0016	2.31892		7429.23	85.0029	3.47559
				12061.7	52.0001	3.62195		12068.6	54.0016	1.65966		12061.3	56.0007	1.23282		12055.6	58.0009	1.09961		12056.2	60.0014	1.04633		7459.77	65.0014	1.05495		7366.74	70.0012	1.03414		7446.27	75.0011	1.32999		7195.06	79.9998	2.31836		7461.84	84.9968	3.4753
				12114.8	52.0001	3.61284		12121.9	54.0004	1.65361		12114.3	56.0002	1.23084		12108.4	58.0025	1.09848		12108.8	60.0017	1.04586		7492.12	65.0011	1.05452		7398.74	70.0008	1.03399		7479.23	75.0086	1.32984		7227.39	80.0007	2.31817		7494.46	85.0024	3.47551
				12167.6	51.9992	3.60364		12174.5	53.9999	1.64792		12166.8	56.001	1.22884		12161.2	57.9977	1.09744		12161.7	59.9997	1.04515		7525.41	65.0008	1.05419		7430.99	70.0008	1.03363		7511.84	75.0023	1.32943		7260.43	79.9946	2.31782		7527.76	85.0029	3.4756
				12220.4	52.0013	3.59488		12227.4	54.0007	1.64217		12219.3	56.001	1.22696		12214	58.0012	1.09662		12214.2	59.9985	1.04455		7557.89	64.9998	1.05358		7463.49	70.0016	1.0332		7544.44	75.0015	1.32918		7293.15	79.9998	2.31765		7560.72	84.9998	3.47507
				12272.8	52.001	3.58572		12280.2	54.0014	1.63686		12272.6	56.0012	1.22504		12267.5	58.0001	1.0955		12267.5	60.0011	1.04415		7590.27	65.0014	1.05324		7495.51	70.0001	1.03282		7577.28	74.9982	1.32883		7325.75	80.0007	2.31746		7593.92	85.0029	3.47544
				12326.3	52.0006	3.57659		12333.6	54.0007	1.63127		12325.4	55.9989	1.22292		12320.6	57.9993	1.09457		12320.8	59.9997	1.04353		7623.47	65.0011	1.05287		7527.76	70.0001	1.03234		7609.98	74.9994	1.33433		7358.12	80.0007	2.31726		7626.99	85.0035	3.4757
				12378.8	52.0001	3.56776		12386.6	54.0026	1.62591		12378.7	56.0007	1.2212		12373.5	58.0023	1.09363		12373.7	59.9982	1.04274		7656.41	64.9998	1.05245		7559.81	70.0019	1.01871		7642.62	75.0032	1.32833		7390.82	79.9998	2.31704		7659.8	84.9962	3.47506
				12432	51.9988	3.55856		12439.4	54.0016	1.62063		12431.2	56.0007	1.21923		12426.2	57.9996	1.09249		12426.1	59.9994	1.04226		7689.26	65.0005	1.05198		7591.86	70.0034	1.03179		7674.98	75.0007	1.32801		7423.73	80.0011	2.31705		7692.33	85.004	3.47503
				12484.6	51.9999	3.5496		12491.9	54.0002	1.61534		12484.2	56.0004	1.21743		12479	58.0012	1.09186		12478.9	59.9997	1.04154		7721.71	65.0005	1.0515		7624.64	70.0027	1.03133		7707.6	74.9969	1.32772		7446.11	80.0002	2.31664		7725.16	85.0024	3.47476
				12537.1	51.9986	3.54059		12544.9	53.9995	1.60987		12537	56.0007	1.21546		12531.5	58.0001	1.0906		12531.4	60.0014	1.04116		7754.13	64.9998	1.05129		7657.03	70.0001	1.03112		7739.47	74.999	1.32745		7479.22	80.0011	2.3165		7757.83	85.004	3.47484
				12590.7	51.999	3.53166		12597.4	54.0016	1.60531		12589.6	55.9994	1.21379		12584	58.0004	1.08957		12583.9	60.0037	1.04059		7786.98	65.0021	1.051		7689.06	70.0019	1.0308		7771.64	74.999	1.32715		7511.63	80.0025	2.31605		7790.5	85.0035	3.47507
				12643.2	51.9986	3.52266		12650.1	54.0002	1.60006		12642.7	55.9997	1.21199		12637	58.002	1.08893		12636.6	59.9988	1.03991		7819.18	65.0024	1.0504		7721.06	70.0027	1.03061		7804.53	74.999	1.32701		7543.97	79.9993	2.31613		7823.03	85.0009	3.47412
				12696.1	52.0006	3.51401		12703.7	54.0016	1.59504		12694.9	56.001	1.21011		12689.7	57.9998	1.08785		12689.7	60.0011	1.03942		7851.8	65.0021	1.05005		7753.34	70.0004	1.03008		7837.14	74.9986	1.31979		7576.39	80.0002	2.31589		7855.58	85.0029	3.47448
				12749.2	51.9995	3.50497		12756.8	53.9983	1.5901		12747.5	55.9984	1.2084		12742.9	58.0012	1.08678		12742.4	59.9994	1.0388		7884.64	65.0018	1.0496		7785.44	69.999	1.02977		7869.43	75.0028	1.32653		7609.23	80.0011	2.31562		7888.43	85.0004	3.47408
				12801.9	52.0008	3.49618		12809.7	53.9987	1.58537		12800.5	56.0002	1.2066		12795.9	57.9974	1.08587		12795	60.002	1.03828		7917.25	65.0021	1.04929		7818.03	70.0016	1.02958		7902.01	74.9982	1.32615		7641.58	79.9988	2.31506		7921.01	85.0014	3.47426
				12855	52.0013	3.48717		12862.6	53.9999	1.58036		12853.6	56.002	1.20483		12848.4	58.0023	1.0851		12848.3	60.0034	1.03769		7949.9	65.0008	1.04886		7850.55	70.0015	1.02919		7934.89	75.0007	1.32598		7674.3	80.0002	2.31517		7953.83	85.0009	3.47396
				12907.8	52.0024	3.47855		12915.4	54.0004	1.57598		12905.8	55.9999	1.20317		12901.1	58.0001	1.08399		12901	60.0022	1.03718		7982.66	65.0011	1.04848		7882.92	70.003	1.02888		7967.55	75.0011	1.32566		7706.59	80.003	2.31515		7986.44	84.9947	3.47403
				12961.3	51.9997	3.4694		12968.4	54.0023	1.57139		12959	55.9989	1.20159		12953.7	58.0006	1.08334		12954	59.9985	1.03656		8015.51	64.9985	1.04812		7914.7	70.0034	1.02839		7999.94	75.0011	1.32548		7739.06	79.997	2.31454		8018.8	85.0009	3.47387
				13014.4	52.0013	3.46068		13021.1	54.0009	1.56668		13011.9	56.0022	1.20012		13006.7	58.0006	1.08224		13006.5	60.0005	1.03589		8048.14	65.0001	1.04779		7947.22	69.999	1.02808		8032.58	75.0003	1.32521		7771.94	79.9998	2.31447		8051.62	84.9998	3.47408
				13067.5	52.0001	3.45182		13073.8	54.0014	1.56234		13064.9	56.0007	1.19833		13059.4	58.0009	1.08135		13059.5	60.0011	1.03564		8081.05	65.0037	1.0473		7979.77	69.9997	1.02772		8065	74.9986	1.32486		7804.29	79.9984	2.31428		8084.4	84.9988	3.47409
				13120.2	52.0004	3.44299		13126.9	54.0014	1.55793		13117.4	56.0014	1.19659		13112.7	58.0017	1.08089		13112.6	60.0002	1.03497		8113.95	64.9995	1.04681		8012.27	69.9993	1.02759		8097.6	75.0002	1.32468		7836.93	80.0002	2.31402		8116.99	85.0004	3.47391
				13173.7	51.9995	3.43426		13179.7	53.9992	1.55337		13170.4	55.9997	1.19494		13165.8	58.0033	1.07972		13165.3	60.0011	1.03445		8146.74	65.0014	1.04663		8045.23	69.9997	1.03646		8130.01	74.9978	1.32448		7869.12	79.9984	2.31372		8150.16	85.0009	3.47421
				13226.5	51.9999	3.4253		13232.4	54.0011	1.54923		13223.2	56.0027	1.19341		13218.4	58.0012	1.07872		13218.1	60.0017	1.03385		8179.27	65.0027	1.04628		8077.19	70.0012	1.02692		8162.81	75.0007	1.32427		7901.76	79.9998	2.31357		8182.81	85.0024	3.47321
				13279.3	52.0028	3.41702		13285.2	53.9995	1.54471		13275.4	56.002	1.19188		13271.4	58.0006	1.07812		13271.6	60.0008	1.03334		8212.14	64.9985	1.04593		8109.79	70.0016	1.02661		8195.15	74.9998	1.32395		7934.4	80.0011	2.31347		8216.24	85.004	3.47359
				13332.1	52.0006	3.40806		13337.8	54.0002	1.541		13328.4	55.9997	1.19018		13323.9	58.0023	1.07738		13324.5	60.0014	1.0403		8245.71	65.0005	1.04557		8142.33	70.0038	1.02642		8227.98	75.0002	1.32372		7966.92	79.997	2.31311		8248.65	84.9978	3.47349
				13384.7	52.0015	3.39973		13391.1	53.9997	1.53644		13381.5	56.0017	1.18869		13376.9	58.0023	1.07635		13377.4	60.002	1.03246		8278.8	65.0005	1.04508		8174.73	70.0016	1.02587		8260.52	75.0028	1.32359		7999.5	79.9974	2.31298		8281.06	84.9978	3.47326
				13437.5	52.0008	3.39108		13444.6	53.9995	1.53259		13434.5	56.001	1.18832		13429.4	58.0012	1.07554		13430.3	59.998	1.03191		8311.96	65.0008	1.0448		8207.79	69.9982	1.02561		8292.87	75.004	1.32331		8032.09	79.9998	2.31274		8313.94	85.0045	3.47357
				13490.1	51.9993	3.38241		13497.4	53.9999	1.52831		13487.6	56.0007	1.18557		13482.6	58.0009	1.07484		13483.2	60.0002	1.03148		8344.62	64.9992	1.04446		8240.5	70.0004	1.02511		8325.19	75.0023	1.32305		8064.91	80.0016	2.31273		8346.35	85.0004	3.47286
				13543.8	51.999	3.37366		13550.4	53.9983	1.52421		13540.4	56.0004	1.18414		13534.9	57.9955	1.07381		13535.9	60.0008	1.03101		8376.96	65.0021	1.04413		8273.4	70.0012	1.02516		8357.21	75.0007	1.32283		8097.73	80.0016	2.31234		8379.45	85.0019	3.47307
				13596.5	52.0013	3.36527		13603.5	54.0028	1.52073		13593.3	55.9989	1.18264		13588.1	57.9982	1.07325		13588.9	60.0011	1.0304		8409.78	65.0021	1.04363		8306.01	69.9993	1.02471		8389.97	75.0015	1.32267		8130.19	80.0007	2.3121		8411.77	85.0019	3.47306
				13649.8	51.9997	3.35664		13656.8	53.9987	1.51638		13646.2	56.0004	1.18115		13641.9	57.9996	1.07238		13641.3	60.0005	1.02997		8442.16	65.0018	1.04339		8338.58	70.0008	1.02453		8439.86	75.0036	1.3223		8162.53	80.0016	2.31189		8444.18	84.9978	3.47287
				13702.6	52.0001	3.34838		13709.9	53.9983	1.51248		13698.3	56.0007	1.17963		13694.5	58.0009	1.07156		13694.2	59.9994	1.02936		8474.4	65.0021	1.04299		8371.21	70.0015	1.02437		8472.13	75.0015	1.32206		8195.5	80.0021	2.31179		8477.24	84.9993	3.47284
				13756.2	52.001	3.3399		13762.6	54.0018	1.5088		13751.6	56.0002	1.17815		13747.6	58.0009	1.07072		13746.9	60.0028	1.02882		8506.56	65.0018	1.04267		8403.83	70.0027	1.02406		8503.95	75.0011	1.32183		8218.69	80.0011	2.31168		8509.95	85.0035	3.47263
				13809.2	51.9992	3.33139		13815.4	54.0021	1.50522		13804.6	55.9994	1.17667		13800.2	58.0017	1.07012		13800	59.9991	1.02851		8539.69	65.0005	1.04241		8437.11	70.0012	1.0236		8536.04	74.9982	1.32155		8251.07	80.0007	2.3016		8543.3	85.0035	3.47303
				13862.1	51.9995	3.32293		13869	53.9995	1.50124		13857.2	55.9994	1.17523		13853.2	58.0014	1.06896		13852.8	59.9997	1.02806		8572.33	65.0031	1.04199		8469.84	70.0019	1.02341		8568.76	75.0007	1.32137		8283.65	80.0016	2.31115		8576.15	85.0004	3.47224
				13914.7	52.0026	3.31483		13922.4	53.9983	1.49758		13910.2	56.0012	1.17374		13906.4	58.0006	1.06822		13906.5	59.9994	1.02759		8604.97	65.0011	1.04173		8502.24	70.0001	1.02315		8601.3	74.9986	1.32115		8316.35	80.0016	2.31103		8608.79	85.0004	3.47267
				13967.2	52.0008	3.3065		13975	54.0011	1.49383		13962.8	56.0007	1.17239		13959.1	57.9982	1.06783		13959.8	60.0022	1.02704		8637.1	65.0011	1.04134		8534.88	69.999	1.02272		8633.76	74.9973	1.32094		8349.28	80.0021	2.31508		8641.18	85.0029	3.4762
				14020.4	52.001	3.29811		14027.8	54.0026	1.49041		14015.6	56.0015	1.1709		14012.2	58.0017	1.06667		14012.7	59.9997	1.02661		8669.7	65.0037	1.04099		8567.25	70.0001	1.02247		8666.66	75.0015	1.32077		8381.69	80.0002	2.31067		8674.05	84.9983	3.47237
				14073.3	52.0006	3.28976		14080.6	54.0009	1.48679		14068.6	56.0002	1.16939		14065.4	58.0001	1.06606		14065.5	60.002	1.02624		8702.95	65.0014	1.04071		8600.12	70.0019	1.02217		8699.56	75.0036	1.32057		8414.75	80.0025	2.31044		8706.66	84.9998	3.47215
				14126.3	52.0001	3.28142		14133.1	54.0002	1.48297		14121.3	55.9989	1.16811		14118.7	57.998	1.0656		14118.8	59.9997	1.02571		8736.08	65.0018	1.04036		8633.24	70.0012	1.02195		8731.87	74.9978	1.32025		8447.53	79.9974	2.31002		8739.33	85.0024	3.47245
				14179.7	52.0004	3.27306		14186.3	54.0002	1.47996		14174.6	56.002	1.16684		14171.8	58.0017	1.06475		14171.4	60.0008	1.02525		8768.37	64.9998	1.04017		8666.29	70.0019	1.02179		8764.59	75.0015	1.32015		8479.88	79.9979	2.30986		8771.99	84.9998	3.47223
				14232.5	52.0015	3.26502		14239.3	53.998	1.47612		14227.4	55.9992	1.16545		14224.3	57.9998	1.06403		14223.9	60.0002	1.02488		8800.98	65.0008	1.03972		8699.15	69.9997	1.0214		8796.9	74.9994	1.31989		8511.91	80.0039	2.30976		8804.32	84.9983	3.4719
				14285.1	52.0004	3.25674		14291.8	53.9995	1.47304		14280.4	56.0012	1.16406		14277.2	57.9971	1.06316		14276.5	59.9988	1.02453		8833.83	64.9998	1.03941		8731.63	70.0016	1.02118		8829.46	75.0019	1.31964		8544.5	80.0016	2.30954		8836.73	84.9973	3.47191
				14337.3	52.0015	3.24883		14344.6	54.0002	1.46965		14333.4	56.0012	1.16274		14330	57.9985	1.0623		14329.3	59.998	1.02404		8866.19	65.0008	1.03914		8763.78	69.9997	1.02088		8861.82	75.0044	1.3196		8577.15	80.0016	2.3095		8869.9	85.006	3.47195
				14390.6	52.0013	3.24063		14398.4	54.0011	1.46624		14386	56.002	1.16146		14382.6	57.9998	1.06189		14381.9	59.9991	1.0235		8898.91	64.9988	1.03877		8796.17	70.0012	1.0206		8894.24	75.0002	1.31922		8599.59	80.0039	2.3094		8902.56	85.0014	3.47189
				14443.4	52.0001	3.23257		14451.1	53.9978	1.46294		14438.4	55.9977	1.1601		14435.9	58.0004	1.0609		14434.9	60.0005	1.02308		8931.81	65.0018	1.03853		8828.83	70.0008	1.02056		8926.83	75.0002	1.3191		8632.01	79.9988	2.309		8935.88	85.0019	3.48116
				14496.3	52.0006	3.22449		14504.1	54.0014	1.45959		14491.5	55.9984	1.15873		14488.6	58.0001	1.06042		14487.7	60.0008	1.02268		8964.24	65.0011	1.03833		8861.48	70.0008	1.01986		8959.68	75.0015	1.32039		8665.1	79.9965	2.30874		8968.35	84.9998	3.47166
				14549.1	51.9984	3.21633		14557.3	54.0021	1.4565		14544.2	56.0012	1.15753		14541.2	58.0012	1.05968		14540.8	59.998	1.02227		8996.78	65.0037	1.03807		8894.67	70.0012	1.01991		8992.24	75.0011	1.31866		8697.46	79.9998	2.3086		9001.5	85.0024	3.47174
				14601.6	51.9997	3.20837		14609.8	53.9992	1.45321		14597.2	55.9992	1.15627		14594	57.9996	1.05884		14593.8	60.0014	1.02181		9029.44	65.0018	1.03759		8927.26	70.0016	1.01959		9024.68	75.0019	1.3185		8730.07	80.0025	2.30852		9033.91	84.9998	3.47143
				14655.2	52.0001	3.20051		14662.4	54.0016	1.45035		14650.3	56.002	1.15494		14646.8	58.0006	1.05843		14647.2	60.002	1.02131		9061.81	64.9998	1.0373		8959.83	70.0001	1.01929		9057.23	75.0011	1.31825		8762.42	80.0002	2.30813		9066.07	84.9993	3.47175
				14708.3	52.001	3.19237		14716	53.9995	1.45161		14703.4	55.9997	1.1537		14699.8	57.998	1.05743		14699.8	59.9999	1.02094		9094.38	65.0024	1.03702		8992.74	70.0001	1.019		9089.85	75.0028	1.31806		8794.61	80.003	2.30817		9099.15	84.9993	3.47128
				14761.3	52.0001	3.1844		14769.2	53.9971	1.44412		14755.9	55.9999	1.15243		14752.7	58.0001	1.05682		14752.8	59.9988	1.02048		9127.02	64.9998	1.03676		9025.62	70.0019	1.01885		9122.3	74.9994	1.31786		8827.51	80.0025	2.31315		9132.26	85.0014	3.47149
				14814	52.0013	3.1767		14821.9	54.0007	1.44124		14809.1	55.9994	1.15125		14805.7	58.0009	1.05581		14805.7	60.0017	1.01999		9160.23	65.0014	1.0364		9058.45	69.9997	1.01843		9154.91	75.0011	1.3062		8859.93	80.0025	2.30765		9165.34	84.9978	3.47485
				14867.5	51.9997	3.16853		14874.3	54.0009	1.43828		14862.1	55.9994	1.14998		14858.6	58.0004	1.05541		14858.1	60	1.01966		9192.58	65.0024	1.03615		9091.31	70.0023	1.01827		9187.76	75.0019	1.31747		8892.54	80.0021	2.30748		9198.47	85.0024	3.4711
				14920.1	52.0015	3.16098		14927.4	53.9992	1.43491		14914.6	56.0017	1.14897		14911.9	58.0025	1.05492		14910.9	60.0014	1.01925		9225.19	65.0021	1.03581		9124.69	70.0015	1.0181		9220.91	74.9994	1.3173		8925.17	80.0021	2.3073		9231.17	84.9973	3.47103
				14973.4	52.0019	3.15291		14980.7	54.0009	1.43189		14967.8	56.0017	1.14753		14964.8	58.0012	1.05419		14963.9	59.9994	1.01368		9258.12	65.0014	1.03553		9157.54	70.0008	1.0178		9253.63	75.0023	1.31806		8957.79	80.0016	2.32199		9263.6	85.0024	3.47117
				15026.1	52.0008	3.14513		15033.3	53.9992	1.42907		15020.4	56.0014	1.14635		15017.7	58.002	1.05341		15016.6	60.0005	1.01857		9290.79	64.9992	1.0352		9190.38	69.9993	1.01749		9286.08	75.0007	1.31692		8980.18	80.0049	2.3071		9296.4	84.9998	3.47088
				15079.8	52.0017	3.13749		15086.3	53.9997	1.42644		15073.2	55.9999	1.14523		15070.2	58.0017	1.05304		15069.8	60.0002	1.01784		9323.4	65.0073	1.03493		9223.73	70.0012	1.01729		9318.67	74.9986	1.31672		9012.81	79.9998	2.3062		9328.65	84.9998	3.47081
				15132.9	52.0001	3.12947		15138.8	54.0026	1.42361		15125.6	55.9994	1.14409		15122.4	58.0006	1.0521		15122.3	60.0005	1.01767		9356.29	65.0018	1.03453		9256.6	69.9993	1.01695		9350.81	75.0015	1.31651		9045.62	79.9984	2.30654		9361.82	84.9988	3.47074
				15185.7	52.0024	3.12193		15192.3	54.0021	1.42055		15178.4	55.9992	1.143		15174.8	57.9998	1.05137		15175.2	60.0011	1.01726		9388.92	65.0024	1.03434		9289.18	69.999	1.0167		9383.44	74.9986	1.31629		9078.02	80.0025	2.30631		9393.91	84.9988	3.47053
				15238.4	52.0024	3.11444		15245.1	54.0014	1.41794		15231.4	56.0015	1.14174		15227.9	57.9998	1.05113		15227.9	59.9985	1.01682		9421.27	65.0011	1.03394		9321.53	69.9982	1.00855		9416.17	75.004	1.31618		9110.57	80.0016	2.30627		9426.47	85.005	3.47094
				15291.4	51.999	3.10669		15298.2	53.9999	1.41503		15284.7	55.9994	1.14058		15281.1	58.0006	1.05029		15280.4	60.0003	1.01639		9453.58	65.0024	1.03391		9354.2	70.0001	1.01649		9448.99	74.999	1.31908		9143.38	80.0002	2.306		9459.58	84.9988	3.47037
				15343.9	52.0008	3.0992		15351.5	54.0014	1.41226		15337.8	56.0004	1.13942		15333.5	57.9985	1.04971		15333.2	59.9997	1.01586		9485.99	64.9982	1.03354		9387.35	70.0019	1.016		9481.12	74.999	1.31576		9175.97	79.9988	2.3058		9492.03	84.9988	3.47006
				15397	51.9995	3.09151		15404.3	54.0021	1.40973		15390.5	55.9987	1.13838		15386.3	57.9998	1.04905		15386.1	59.9991	1.02203		9519.11	65.005	1.03327		9420.04	70.0004	1.01564		9514.46	75.0007	1.3156		9208.78	79.9993	2.30566		9525.16	85.0004	3.47014
				15450.5	52.001	3.08393		15457.1	53.9995	1.40685		15443.4	56.0022	1.13722		15439.6	58.0004	1.04844		15439.3	60.0002	1.01532		9551.73	65.0018	1.03294		9452.37	70.0008	1.01543		9547.27	74.9978	1.3209		9241.24	79.9998	2.30566		9557.88	84.9993	3.47051
				15504.2	51.9997	3.0763		15510.1	54.0026	1.40439		15496.3	55.9989	1.13611		15492	58.0031	1.04802		15492.3	60.0008	1.0149		9584.41	65.0005	1.03266		9484.99	70.0001	1.0151		9579.98	75.0028	1.31523		9274.1	80.0007	2.30542		9590.31	85.0004	3.47007
				15556.6	52.001	3.06891		15563.5	54.0028	1.40147		15549.3	56.0012	1.13484		15544.9	57.9996	1.04733		15544.8	60	1.01447		9617.01	65.0005	1.03247		9517.33	70.0016	1.00743		9612.42	75.0023	1.31511		9307.03	80.0011	2.30526		9622.95	84.9988	3.46991
				15609.5	52.0001	3.06137		15616	54.0002	1.39901		15602.3	56.001	1.13378		15598.2	57.9988	1.04674		15597.5	60.0002	1.01412		9650.13	65.0008	1.03196		9550.22	70.0016	1.01497		9645.17	75.0019	1.31489		9339.15	79.997	2.30497		9655.61	85.0045	3.4703
				15662.5	51.9984	3.05383		15669.7	53.9975	1.39631		15655.2	56.002	1.13266		15650.7	58.0009	1.04603		15650.5	59.9991	1.01364		9682.67	65.0027	1.0319		9582.94	70.0016	1.01462		9677.42	75.0015	1.31472		9361.82	80.0021	2.30492		9688.21	85.0014	3.47002
				15715.3	51.9999	3.04642		15722.4	53.9999	1.39361		15708.1	56.0002	1.13158		15703.9	58.0004	1.04571		15702.8	60.0014	1.01348		9715.78	65.0005	1.03167		9616.54	70.0015	1.01412		9710.05	75.0023	1.3145		9394.5	80.0025	2.30466		9720.57	85.0045	3.47048
				15768.4	51.9997	3.03916		15775.1	54.0007	1.39092		15761	56.0002	1.13047		15757.1	57.9988	1.04493		15755.7	59.9983	1.01287		9748.94	65.0005	1.03136		9649.42	70.0023	1.01407		9742.84	74.9994	1.31429		9426.62	79.9993	2.30455		9753.23	85.0024	3.46987
				15821.4	51.9993	3.03166		15827.7	54.0009	1.38879		15814.2	56.0015	1.12953		15809.9	57.9998	1.04428		15808.9	60.0031	1.01257		9782.12	65.0027	1.03112		9681.54	70.0012	1.01373		9775.3	74.9998	1.31417		9459.38	80.0021	2.30433		9786.08	85.0014	3.46942
				15874.4	51.9993	3.02422		15880.7	54.0016	1.38602		15867	56.0045	1.12844		15863.3	58.0009	1.04388		15862.3	60.002	1.01225		9814.52	65.0005	1.03074		9714.39	70.0008	1.01359		9807.71	75.004	1.3141		9491.78	79.9998	2.30402		9818.98	85.0035	3.46965
				15927.5	52.0019	3.01714		15933.8	54.0014	1.38387		15919.9	55.9997	1.12738		15916.7	57.9993	1.04323		15915.6	60.0011	1.01194		9847.21	64.9998	1.03037		9746.84	70.0042	1.01345		9840.04	74.9973	1.31377		9524.59	80.0007	2.30409		9851.29	84.9968	3.46928
				15980.5	51.999	3.00957		15987	54.0004	1.38113		15972.5	56.0022	1.12638		15969.3	57.9985	1.04241		15968.1	60	1.01145		9880.07	65.0021	1.0303		9779.48	69.999	1.01314		9872.65	75.0019	1.31368		9557.23	80.0049	2.30394		9883.9	85.0009	3.46936
				16033	51.9988	3.0024		16039.8	53.9995	1.37881		16025.6	56.0002	1.12516		16022	58.0031	1.04219		16021	59.9977	1.01121		9912.41	65.0008	1.03002		9812.18	70.0012	1.01318		9905.77	75.0002	1.31348		9589.34	80.0002	2.30367		9917.07	85.0009	3.46944
				16085.5	51.999	2.99531		16092.6	54.0023	1.37646		16078.9	56.0007	1.12422		16075.6	57.9998	1.04125		16074.1	60.0008	1.01079		9945.8	65.0008	1.02962		9844.69	70.0034	1.01289		9938.41	75.0032	1.31334		9622.01	80.0002	2.30349		9949.68	84.9999	3.46933
				16138.5	52.0004	2.98804		16146	53.9995	1.37408		16132.6	55.9979	1.12307		16128.3	58.0017	1.04088		16126.8	60.0014	1.01038		9978.41	64.9992	1.02939		9877	69.9997	1.01281		9971.33	75.0023	1.3132		9654.59	79.9956	2.30311		9982.79	84.9998	3.46902
				16191.7	52.0004	2.98083		16199.3	54.0009	1.37154		16185.3	55.9999	1.12207		16181.1	58.0036	1.04033		16179.6	59.9988	1.01002		10011	65.0001	1.02924		9909.36	70.0045	1.01241		10003.7	75.004	1.31301		9686.91	80.0016	2.30312		10015.5	85.0009	3.4689
				16244.8	51.9984	2.97341		16252.3	54.0007	1.36895		16237.9	56.0014	1.12117		16233.6	58.0014	1.03952		16232.4	60.0031	1.00973		10043.4	65.0027	1.02897		9942.48	70.0015	1.01228		10036.3	75.0028	1.31282		9719.84	80.0011	2.3204		10047.9	84.9993	3.46873
				16297.4	52.0017	2.96661		16305	53.9992	1.36684		16291	55.9999	1.11998		16286.6	58.0006	1.03912		16285.2	60.0008	1.0094		10075.9	64.9988	1.02866		9975.08	70.0001	1.01193		10068.9	75.0007	1.31264		9742.04	80.0016	2.30284		10080.8	85.0055	3.46918
				16350.5	51.999	2.95922		16358.3	53.9978	1.3644		16343.8	56.0002	1.11921		16339.8	57.9982	1.0385		16338.4	60.0003	1.00903		10108.6	64.9995	1.02844		10007.7	70.0023	1.01156		10102	75.0019	1.31247		9774.67	79.9984	2.30267		10113.2	85.0035	3.46881
				16403.4	51.999	2.95229		16411.4	53.9961	1.36214		16396.3	55.9999	1.11812		16392.7	57.9982	1.03807		16391.1	60.0002	1.00862		10141.1	65.0014	1.02815		10040.3	70.0005	1.01133		10134.9	75.0011	1.31233		9807.05	80.0011	2.30274		10146.2	85.0009	3.46883
				16456.4	51.9988	2.94504		16464.2	53.9995	1.35976		16449.3	55.9984	1.11704		16445.8	57.9996	1.0373		16444.3	59.9994	1.00832		10173.4	65.0041	1.0281		10072.7	70.0016	1.01144		10167	75.0023	1.31209		9839.9	79.9998	2.30236		10179	85.0035	3.46879
				16508.9	52.0008	2.93813		16516.9	54.0007	1.35771		16502.4	56.0014	1.11623		16498.3	57.9988	1.03713		16498.1	59.9988	1.00815		10206.2	65.0044	1.02788		10106	69.9982	1.01112		10200.1	75.0015	1.31193		9872.65	80.0002	2.30232		10212	84.9998	3.46846
				16561.8	51.9995	2.93103		16569.6	53.9995	1.35535		16555.5	56.0004	1.11528		16551.8	57.9998	1.03645		16550.6	59.9991	1.00763		10238.6	65.0014	1.02748		10138.4	70.0005	1.01074		10232.2	74.9998	1.31179		9904.85	80.0002	2.3021		10245.4	84.9957	3.46823
				16615.6	52.0008	2.92399		16622.9	54.0002	1.35325		16608.6	56.0025	1.11421		16604.8	58.0025	1.03596		16603.2	60.0022	1.00745		10271	65.0008	1.02726		10171.1	69.999	1.01071		10265.2	75.0007	1.3116		9937.46	79.9979	2.30178		10278.2	84.9973	3.46836
				16667.9	52.001	2.9173		16675.4	54.0026	1.35114		16661.3	55.9989	1.11316		16657.8	58.0014	1.03557		16655.8	60.0022	1.0071		10303.8	65.0021	1.02718		10203.7	69.999	1.01047		10297.8	75.0019	1.31147		9969.86	79.9946	2.30178		10311.4	85.0029	3.46828
				16721	51.9975	2.90984		16728.9	53.9995	1.34864		16714.3	56.0002	1.11239		16710.3	58.0004	1.03507		16708.6	60.0031	1.00685		10336.1	65.0011	1.02687		10236.8	70.0016	1.01033		10330.2	75.0019	1.3113		10002.5	80.0021	2.3016		10343.8	84.9998	3.46823
				16773.5	51.9981	2.90314		16781.7	54.0014	1.34671		16767.5	55.9979	1.11133		16763.1	58.0006	1.03467		16761.7	59.9982	1.00619		10368.9	65.0027	1.02663		10269.9	70.0034	1.00986		10362.8	75.0073	1.31121		10035.8	79.9984	2.30143		10376.9	84.9993	3.46803
				16826.4	51.9999	2.89625		16833.9	54.0023	1.34473		16820	55.9989	1.11035		16816	57.9996	1.03369		16814.5	59.9991	1.00606		10401.2	64.9995	1.02632		10303	69.999	1.01956		10395.7	75.0028	1.31103		10068	79.997	2.30131		10409.2	85.0055	3.46809
				16879.5	52.0019	2.88964		16887.5	53.9992	1.34247		16872.9	56.002	1.10951		16868.4	58.0001	1.03315		16867.2	60.0005	1.00568		10433.5	65.0011	1.02608		10335.8	70.0019	1.00966		10428.1	74.9998	1.31083		10100.8	80.0016	2.30118		10442.2	84.9998	3.46816
				16932.4	51.9995	2.8825		16940.2	53.9999	1.34031		16925.9	56.0004	1.10862		16921.4	58.0009	1.03301		16920.4	59.9991	1.00526		10466.8	65.0011	1.02595		10368	69.9997	1.00947		10460.4	75.0011	1.31064		10123	80.0007	2.30115		10475.2	85.004	3.46827
				16985.5	51.9963	2.87553		16992.8	53.9997	1.33865		16978.9	56.0025	1.10779		16974.1	58.0009	1.03236		16973.2	60.0008	1.00502		10499.8	65.0005	1.02559		10401	70.0023	1.00922		10493.3	75.0023	1.31047		10155.3	79.9988	2.30082		10508.3	85.0009	3.46786
				17038.2	52.0004	2.8685		17045.8	53.9999	1.33643		17031.5	56.0002	1.10685		17027	57.999	1.03184		17026.5	60.0002	1.00446		10532.5	65.0005	1.02535		10433.6	70.0042	1.00888		10525.7	74.999	1.3102		10188	80.0021	2.30074		10541	85.0024	3.46809
				17091.5	52.0004	2.86171		17098.4	54.0004	1.33414		17084.1	56.0012	1.1058		17079.6	58.0009	1.03158		17079.8	60.0005	1.00437		10564.9	65.0014	1.02519		10466.5	70.0034	1.00867		10558.5	75.0023	1.31012		10220.9	79.9993	2.30075		10573.7	85.0004	3.46764
				17144.4	51.9986	2.85492		17151.6	53.999	1.33215		17136.9	56.003	1.10501		17132.3	58.0014	1.03092		17132.6	59.9982	1.00416		10597.8	65.0021	1.02497		10498.8	70.003	1.00859		10591.2	75.0028	1.30995		10253.8	80.0058	2.3005		10606.5	85.0096	3.46835
				17197.3	51.999	2.84822		17204.4	53.9983	1.33009		17190.5	56.0014	1.10398		17185	58.0004	1.03047		17185.3	60.0008	1.00368		10630.7	64.9988	1.02464		10531.4	69.9997	1.0083		10624	74.9986	1.31385		10286.2	80.0002	2.30029		10638.8	85.0004	3.46806
				17250.3	52.0015	2.84151		17257.5	53.9999	1.32824		17243.8	56.0025	1.10315		17237.7	58.0012	1.03005		17238.5	60.0008	1.00348		10663.9	65.0005	1.0245		10563.9	70.003	1.00814		10656.2	75.0032	1.30975		10318.8	80.0002	2.30027		10671.7	85.0024	3.46766
				17303.2	51.9963	2.83457		17310.9	54.0002	1.3261		17297	55.9977	1.10221		17290.5	58.0012	1.02925		17291.9	59.9997	1.00325		10696.6	64.9975	1.02429		10596.7	70.0027	1.0079		10689.1	74.999	1.31816		10351.7	80.0021	2.3001		10704.6	85.004	3.46793
				17356.4	51.9995	2.82811		17363.5	53.9997	1.32403		17349.5	55.9987	1.10134		17343.1	57.9985	1.02877		17344.4	60.0034	1.00269		10729	65.0011	1.02401		10629.1	69.9986	1.00768		10721.5	75.0057	1.30935		10384.7	80.0002	2.29973		10737.2	85.005	3.46779
				17409.5	51.9992	2.82119		17416.5	53.9968	1.32199		17403.3	56.0007	1.10045		17396.4	57.998	1.02821		17397.8	60.0002	1.00252		10761.8	64.9988	1.02377		10661.5	70.003	1.00751		10754.1	75.0044	1.30914		10417.3	80.0002	2.29982		10769.5	85.004	3.46775
				17462.5	51.9981	2.81446		17469.4	54.0011	1.32006		17456.4	56.0012	1.09964		17449.2	58.0006	1.02806		17450.3	60.0028	1.00224		10794.4	64.9982	1.0235		10693.8	70.0005	1.00725		10786.2	74.9973	1.30889		10449.9	79.9956	2.29936		10801.9	85.0035	3.46762
				17515.1	51.9986	2.80795		17522.3	54.0007	1.31791		17509.2	56.0022	1.09871		17501.7	57.9988	1.0273		17502.9	60.0025	1.00187		10826.8	65.0027	1.02333		10727	70.0012	1.00747		10818.7	75.0028	1.30889		10482.8	80.0049	2.29933		10834.9	85.0035	3.46727
				17568.6	51.9999	2.80127		17575.7	54.0026	1.31622		17562	56.0002	1.09786		17553.9	57.9993	1.02704		17555.5	60.0011	1.00169		10859.6	64.9985	1.02315		10759.4	70.0023	1.00689		10851.1	75.0011	1.3087		10505.4	80.003	2.29948		10866.9	84.9998	3.46753
				17622.2	51.9986	2.79458		17628.4	54.0028	1.31453		17614.8	56.0002	1.09697		17607	58.0028	1.02662		17608.3	60.0014	1.00111		10892.4	65.0021	1.02306		10792	70.0001	1.00107		10883.8	75.0007	1.30851		10538.3	80.0035	2.29912		10899.2	85.006	3.46737
				17674.8	51.9992	2.78805		17681.8	54.0026	1.3125		17667.5	56.002	1.09624		17659.6	57.9985	1.02609		17661.4	60.0008	1.00101		10925.1	65.0024	1.02267		10825.1	70.0001	1.00657		10916	75.004	1.30842		10570.6	79.9974	2.3099		10932.3	85.0009	3.46721
				17727.3	51.9997	2.78135		17734.5	54.0014	1.3105		17720.8	56.001	1.09539		17712.1	58.0028	1.02576		17714.5	60.0005	1.00061		10957.7	65.0021	1.02244		10857.7	69.9982	1.0063		10948.9	75.0044	1.3083		10603.1	80.0007	2.29892		10964.8	85.0045	3.46709
				17780.2	51.997	2.77478		17787.3	53.9997	1.30875		17773.5	56.0017	1.09461		17764.6	58.0014	1.02512		17767.1	59.9982	1.00018		10990.4	64.9962	1.02225		10890.3	70.0023	1.00617		10981	74.9998	1.30811		10635.6	80.0011	2.29894		10998.2	85.0009	3.46706
				17833.1	51.999	2.76824		17840.4	53.9995	1.30666		17826.8	56.0015	1.09367		17817.4	57.9969	1.02455		17820.3	59.9991	1.00008		11023.2	65.0014	1.02203		10922.9	70.0019	1.00593		11013.8	74.999	1.31188		10668	80.003	2.29863		11030.8	85.0035	3.46695
				17885.7	52.0001	2.76198		17893	54.0009	1.30482		17879.3	56.0015	1.09287		17870.9	58.0001	1.02426		17873	59.9988	0.999677		11055.7	64.9985	1.02187		10956	70.0027	1.00584		11046.1	75.0003	1.30782		10700.7	80.0062	2.2986		11063.5	84.9978	3.46663
				17938.8	51.9992	2.7554		17946.1	53.999	1.30319		17932.5	55.9979	1.09894		17923.3	57.9977	1.02363		17926	60.0014	0.99954		11088.1	64.9959	1.02155		10988.7	70.0019	1.00567		11078.8	75.0019	1.30768		10733.7	79.9988	2.29827		11096.1	85.0024	3.46657
				17991.4	51.9997	2.74879		18006.1	54.0004	1.3061		17984.9	56.0004	1.0913		17976.2	57.9996	1.02335		17979	60.0028	0.999264		11120.8	65.0034	1.02154		11021.4	69.999	1.00538		11111.4	75.0036	1.30754		10766.6	79.997	2.29806		11128.5	85.0009	3.46688
				18044.2	52.0013	2.74251		18059.3	53.9997	1.30455		18037.4	56.0007	1.09042		18029.3	58.0009	1.02292		18031.8	60.0008	0.998828		11153.4	65.0018	1.02124		11054.2	70.0016	1.00544		11143.8	75.0011	1.30736		10799.2	80.0002	2.29786		11161.2	84.9998	3.46645
				18096.9	51.9988	2.736		18112.2	54.0007	1.30259		18090.8	56.0012	1.08945		18081.9	57.9985	1.02231		18084.6	59.9982	0.998604		11186.3	65.0014	1.021		11086.8	70.0019	1.00516		11176.1	75.0011	1.30723		10831.4	80.0007	2.29791		11194.3	85.004	3.46633
				18150.1	52.001	2.72966		18165.4	54.0004	1.30085		18143.3	55.9992	1.08881		18134.5	57.9998	1.02226		18137.1	60.0002	0.998223		11219.3	65.0001	1.02063		11119.6	69.9978	1.00504		11208.6	75.0011	1.30707		10864.1	79.9998	2.2978		11226.4	84.9998	3.46618
				18203.2	51.9984	2.72305		18218	53.9978	1.29899		18195.7	55.9982	1.08798		18187.4	57.9998	1.0215		18189.8	60.0002	0.998073		11251.8	65.0008	1.02058		11152.3	70.0004	1.00467		11241.3	74.9998	1.3069		10886.8	80.0044	2.2978		11259.8	85.0035	3.46646
				18256.5	52.0001	2.71671		18271	54.0018	1.29726		18248.5	56.0022	1.08722		18239.9	57.9998	1.02107		18242.6	60.0034	0.99797		11284.7	65.0021	1.02034		11185.7	70.0001	1.0046		11273.9	75.0007	1.30673		10919.6	79.9984	2.29734		11292.4	84.9957	3.46621
				18309.8	52.0019	2.71039		18323.6	54.0004	1.29541		18301.1	56.0002	1.0865		18292.8	57.9998	1.02063		18295.7	60.0025	0.997578		11317	65.0014	1.02011		11218.3	70.0012	1.00442		11306.9	75.0015	1.30668		10952.4	80.0002	2.29738		11325.1	85.0009	3.46627
				18363	52.0008	2.7039		18376.8	54.0009	1.29401		18353.9	55.9997	1.08568		18345.6	58.0014	1.02028		18348.3	60.0022	0.997193		11349.8	65.0024	1.01992		11251.5	70.0008	1.0111		11339.9	75.0015	1.30653		10984.8	80.0025	2.29721		11358.2	85.0024	3.46622
				18416.7	52.0013	2.69739		18429.1	54.0033	1.29225		18406.5	56.001	1.08495		18398.1	57.9998	1.01962		18401.6	60.0025	0.996991		11382.7	65.0018	1.01975		11284	70.0016	1.00404		11372.5	75.0007	1.30635		11017.4	79.9974	2.29701		11391	85.0004	3.46605
				18469.7	52.0006	2.69093		18482	54.003	1.29029		18459.7	56.0014	1.08415		18451.2	57.9993	1.01935		18455	59.9991	0.996691		11415.6	65.0001	1.01953		11317.1	70.0019	1.00398		11405.2	75.0015	1.30619		11049.6	80.0053	2.29706		11423.6	85.0065	3.46608
				18522.7	52.001	2.68474		18535	53.9987	1.28896		18512.8	56.0002	1.08349		18503.9	58.0009	1.01914		18508.3	60.002	0.996245		11448.3	65.0008	1.01937		11349.2	70.0034	1.00364		11438.5	75.0044	1.30613		11082.5	79.9965	2.29672		11455.9	85.0029	3.46608
				18575.4	51.9975	2.67818		18587.7	53.9973	1.28691		18565.8	56.0007	1.0826		18557	58.0014	1.01867		18561.4	59.9977	0.99598		11480.8	65.0024	1.01919		11381.8	70.0016	1.00367		11471	74.999	1.30581		11114.8	79.9988	2.29654		11488.5	84.9957	3.46598
				18628.9	52.0015	2.67208		18641	54.0007	1.28534		18618.3	55.9999	1.08191		18610.1	57.9996	1.01803		18613.9	60.002	0.99591		11513.6	64.9998	1.01892		11414.4	70.0001	1.00333		11503.4	75.0023	1.30571		11147.2	79.9979	2.29654		11521.4	85.0009	3.46562
				18681.5	52.0015	2.66602		18694.6	54.004	1.284		18670.6	56.0012	1.08128		18663.3	57.9971	1.01768		18667	59.9977	0.995566		11546.4	64.9998	1.01885		11447.1	70.0023	1.00329		11536.5	75.0002	1.30553		11179.7	80.0044	2.29646		11553.9	85.0024	3.46573
				18735	52.0017	2.65951		18747.3	53.999	1.28224		18723.9	55.9999	1.08019		18716.1	57.999	1.01726		18719.9	59.9988	0.995386		11579	65.0021	1.01867		11479.7	70.0001	1.00299		11569.4	74.9994	1.30533		11212	79.9993	2.29611		11586.5	85.0019	3.46564
				18787.7	51.9997	2.65311		18800	54.0021	1.2805		18776.7	55.9989	1.07949		18769.4	58.0014	1.01691		18772.5	60	0.99501		11611.6	65.0014	1.01842		11511.9	69.9986	1.00305		11601.8	75.0048	1.30534		11244.4	80.0011	2.29612		11619.1	85.0009	3.46551
				18841.2	52.0024	2.64703		18853.4	53.9999	1.27882		18830.2	56.001	1.0788		18822.2	58.0031	1.01662		18825.9	60.0008	0.994897		11644	65.0011	1.01817		11544.5	70.0019	1.00276		11635.2	75.0032	1.30516		11267	80.0002	2.29603		11651.7	84.9998	3.46533
				18894.3	52.0026	2.64071		18905.9	53.9999	1.27732		18883.4	55.9977	1.078		18875.2	58.0012	1.01614		18878.9	60.0028	0.994559		11676.5	65.0037	1.01814		11577.5	70.0001	1.00241		11667.8	74.9998	1.305		11299.5	79.9979	2.29575		11684.6	85.0019	3.46521
				18947.1	51.9997	2.63439		18958.4	54.0009	1.27565		18936.7	56.001	1.07736		18928.6	58.0004	1.0154		18931.6	59.9977	0.994016		11709.2	65.0005	1.01772		11609.5	70.0019	1.00222		11700.7	75.0028	1.30489		11332.2	79.9988	2.29559		11717.4	85.0019	3.46528
				18999.9	52.0006	2.62832		19011.9	54.0028	1.27414		18989.7	56.003	1.07688		18981.7	57.999	1.01503		18984.5	59.9988	0.993885		11741.7	65.0021	1.01756		11642.5	70.0016	1.00206		11733.3	74.9969	1.30468		11364.6	80.0007	2.29569		11750.5	85.0024	3.46537
				19052.1	52.0008	2.6221		19064.7	54.0009	1.27242		19042.3	56.0012	1.07595		19034	57.9998	1.01481		19037.3	60.0005	0.99367		11773.9	65.0034	1.01736		11675.2	69.9997	1.00191		11766.1	75.0019	1.30463		11397.3	79.9979	2.29566		11934.9	84.9952	3.46479
				19105.5	52.0008	2.61604		19118	54.0023	1.27071		19095.3	55.9999	1.07527		19087	58.0006	1.01443		19090.3	60.0008	0.993441		11807.3	64.9998	1.01727		11707.8	70.0004	1.00176		11798.7	75.0057	1.30449		11429.9	79.9998	2.29527
				19158.4	52.0013	2.60976		19171.2	54.0011	1.26941		19147.8	56.0012	1.07458		19139.6	58.0001	1.01415		19143.1	60.0037	0.993209		11839.4	65.0041	1.01704		11740.9	70.0012	1.00162		11831.5	75.0003	1.30432		11462.6	80.003	2.29521
				19211.4	52.0008	2.60358		19223.8	54.0016	1.26797		19200.9	56.0017	1.0737		19192.2	58.0004	1.01356		19195.8	59.9997	0.99286		11871.5	65.0047	1.01691		11773.5	70.0019	1.00149		11863.8	74.9994	1.30419		11495.4	80.0016	2.29515
				19264.1	52.0004	2.59755		19276.8	54.0004	1.26612		19254.2	56.0007	1.07319		19245.3	58.0006	1.01324		19249	60.0014	0.992641		11904.9	64.9995	1.01667		11806.7	70.0004	1.00149		11896.6	75.0036	1.30409		11528.3	79.9984	2.29483
				19316.2	52.0006	2.59151		19330	53.9987	1.26466		19307.1	56.0017	1.07244		19297.6	57.9998	1.01291		19302	60.0031	0.992516		11937.7	64.9995	1.01637		11839.5	70.0042	1.00124		11929	75.0015	1.30392		11560.9	79.9974	2.3061
				19368	52.0006	2.58542		19383	53.9971	1.263		19360.1	56.0017	1.0717		19350.8	58.0009	1.01255		19354.6	60.0005	0.992107		11970.4	65.0014	1.01632		11872.9	70.0005	1.0009		11961.5	75.0019	1.3038		11593.8	80.0044	2.29502
				19420.3	52.0017	2.57943		19435.9	54.0033	1.26163		19413.2	56.005	1.07106		19403.3	58.0017	1.01206		19407.8	59.9991	0.992055		12002.9	65.0011	1.01605		11905.6	70.0001	1.00081		11994.6	75.0015	1.30364		11626.4	80.003	2.29458
				19472.9	52.001	2.57357		19488.5	53.999	1.25993		19466.9	56.0007	1.07038		19455.8	58.0004	1.01157		19459.9	59.9997	0.991673		12035.5	65.0031	1.01603		11938.7	70.0004	1.00063		12027.2	74.9986	1.30345		11658.9	79.9988	2.29469
				19525.3	52.0001	2.56741		19541.5	53.9995	1.25862		19519.5	56.0002	1.06945		19508.8	58.0031	1.01134		19512.3	60.0028	0.991378		12068.8	64.9985	1.01566		11971	69.9997	1.00059		12059.6	74.999	1.30329		11691.5	79.9974	2.29421
				19577.8	52.0017	2.56138		19594.1	53.9995	1.257		19571.8	56.001	1.069		19561.4	58.0009	1.01088		19564.8	59.9977	0.991098		12102	65.0011	1.01554		12003.8	70.0023	1.00044		12092.2	75.0007	1.30323		11724.2	80.0021	2.29436
				19629.5	52.0008	2.55549		19646.9	53.9992	1.25541		19624.5	56.0007	1.06829		19615.1	57.9985	1.01026		19617.6	60.0002	0.990821		12134.4	65.0014	1.01546		12036.4	70.0016	1.00036		12125.1	75.0019	1.30309		11756.8	80.0039	2.28407
				19682	51.9999	2.54945		19699.7	54.0016	1.25403		19677.6	56.001	1.06744		19667.5	58.0023	1.01032		19669.9	60.0014	0.990655		12167.6	65.0011	1.01517		12068.6	70.0038	1.00021		12157.8	75.0003	1.30289		11789.2	79.9988	2.29396
				19734.6	52.0001	2.54346		19752.8	54.0002	1.25263		19730.4	56.0017	1.06683		19720.1	58.0014	1.00992		19722.4	60.0017	0.990309		12200.7	65.0014	1.01496		12102.1	69.9997	0.999845		12190.7	74.9994	1.30282		11821.9	79.9993	2.29383
				19787.2	52.0006	2.53751		19805.4	54.0028	1.25115		19783.2	56.0022	1.06631		19773.3	58.0012	1.00945		19774.9	59.9991	0.990229		12233.8	65.0027	1.01486		12134.1	70.0016	0.99972		12224.1	74.9998	1.30261		11854	80.0044	2.29369
				19840	51.9995	2.53159		19858.8	53.9995	1.24961		19836.1	56.0015	1.06549		19826.3	58.0006	1.00907		19828.1	59.9988	0.989851		12266.5	65.0005	1.0146		12166.2	70.0001	0.999863		12256.6	75.0019	1.30252		11886.9	80.0049	2.29361
				19891.8	52.0017	2.5258		19911.7	53.9992	1.24816		19889.3	55.9987	1.06486		19879.8	58.0009	1.00874		19880.7	60.002	0.989518		12298.9	65.0028	1.01447		12199.5	69.9986	0.999493		12288.8	75.004	1.30238		11919.4	79.9988	2.29332
				19944.2	51.9995	2.51978		19965	53.9983	1.24689		19942.5	56.0004	1.0642		19932.7	58.0014	1.00825		19933.4	60.0011	0.989412		12331.5	65.0034	1.01427		12232	70.0023	0.999262		12321.7	75.0023	1.3023		11952.1	80.0007	2.29319
				19997	52.0019	2.51403		20017.8	54.0018	1.24528		19995.2	55.9989	1.06352		19985.5	57.9996	1.00792		19986	60.0005	0.989079		12364.1	65.0037	1.01408		12265.2	69.9993	0.999221		12353.8	75.0019	1.30222		11985	79.9965	2.29301
				20049.8	52.0008	2.50806		20070.6	53.9999	1.24382		20048.4	56.0007	1.06299		20038.2	58.0004	1.00785		20038.6	59.9991	0.988798		12396.4	65.0011	1.014		12297.7	69.9993	0.99904		12386.8	75.0044	1.302		12017.9	79.9998	2.29306
				20102.9	51.9984	2.50197		20123.4	54.0004	1.24234		20101.4	56.001	1.06223		20091.1	58.0006	1.00727		20091.7	60.0011	0.988721		12429.3	65.0021	1.01378		12330.4	70.0016	0.998941		12419.7	74.9982	1.30185		12040.6	80.0025	2.29536
				20156.2	52.001	2.49618		20176.7	54.0014	1.24116		20154.2	55.9987	1.06153		20143.7	57.9974	1.00672		20144.7	60.0002	0.988424		12462.4	64.9952	1.01352		12362.8	69.9975	0.998651		12452.3	74.9986	1.30175		12072.7	79.9998	2.29259
				20208.7	51.9999	2.49019		20229.8	54.0009	1.2397		20206.8	56.0002	1.06099		20196.8	57.9982	1.00649		20198.2	60.0011	0.988251		12495.4	65.0031	1.01342		12395.1	70.0019	0.998631		12484.9	75.0028	1.30166		12105.3	79.9979	2.29255
				20261.4	52.0006	2.48435		20282.6	53.9997	1.23816		20259.8	56.002	1.06035		20249.8	58.0014	1.00644		20251.1	60.0014	0.988044		12527.9	65.0034	1.01329		12428.2	70.0045	0.998674		12517	75.0002	1.30153		12138.5	79.9984	2.29248
				20314.7	52.0004	2.47842		20335.3	53.9992	1.23683		20312.8	56.0007	1.0596		20302.5	57.9996	1.00559		20304.2	60.0005	0.9878		12560.5	65.0021	1.01315		12461.1	70.0027	0.998192		12549.9	74.9986	1.30133		12171.1	80.0053	2.29258
				20367.8	52.0006	2.47262		20388.9	54.0004	1.2353		20366	55.9992	1.05902		20355.4	57.999	1.00536		20357.5	60	0.987467		12593.4	65.0021	1.01287		12494.4	70.0016	0.998115		12582.8	75.0019	1.30123		12203.7	79.9998	2.29223
				20420.8	52.0017	2.46664		20441.3	53.999	1.23419		20418.8	56.002	1.05847		20408.2	58.0006	1.00504		20410	60.0005	0.987221		12625.8	64.9995	1.01276		12527	70.0027	0.998039		12615.7	74.9998	1.3011		12236.3	79.9979	2.29219
				20473.6	52.0033	2.46074		20495.1	54.0007	1.23279		20471.4	56.0005	1.05766		20461	58.0012	1.00486		20462.9	60.0017	0.98701		12658.1	65.0005	1.01251		12559.6	70.0001	0.997808		12648.4	74.9994	1.30096		12268.9	80.0021	2.29209
				20526.5	52.0017	2.45503		20548	54.0014	1.23147		20524.6	56.0004	1.05718		20514	58.0031	1.0044		20516.1	60.0011	0.986938		12691	65.0011	1.01252		12591.8	70.0008	0.997601		12681	75.0002	1.30088		12301.1	79.9998	2.29187
				20579.4	52.0013	2.44906		20600.6	54.0016	1.2301		20577.4	56.0004	1.05647		20566.8	57.9996	1.00398		20568.7	59.9997	0.986546		12723.1	65.0018	1.01224		12624.5	69.9971	0.997463		12713.6	74.9978	1.30072		12334.2	79.9988	2.29162
				20632.3	52.0022	2.44357		20653.2	54.0026	1.22874		20630.3	55.9999	1.05574		20619.7	57.9998	1.00377		20621.3	60	0.986338		12755.8	64.9995	1.01196		12657.5	69.9993	0.997316		12746.1	74.999	1.3006		12366.7	79.997	2.30218
				20684.9	52.001	2.43749		20705.5	54.0021	1.22738		20683.9	56.0032	1.05512		20672.7	58.002	1.0031		20673.6	60.0028	0.986168		12788.9	65.0014	1.01189		12690.6	70.0034	0.997329		12778.5	75.0032	1.3005		12399.6	79.9979	2.2914
				20738.5	52.001	2.43168		20758.6	54.0002	1.22598		20736.6	56.0022	1.05479		20725.3	57.9998	1.00321		20726.5	60.0011	0.985841		12821.4	64.9998	1.01172		12723.7	69.9982	0.997035		12811.3	75.0002	1.30037		12422.1	80.0002	2.29147
				20790.8	52.0015	2.426		20811.2	54.0016	1.22493		20788.9	55.9989	1.05383		20778.1	57.9998	1.00266		20779.5	60.0005	0.985626		12854	65.0014	1.01152		12756.4	69.9986	0.996973		12843.4	74.9982	1.30024		12454.9	79.9933	2.29103
				20843.8	52.0013	2.42019		20863.9	53.9995	1.22354		20842	56.0012	1.05329		20831.1	58.0017	1.00211		20832.3	59.9997	0.985418		12886.9	65.0024	1.01137		12789.2	69.9982	0.996765		12875.5	75.0003	1.30008		12487.6	80.0039	2.2912
				20897	52.0006	2.41438		20916.8	53.999	1.22175		20894.6	56.0004	1.05278		20883.9	58.0006	1.00179		20885.1	60.0008	0.985348		12920.2	64.9998	1.0112		12821.6	69.9982	0.996722		12908.2	75.0023	1.30005		12520.3	80.0053	2.28313
				20949.6	51.9983	2.40864		20970	54.0004	1.22062		20947.8	56.0007	1.05236		20937	58.002	1.0017		20938.1	60.002	0.984967		12952.6	64.9995	1.01112		12854.5	69.9993	0.996581		12940.6	74.9994	1.29983		12553.2	80.0025	2.29083
				21002.9	52.0015	2.40275		21022.6	53.998	1.21922		21001.1	55.9989	1.05166		20989.7	58.0028	1.00166		20990.8	60.0034	0.984972		12985	65.0011	1.0109		12887.2	70.0012	0.996505		12973.4	74.9948	1.2996		12585.6	80.003	2.29081
				21056	52.0017	2.39717		21075.4	54.0018	1.21821		21054.7	56.002	1.05111		21042.1	58.0036	1.00119		21043.7	60.0017	0.98455		13018.1	65.0008	1.01075		12919.8	70.0023	0.996489		13005.8	74.9953	1.29949		12618.6	79.9974	2.29485
				21109.1	52.0013	2.39143		21128.3	53.999	1.21702		21107.8	55.9997	1.05053		21094.9	58.0031	1.00057		21096.4	60.0002	0.98426		13050.6	64.9995	1.01056		12952.9	70.0042	0.995986		13038.5	74.9982	1.29942		12651	80.0039	2.29053
				21161.6	52.0015	2.38561		21180.5	53.9999	1.21557		21160.7	56.0012	1.04992		21147.7	58.0009	1.00026		21149	60.0017	0.984244		13083.7	64.9978	1.01045		12985.8	70.0027	0.995765		13070.9	75.0023	1.29938		12683.6	79.9984	2.29025
				21214.8	51.999	2.37989		21233	54.0054	1.21472		21213.7	56.0014	1.04927		21200.3	58.0023	0.999977		21202.2	60	0.983924		13116.5	65.0014	1.01017		13018.2	70.0012	0.995712		13103.2	75.0023	1.29924		12716	80.003	2.29015
				21267.5	52.0001	2.37411		21286.5	54.0004	1.21331		21266.4	55.9954	1.04866		21252.8	57.9985	0.99953		21254.9	59.9988	0.984101		13149.1	65.0028	1.01014		13051	69.9971	0.995803		13135.6	75.0032	1.29914		12749.5	80.0035	2.29011
				21321.1	51.999	2.36833		21339.3	54.0011	1.21187		21318.8	56.001	1.04822		21305.3	58.0017	0.999432		21307.5	59.9977	0.983457		13182	65.0008	1.00989		13083.6	69.9997	0.995392		13168.1	75.0082	1.29908		12781.8	80.0016	2.28989
				21374.2	52.0006	2.36272		21392.6	54.0004	1.211		21371.9	56.0017	1.04767		21358.1	58.0009	0.998982		21360.4	60.0008	0.970792		13214.5	65.0034	1.00998		13116.5	70.0005	0.995275		13201.5	74.9957	1.29873		12804.4	80.003	2.28997
				21426.8	51.9999	2.35706		21445.4	54.0018	1.20972		21425.2	55.9994	1.04683		21411.5	58.0001	0.998656		21413.3	60.0003	0.98319		13246.9	65.0014	1.00964		13148.9	70.003	0.99541		13233.9	74.9994	1.2987		12836.6	79.9983	2.28969
				21479.3	51.9999	2.35135		21498.7	54.0011	1.20839		21477.9	56.0027	1.0463		21464.6	58.0004	0.998335		21466	59.9988	0.982811		13279.9	65.0028	1.0095		13182	70.0027	0.995054		13266.7	74.9994	1.29848		12869.3	80.0044	2.28975
				21531.9	51.9999	2.34569		21551.6	54.0011	1.20726		21531.1	56.002	1.04568		21517.6	58.0017	0.997755		21518.5	60.0031	0.982667		13312.7	65.0005	1.00934		13214.9	70.0016	0.994942		13299.2	75.0119	1.29863		12901.5	80.0002	2.28946
				21584.9	52.0008	2.34008		21604.4	53.999	1.20593		21584.1	55.9989	1.04532		21570.7	57.9996	0.997524		21571.6	59.9991	0.982306		13345.1	65.0005	1.00924		13247.3	70.0016	0.994996		13331.6	75.004	1.2984		12935.1	79.9974	2.28931
				21638	51.9977	2.33446		21657.8	53.9999	1.20443		21637.3	55.9999	1.04496		21623.7	58.0001	0.997333		21624	59.998	0.982264		13378.6	65.0034	1.00919		13280	70.0016	0.994783		13364.7	75.0028	1.29827		12967.8	80.0007	2.2892
				21690.6	52.0028	2.32907		21711.3	54.0035	1.20355		21690.3	56.0002	1.04432		21676.7	58.0014	0.99717		21676.9	59.9988	0.981988		13411.9	65.0018	1.00901		13312.4	70.0019	0.994513		13397.6	75.0015	1.29807		13000.4	79.9998	2.2891
				21743.4	52.0008	2.32345		21763.8	54.0026	1.20224		21742.9	56.0027	1.04366		21729.6	58.0006	0.997012		21729.9	60.0028	0.98195		13444.9	64.9995	1.00868		13345.5	70.0005	0.99453		13430	75.004	1.29806		13033.3	80.0016	2.28904
				21796	51.9988	2.31769		21816.9	54.0011	1.2009		21795.7	55.9997	1.04319		21782.5	58.0012	0.996593		21783	60.0017	0.981808		13478	65.0018	1.00855		13378.2	70.0027	0.994389		13462.7	75.0007	1.29785		13066.3	80.0039	2.28888
				21849.2	52.0015	2.31226		21870	54.0011	1.19964		21848.5	56.0002	1.04275		21835.7	57.9982	0.996278		21835.7	60.0014	0.981453		13510.6	65.0031	1.0085		13411.2	70.0034	0.994371		13495.5	75.0019	1.29773		13098.8	80.0011	2.28867
				21902.1	51.9981	2.30646		21923.3	53.9997	1.19868		21901.3	56.0015	1.04214		21888.5	57.9996	0.996037		21889	59.9994	0.981167		13543.1	65.0005	1.00826		13444.1	70.0034	0.994205		13528.1	74.9998	1.29755		13131.6	80.0002	2.28844
				21954.9	52.0019	2.30121		21975.9	54.0014	1.19754		21954.1	56.0015	1.04148		21941.9	58.0017	0.995495		21941.8	59.9985	0.975189		13575.5	65.0011	1.00806		13476.5	70.0016	0.995087		13560.7	75.0002	1.29757		13164.4	79.9979	2.28828
				22008.2	51.9999	2.29546		22029.3	54.0007	1.19621		22006.8	55.9994	1.04099		21994.6	58.0014	0.995092		21994.3	59.9988	0.981062		13608	65.0011	1.00798		13509.7	70.0016	0.993887		13593.6	75.0011	1.29738		13186.8	80.0058	2.28844
				22060.9	52.0022	2.28999		22082.2	53.9995	1.19498		22059.8	55.9999	1.04046		22047.9	57.9993	0.995109		22047.1	59.9988	0.98063		13640.7	64.9992	1.00779		13542.7	69.9997	0.993958		13626.2	75.0015	1.29735		13219.8	79.9984	2.2881
				22113.6	52.0019	2.2843		22134.9	54.0009	1.19382		22113.3	55.9987	1.03981		22100.6	58.0001	0.994698		22099.5	60.002	0.980563		13673.2	64.9985	1.00771		13575.3	70.0004	0.993903		13658.8	74.9986	1.29717		13252.1	79.9979	2.28796
				22166.4	52.0006	2.27885		22187.4	54.0007	1.19264		22166.3	56.001	1.03939		22153.6	58.0028	0.994251		22151.9	59.9971	0.982761		13705.9	65.0008	1.00762		13607.8	70.0001	0.993384		13691.2	74.9948	1.29705		13284.4	80.0011	2.28785
				22219.5	52.0015	2.27332		22240.7	54.0007	1.19149		22219.6	56.0012	1.03882		22206.1	58.0014	0.994156		22204.9	60.0011	0.979975		13738	64.9998	1.00718		13640.4	70.0034	0.99359		13723.6	75.0007	1.29699		13317.3	80.0039	2.28795
				22272.4	52.001	2.26791		22293.7	54.0028	1.19051		22272.7	55.9997	1.03853		22259.1	58.0028	0.993958		22257.8	59.9991	0.990584		13770.7	65.0021	1.00723		13673	70.0023	0.993213		13756.2	75.0028	1.29689		13350.2	80.0067	2.28786
				22325.3	51.999	2.26216		22346.2	53.9985	1.18932		22325.7	56.0002	1.03799		22311.5	57.999	0.99331		22310.8	60	0.979716		13803	65.0001	1.00699		13706.1	70.0015	0.992973		13788.8	75.0007	1.29672		13383.2	79.9993	2.28757
				22378	52.0015	2.25685		22399.3	53.9973	1.18808		22378.7	56.0025	1.03722		22364.6	58.002	0.993227		22363.4	60.0003	0.979538		13835.7	64.9998	1.0069		13738.7	70.0023	1.00137		13821.2	74.9978	1.2966		13415.9	80.0067	2.28767
				22430.7	51.9988	2.25138		22451.7	54.0023	1.18705		22431.5	55.9999	1.03679		22417.1	57.999	0.992882		22416.4	60.0005	0.979302		13868.5	65.0011	1.00682		13771.4	70.0012	0.992838		13853.8	75.0007	1.29655		13448	79.9993	2.28721
				22483.6	52.0017	2.24595		22504.9	54.0007	1.19374		22484.6	56.0017	1.03628		22469.6	58.0006	0.992543		22468.8	60.0014	0.979176		13900.6	65.0021	1.00663		13804.2	70.0012	0.992712		13886.4	74.9973	1.29635		13480.7	79.9988	2.28714
				22536.6	51.9999	2.24052		22558	53.9997	1.18481		22538.3	55.9994	1.03584		22523.2	57.9996	0.992422		22521.6	59.9997	0.987026		13933.5	65.0014	1.00649		13836.3	70.0001	0.992617		13918.9	74.9994	1.29626		13513.5	79.9998	2.287
				22589.5	52.0013	2.23507		22611.1	54.0021	1.18373		22591	55.9994	1.03525		22576.1	58.0001	0.992078		22574.6	60.0005	0.978589		13966.1	64.9995	1.00633		13869.7	70.0008	0.992553		13951.9	74.9957	1.29606		13546.2	80.0039	2.2869
				22642.3	52.0006	2.22967		22663.9	53.9999	1.18264		22644	56.0002	1.03484		22628.9	57.9998	0.991916		22627.5	60.0008	0.978443		13998.4	65.0034	1.00626		13902.1	70.0016	0.992349		13985	75.0019	1.29606		13568.6	80.0007	2.28706
				22695.6	51.9995	2.22415		22716.7	54.0004	1.18157		22697.6	56.0005	1.0342		22682.3	58.0004	0.991388		22679.6	60.0002	0.97831		14031	65.0018	1.00615		13934.6	70.0023	0.99239		14017.8	74.999	1.29591		13600.9	79.9984	2.28681
				22748.1	52.0013	2.21863		22769.4	54.0007	1.18046		22750.1	55.9969	1.03362		22735.2	57.9996	0.991204		22732.1	59.9997	0.961142		14063.4	65.0005	1.00594		13967.3	70.0042	0.991929		14050.3	75.0015	1.29795		13633.4	79.9956	2.28653
				22801.3	51.999	2.21313		22822.6	54.0009	1.17953		22802.7	56.0022	1.03327		22788.1	57.9985	0.990679		22784.9	60.0011	0.97794		14096.2	64.9998	1.00575		13999.8	70.0034	0.991949		14082.6	75.0007	1.29582		13666.1	80.0016	2.28655
				22854	51.9992	2.20778		22875.8	54.0018	1.17834		22855.5	56.002	1.03279		22840.8	58.0023	0.990766		22837.8	60.0014	0.97758		14129.1	65.0005	1.00559		14032.5	70.0012	0.991887		14115.5	74.9986	1.29556		13698.7	80.0021	2.28649
				22906.8	52.0004	2.2025		22928.4	53.9987	1.17717		22908.2	56.0017	1.03228		22893.3	57.9998	0.990066		22890.6	60.0008	0.977713		14162.2	65.0005	1.00548		14065.1	70.0001	0.991727		14148.2	74.9973	1.2955		13731.2	80.0016	2.2863
				22959.7	51.9977	2.19718		22981.2	53.999	1.17611		22960.8	55.9992	1.03168		22946.3	58.0001	0.990024		22943.5	59.9997	0.977349		14195.3	65.0008	1.00534		14097.7	70.0012	0.991787		14181.1	74.9982	1.29551		13763.3	79.9956	2.28601
				23012.7	51.999	2.19171		23034.2	53.999	1.17498		23013.8	56.0012	1.03115		22998.6	57.9985	0.989663		22996.5	60.0002	0.977147		14227.8	65.0008	1.00515		14129.9	70.0019	0.991531		14213.3	75.0007	1.29542		13795.9	79.9998	2.28612
				23065.8	51.9988	2.18625		23088	54.0004	1.1739		23067.3	55.9994	1.03061		23051.9	58.0023	0.989569		23049.1	60.0008	0.976899		14260.4	64.9992	1.0052		14162.5	70.0083	0.99152		14246.1	74.9998	1.29533		13828.9	79.997	2.28591
				23118.6	52.0008	2.18092		23140.8	54.0018	1.17296		23120	56.0015	1.0303		23105	58.002	0.9891		23102	60	0.976792		14293	65.0014	1.00491		14195.6	70.0008	0.991381		14278.8	75.0015	1.29515		13861.6	80.0002	2.28586
				23172.1	51.9986	2.17551		23193.7	54.0021	1.17194		23172.9	55.9994	1.02977		23157.7	58.002	0.98884		23154.5	60.0022	0.976818		14325.4	65.0021	1.0048		14228.5	69.9997	0.991252		14311.2	75.0044	1.29511		13894.4	80.0039	2.28579
				23225.1	52.0015	2.17026		23246.4	53.9985	1.17089		23225.3	55.9987	1.0291		23210.8	58.0012	0.988496		23207.5	60.0031	0.976678		14357.8	65.0021	1.00465		14261.3	69.9986	0.990943		14344.1	75.0023	1.29498		13926.8	79.9988	2.2857
				23278	52.0004	2.16505		23299.5	54.0004	1.16976		23278.3	55.9984	1.0288		23263.8	58.0012	0.988222		23260	60.0017	0.976293		14390.8	64.9998	1.00456		14294.1	70.0001	0.990796		14376.8	75.0048	1.29489		13949.5	79.997	2.28554
				23330.7	51.9993	2.15974		23352.8	54.0021	1.16878		23330.8	56.0012	1.02843		23316.2	58.0014	0.988178		23312.6	60.0022	0.976188		14423.4	64.9978	1.00433		14326.3	70.0023	0.990861		14409.7	75.0019	1.29468		13982	80.0025	2.28553
				23384.3	52.0006	2.15435		23405.8	54.0007	1.16776		23383.7	55.9987	1.02784		23368.9	57.999	0.987696		23365.5	59.9988	0.975847		14456.4	65.0021	1.00433		14359.1	69.9997	0.990703		14442.5	74.9957	1.29454		14014.6	79.9979	2.28524
				23437	52.0022	2.1492		23458.4	54.0026	1.16684		23436.7	55.9987	1.02727		23421.9	58.0009	0.987566		23418.4	60.0017	0.975584		14489.3	64.9982	1.00412		14391.5	69.9978	0.99068		14475.3	75.0003	1.2945		14047.2	80.0021	2.29549
				23490.3	51.9986	2.14357		23511.4	54.0002	1.16566		23489.7	56.0012	1.02694		23474.6	57.9974	0.986941		23471.1	60.0005	0.975539		14521.9	64.9995	1.00401		14424.6	70.0023	0.99055		14507.8	75.0003	1.29442		14079.7	80.0016	2.2851
				23542.9	51.9999	2.13846		23564.8	53.9997	1.16434		23542.4	56.002	1.02649		23527.2	58.002	0.987037		23524.3	60.0011	0.975225		14554.1	64.9995	1.00389		14457.4	70.0004	0.990423		14540.4	74.9998	1.29436		14112.1	79.9998	2.28498
				23596.6	52.0015	2.13328		23617.4	54.0004	1.16365		23595.2	56.001	1.02612		23579.9	58.0006	0.986755		23577	60.0008	0.975138		14587.4	64.9975	1.00376		14490.5	70.0027	0.990103		14572.7	75.0023	1.29428		14144.9	79.9988	2.28485
				23649.5	52.0006	2.1279		23670	53.9999	1.16262		23648.4	56.0012	1.02584		23632.5	57.9998	0.986434		23630.2	60.0014	0.975043		14620.6	65.0024	1.00372		14522.5	69.9978	0.990128		14605.6	75.0007	1.26625		14177.3	80.0039	2.28481
				23703.1	52.0013	2.12256		23723.1	54.0007	1.16169		23701.4	55.9977	1.02519		23685.3	57.9996	0.986106		23683.4	60.0008	0.974817		14653.2	64.9995	1.00346		14554.8	70.0012	0.990016		14638	75.0023	1.29407		14210	80.0011	2.28461
				23755.7	52.0001	2.11733		23775.9	54.0016	1.16047		23754.7	55.9977	1.02473		23738.1	57.9993	0.986063		23737	60.0014	0.974692		14685.8	64.9992	1.00331		14587.9	69.9982	0.989911		14670.4	74.9986	1.29388		14242.1	79.9984	2.28442
				23808.4	52.0013	2.11211		23829.2	54.0016	1.15953		23807.3	55.9997	1.02395		23791.2	58.0004	0.985596		23790.5	59.9994	0.974444		14718.4	65.0011	1.00319		14620.3	70.0034	0.989686		14703.1	74.9994	1.29382		14274.7	80.0011	2.28447
				23861.5	51.9997	2.10674		23881.9	54.0014	1.15859		23859.8	56.0017	1.02354		23843.5	58.0006	0.985264		23843.5	60.0014	0.974211		14751.6	65.0028	1.00314		14653.4	69.9997	0.989408		14735.5	75.0023	1.29376		14308	80.0016	2.28432
				23914.8	52.0001	2.10158		23935	54.0004	1.1576		23912.3	56.001	1.02325		23897.1	57.9993	0.985263		23896	59.9977	0.973958		14784	65.0021	1.00304		14686	70.0019	0.982442		14768.5	75.0023	1.29366		14330.5	80.0044	2.28441
				23968	51.9995	2.09644		23987.9	53.9997	1.1567		23964.5	56.0007	1.02266		23949.9	58.0023	0.984708		23948.6	60.0005	0.973931		14816.3	64.9985	1.00294		14718.7	69.9982	0.98925		14801.7	74.9994	1.2935		14363.1	79.9998	2.28403
				24021.1	51.9988	2.09123		24041	54.0018	1.15563		24017.1	56.0007	1.02228		24002.4	58.0012	0.984659		24002.1	59.9997	0.973891		14849	65.0018	1.00276		14751	70.0045	0.989392		14834.7	75.0003	1.29339		14395.9	79.9988	2.28395
				24073.9	52.0015	2.08619		24093.8	54.0009	1.1547		24070.2	55.9992	1.02175		24055.7	57.9988	0.984181		24055.1	59.996	0.973466		14881.7	65.0008	1.0025		14783.7	70.0027	0.989131		14867.5	75.0011	1.29334		14428.7	79.9933	2.28362
				24127	52.0001	2.08081		24146.8	54.0011	1.15379		24123.2	55.9989	1.02161		24108.7	57.9996	0.983982		24107.8	60.0008	0.973385		14914.3	65.0008	1.00239		14816.5	70.0019	0.989124		14899.8	74.9998	1.29324		14461.5	80.0044	2.28378
				24179.8	52.0019	2.07596		24199.1	54.004	1.15285		24176	56.0014	1.021		24161.6	58.0006	0.983751		24161.3	60.0008	0.973239		14947.4	65.0005	1.00217		14848.5	69.9997	0.988885		14932.7	75.0011	1.29317		14494.2	80.0007	2.28355
				24232.4	52.0019	2.07081		24252.5	54.0007	1.15171		24228.3	56.0002	1.02069		24214.3	58.0006	0.98344		24214	59.9994	0.973087		14980	65.0024	1.0022		14881.7	70.0012	0.989207		14965.3	74.9982	1.29299		14526.7	80.0011	2.28356
				24285.2	52.0035	2.06584		24305.8	54.0014	1.15088		24280.9	56.002	1.0204		24268	58.0004	0.983232		24266.7	60.0011	0.972903		15012.1	65.0005	1.00199		14914.1	70.0016	0.988887		14998.7	75.0007	1.29285		14559.3	79.9965	2.2832
				24338.2	51.9992	2.06042		24358.5	54.0011	1.14973		24333.3	56.0015	1.01976		24320.8	58.0031	0.982996		24319.3	59.9977	0.972832		15044.7	65.0008	1.00193		14946.8	70.0012	0.988652		15031	75.0019	1.28319		14591.5	80.0058	2.28344
				24391.8	51.9979	2.05541		24411.5	54.0007	1.14898		24386.4	56.001	1.0193		24379.5	58.0001	0.982761		24372.3	60.0025	0.97263		15077.4	65.0011	1.00193		14979.6	70.006	0.988877		15063.6	75.0019	1.29275		14623.8	80.0011	2.28307
				24444.6	52.0001	2.05036		24464.1	53.9995	1.14798		24439.7	55.9997	1.01891		24432	58.0017	0.982689		24425.1	60.0002	0.97229		15110.3	65.0011	1.00173		15012.5	70.0001	0.988486		15096.5	75.0028	1.29268		14656.7	79.9998	2.2831
				24497.9	52.001	2.04528		24517.8	54.0009	1.14704		24492.5	55.9999	1.01837		24484.6	58.0012	0.982322		24477.6	60.0005	0.972119		15142.9	65.0018	1.00157		15045.3	70.0016	0.98838		15129.5	74.9957	1.29241		14689.3	80.0011	2.28288
				24550.4	52.0022	2.04036		24570.7	54.0014	1.14596		24544.8	55.9987	1.01787		24537.4	58.0009	0.981833		24530.2	60.002	0.971841		15176.1	65.0011	1.00147		15078.5	70.0005	0.988142		15162.4	75.0028	1.29247		14711.8	80.0011	2.28277
				24603	52.0017	2.03502		24623.5	53.9999	1.14508		24597.9	56.0014	1.01748		24590	58.0006	0.981789		24583.2	60.0011	0.971957		15208.4	65.0034	1.00136		15111.1	70.0023	0.987849		15195.3	75.0011	1.29233		14744.9	80.0002	2.28258
				24656	52.0006	2.02999		24676.8	54.0002	1.14427		24650.3	56.0035	1.01727		24642.7	58.0009	0.98154		24635.8	59.9991	0.971716		15241.8	64.9991	1.00121		15143.6	70.0049	0.98816		15227.8	74.994	1.29043		14777.3	79.9984	2.28265
				24708.7	51.9963	2.02495		24730	54.0011	1.14311		24703.4	55.9982	1.01679		24695.7	57.9996	0.981238		24688.6	60.0014	0.971446		15274.1	64.9998	1.00098		15176.2	70.0001	0.987916		15260.4	74.9994	1.29221		14810.4	80.003	2.28265
				24761	51.9995	2.01991		24782.7	53.9985	1.14245		24756	55.9984	1.01619		24748.1	58.0014	0.981024		24741.4	59.9997	0.980203		15307.1	65.0031	1.00097		15208.8	70.0038	0.987962		15293	75.0057	1.29213		14842.8	79.9988	2.2823
				24813.6	52.0004	2.01525		24835.5	54.0018	1.14137		24808.5	56.0015	1.01576		24800.6	57.9996	0.980797		24794.5	59.9971	0.970941		15340.6	65.0011	1.0008		15241.7	70.0001	0.987576		15325.6	74.999	1.29194		14875.4	79.9979	2.28205
				24866.4	52.0028	2.01021		24888.6	54.0011	1.14065		24861.8	56.0007	1.01533		24853.5	58.0025	0.980697		24847.4	59.9968	0.970769		15373.3	64.9982	1.00077		15274.1	70.0023	0.987693		15357.9	75.0011	1.2919		14908.2	80.0021	2.28217
				24918.9	52.0008	2.00523		24941.4	54.0026	1.13968		24915.3	56.0027	1.01541		24906.8	58.0044	0.980469		24900.7	60.0008	0.970728		15406.5	64.9998	1.00067		15306.6	70.0016	0.98734		15390.3	75.0007	1.29179		14940.6	80.0044	2.28204
				24972	52.0024	2.00036		24993.8	53.9985	1.13869		24968.1	55.9994	1.0147		24959.6	57.9974	0.979726		24953.4	60.0005	0.970938		15439.1	65.0001	1.00054		15340	70.0001	0.987509		15422.4	75.0023	1.29174		14973.3	80.0002	2.28188
				25025.1	52.0013	1.99515		25046.6	53.9999	1.13809		25020.8	56.0007	1.01433		25012	58.0039	0.979986		25006.2	59.9988	0.970595		15471.7	65.0001	1.00042		15372.4	69.9978	0.987272		15455.4	75.0028	1.29165		15006	80.0011	2.2819
				25078.1	52.0013	1.9903		25099.7	54.0004	1.13665		25073.8	55.9992	1.01374		25064.6	58.0006	0.979659		25059.3	60.0008	0.970471		15504.4	64.9988	1.00023		15404.9	70.0001	0.987151		15487.4	74.9986	1.29157		15038.8	80.0007	2.28179
				25131.9	51.9995	1.98529		25152.3	53.9997	1.13587		25126.8	55.9997	1.01331		25117.8	58.0014	0.979193		25112	60.0005	0.970004		15537.7	65.0005	1.00005		15438	69.9997	0.986937		15520.3	75.0002	1.29141		15071	79.9951	2.28137
				25184.6	52.0006	1.98027		25205.7	54.0014	1.1352		25179.3	55.9992	1.01296		25170.6	57.9998	0.979223		25165	59.9988	0.970111		15570	65.0005	0.999961		15470.7	70.0008	0.987013		15552.7	75.0019	1.29138		15093.1	80.0039	2.28166
				25237.6	51.9999	1.97545		25258.3	54.0004	1.13399		25231.9	56.002	1.01266		25223.7	58.0004	0.978871		25217.3	59.9985	0.96992		15603.2	65.0024	0.999901		15503.3	70.0012	0.986912		15585.3	75.0019	1.28733		15126	80.0021	2.28147
				25290.6	51.999	1.97052		25311	54.0038	1.13329		25285.2	56.0007	1.0121		25276.2	57.9996	0.978553		25270.8	60.0011	0.969765		15636.1	65.0018	0.999688		15535.6	69.999	0.98658		15617.7	74.9982	1.29112		15158.3	80.0007	2.2812
				25343.8	52.0013	1.96578		25363.7	53.9997	1.13266		25338.2	56.0005	1.01172		25328.8	58.0004	0.978507		25323.8	59.9994	0.969673		15669.2	65.0001	0.999648		15567.8	70.0019	0.986602		15650.5	75.0032	1.29177		15190.8	79.9965	2.28113
				25513.8	51.9988	1.94986		25512.7	54.0018	1.13007		25475.7	56.0025	1.01074		25469.8	58.0028	0.977845		25468	60.0014	0.96925		15701.9	64.9998	0.99959		15600.5	70.0023	0.986549		15683.1	75.0023	1.29743		15223.6	80.0072	2.28125
																								15734.3	65.0011	0.999399		15633.9	70.0008	0.986512		15715.5	74.9978	1.29085		15256.3	80.0039	2.28099
																								15766.9	65.0014	0.999319		15666.9	69.9993	0.986164		15748.3	75.0028	1.29084		15289.1	79.9984	2.29038
																								15799.6	65.0021	0.999203		15699.9	69.9993	0.986204		15781.1	74.9978	1.29066		15321.5	79.9988	2.28071
																								15832.2	65.0005	0.999025		15732.6	69.9982	0.986121		15813.7	75.0019	1.29059		15354.1	79.9979	2.28055
																								15865.3	65.0001	0.999018		15765.2	69.9997	0.986032		15846.5	75.0019	1.29058		15386.7	80.0002	2.28049
																								15897.7	65.0011	0.998859		15797.5	70.003	0.985884		15879.1	75.0015	1.29044		15419.3	79.9956	2.28019
																								15930.5	64.9998	0.99886		15830.5	69.996	0.985855		15911.8	75.0002	1.29041		15451.9	80.0007	2.28018
																								15963.2	64.9998	0.998793		15863.2	70.0004	0.985837		15944.5	75.0044	1.29038		15484	80.0016	2.28013
																								15995.8	64.9998	0.998556		15895.6	70.0034	0.98592		15977.2	75.0019	1.29027		15516.6	80.0062	2.28016
																								16028.4	65.0018	0.998523		15928.2	70.0019	0.985681		16009.8	74.9973	1.29008		15549.5	79.996	2.27992
																								16061.1	65.0024	0.998265		15960.8	70.0016	0.985557		16042.2	75.0048	1.29007		15582.3	80.0007	2.27989
																								16093.3	65.0001	0.998162		15993.4	69.9975	0.985426		16075.1	75.0036	1.29003		15614.7	79.997	2.27962
																								16126.2	65.0027	0.998082		16026.2	70.0008	0.985231		16107.4	75.0002	1.28982		15647.3	79.9998	2.27956
																								16159.5	65.0018	0.99802		16059.1	70.0012	0.985347		16139.8	75.004	1.28979		15679.9	79.9974	2.27933
																								16192.1	64.9972	0.997861		16092.3	70.0023	0.985296		16173.1	74.999	1.28961		15712.3	79.9984	2.27917
																								16224.4	64.9988	0.997796		16124.9	70.0005	0.984971		16206.1	74.9998	1.28957		15745	79.9988	2.27912
																								16256.6	65.0014	0.997702		16157.3	70.0008	0.984706		16238.7	74.9978	1.28948		15777.3	80.0048	2.27926
																								16289.4	65.0021	0.997603		16189.6	70.0019	0.985011		16271.3	75.0036	1.28942		15809.8	79.9979	2.27902
																								16321.5	64.9982	0.997342		16222.4	70.0016	0.984893		16303.9	75.0007	1.2893		15842.3	79.9993	2.27888
																								16354	65.0031	0.997304		16255.3	69.9986	0.984622		16337	75.0002	1.28932		15864.9	80.0025	2.27909
																								16386.6	64.9995	0.997159		16288	70.0015	0.984546		16369.3	75.0007	1.28919		15897.6	80.003	2.27882
																								16419.5	65.0011	0.997025		16320.4	70.0019	0.984406		16401.8	75.0032	1.28918		15930.3	80.0011	2.27878
																								16452.6	65.0024	0.996938		16353	69.9964	0.984281		16434.4	74.9982	1.28896		15962.6	80.0016	2.2785
																								16484.7	65.0014	0.996808		16385.6	70.0001	0.98422		16466.8	75.0019	1.3079		15995.7	80.0053	2.27845
																								16517.4	65.0021	0.996649		16418.5	69.9978	0.984054		16499.3	75.0015	1.28883		16028.1	80.0039	2.27827
																								16549.8	65.0021	0.996664		16451.5	69.9978	0.984188		16532.7	75.0015	1.29241		16060.9	79.9993	2.27811
																								16582	65.0008	0.996582		16484.5	70.0016	0.98383		16565.6	75.0015	1.28868		16093.4	80.0007	2.27799
																								16614.4	64.9985	0.996429		16517.1	70.0012	0.984026		16598.9	74.999	1.2886		16125.7	80.0002	2.26404
																								16647	64.9998	0.996301		16549.7	70.0001	0.983869		16631.8	74.9973	1.28836		16158.3	80.0002	2.2779
																								16679.4	65.0011	0.996171		16582.3	70.0008	0.983746		16664.9	75.0015	1.28838		16190.9	79.9988	2.2777
																								16712.6	65.0034	0.996244		16614.9	70.0023	0.983602		16697.3	75.0036	1.28832		16223.7	79.9984	2.27753
																								16745.4	65.0005	0.99597		16647.7	70.0016	0.983303		16729.7	75.0036	1.2883		16245.9	80.003	2.27772
																								16777.9	65.0021	0.995864		16680.6	69.9986	0.98336		16762.6	75.0015	1.28811		16278.7	80.0011	2.2775
																								16810.8	65.0057	0.99588		16712.8	70.0019	0.983347		16795.2	75.0023	1.28809		16311.8	80.0039	2.2774
																								16843.7	64.9998	0.995695		16745.4	70.0012	0.983534		16827.8	75.0023	1.28794		16343.9	79.9993	2.2771
																								16876	65.0027	0.995537		16778	69.9997	0.983118		16860.6	75.0023	1.28792		16376.7	80.0007	2.27712
																								16908.6	65.0005	0.995491		16810.6	70.0023	0.9833		16893.5	74.9998	1.28779		16408.9	80.0021	2.27698
																								16941.2	65.0005	0.995463		16843.2	70.0027	0.982998		16926.1	75.0011	1.28773		16441.5	79.996	2.27683
																								16973.7	65.0005	0.995284		16876.5	70.0004	0.982854		16958.5	75.0003	1.28758		16474.2	79.9951	2.27669
																								17006.3	65.0021	0.995196		16909.4	70.0004	0.982767		16991.2	75.0028	1.28758		16506.4	80.0025	2.28482
																								17038.7	65.0034	0.995067		16942	69.9997	0.982543		17023.6	75.0019	1.28752		16539.4	80.0035	2.27661
																								17071.5	65.0001	0.994891		16974.6	70.0012	0.982542		17056.2	75.0023	1.28746		16571.8	79.9956	2.27643
																								17104.7	65.0014	0.994857		17007.2	69.9993	0.982421		17088.7	75.0011	1.28736		16604.4	79.9979	2.27635
																								17138	65.0005	0.994742		17039.9	70.0016	0.982639		17121.2	75.0044	1.28184		16626.5	79.9984	2.27627
																								17170.1	64.9978	0.994667		17072.5	70.0016	0.982463		17153.8	74.9986	1.28787		16659.4	80.0021	2.27615
																								17203.2	65.0034	0.994636		17105.1	70.0001	0.982201		17186.4	75.0015	1.28703		16691.5	79.9988	2.276
																								17235.8	65.0027	0.994464		17137.9	69.9989	0.982435		17218.8	74.9978	1.28696		16723.9	80.0011	2.27597
																								17268.4	65.0021	0.994391		17170.3	70.0001	0.982096		17251.5	75.0011	1.2936		16756.2	80.0035	2.27584
																								17301	64.9988	0.994165		17203.6	70.003	0.981858		17283.9	75.0023	1.28684		16788.6	79.9956	2.27572
																								17333.8	65.0005	0.994159		17236.6	70.0012	0.981937		17316.5	74.999	1.28673		16821	80.0039	2.27573
																								17366.1	65.0021	0.994112		17269.2	70.0015	0.981687		17349.3	75.0019	1.28661		16853.6	80.003	2.27558
																								17398.5	65.0028	0.993992		17301.3	69.9993	0.981681		17382.3	75.0002	1.28651		16886	80.0002	2.27535
																								17431.6	65.0037	0.993963		17333.9	69.9997	0.981503		17414.7	75.0036	1.28654		16918.6	79.9956	2.27512
																								17464.9	65.0014	0.99377		17367.1	69.9986	0.981491		17447.2	75.0011	1.28645		16952	80.0002	2.27511
																								17497.5	65.0008	0.993827		17399.3	69.9993	0.981379		17479.7	74.9982	1.28625		16984.9	80.0002	2.27508
																								17529.9	65.0014	0.993494		17432.1	70.0019	0.981484		17512.2	75.0023	1.28634		17007	79.9956	2.27501
																								17562.6	65.0027	0.993519		17464.8	70.0019	0.981195		17544.9	75.0023	1.28619		17040.1	80.0016	2.28132
																								17594.7	65.0001	0.993339		17498.2	69.9982	0.981214		17577.5	75.0032	1.27984		17072.9	80.0044	2.27493
																								17627.5	64.9998	0.993329		17530.4	70.0005	0.981122		17610	74.9973	1.29655		17105.1	80.0067	2.2748
																								17660.1	65.0008	0.993236		17563	70.0005	0.981057		17642.2	75.0007	1.29457		17138	80.0002	2.27458
																								17692.8	64.9995	0.993171		17596.2	70.0008	0.981077		17674.2	74.9965	1.28573		17170.4	80.0049	2.27452
																								17725.7	65.0018	0.993057		17628.8	70.0019	0.98105		17706.7	74.9998	1.28876		17203	80.0035	2.27449
																								17758.1	65.0028	0.992989		17661.5	70.0008	0.980743		17739.3	75.0011	1.28961		17235.4	79.9988	2.27427
																								17790.7	65.0018	0.992858		17693.7	70.0019	0.976943		17772.2	74.9994	1.29512		17267.9	79.9979	2.27404
																								17823.5	64.9992	0.992664		17726.3	69.9912	0.980598		17804.8	75.0011	1.27653		17300.5	80.0002	2.27402
																								17856.5	64.9972	0.992594		17759.2	69.9986	0.980533		17837.3	75.0011	1.28544		17333.4	79.9988	2.27373
																								17888.8	65.0031	0.992587		17791.4	70.0004	0.98046		17869.8	75.0032	1.28542		17366.3	80.0067	2.27399
																								17921.4	64.9992	0.992271		17824	69.9975	0.98038		17902.7	75.0007	1.28521		17388.6	79.9988	2.27381
																								17954.2	65.0008	0.992273		17856.4	70.0027	0.980297		17935.3	75.0023	1.27974		17421	80.0007	2.27364
																								17987.2	64.9988	0.992238		17888.8	70.0012	0.980256		17967.8	74.999	1.28511		17453.7	80.0025	2.27721
																								18020.4	65.0005	0.992226		17921.9	70.0027	0.980141		18000.4	75.0003	1.27737		17485.9	80.0002	2.28115
																								18053.4	65.0011	0.99216		17954.8	70.003	0.98006		18032.8	75.0065	1.28515		17518.3	80.0044	2.27344
																								18086.1	65.0005	0.992047		17987.5	70.0023	0.979963		18065.8	74.9998	1.2768		17550.9	79.9979	2.27309
																								18118.8	65.0014	0.991861		18019.9	70.0019	0.979717		18098	75.0019	1.28483		17583.3	80.0002	2.273
																								18151.1	65.0037	0.991819		18052.4	70.0023	0.979971		18130.4	74.9973	1.28468		17615.9	80.0007	2.27293
																								18184	64.9995	0.991715		18085.5	69.9978	0.979533		18162.8	75.0048	1.28463		17648.7	80.0007	2.27298
																								18217.2	64.9978	0.991653		18117.9	69.9986	0.97973		18195.9	75.0023	1.28464		17681.4	79.9998	2.27272
																								18249.8	65.0018	0.991421		18151.1	69.9993	0.979498		18228.3	74.9986	1.2845		17714.1	80.0025	2.27261
																								18282.2	65.0005	0.991453		18183.9	70.0008	0.979485		18261.1	75.0032	1.29995		17746	80.003	2.27265
																								18315.1	65.0008	0.991216		18217.4	70.0019	0.979419		18293.8	74.999	1.28438		17768.7	80.0007	2.27257
																								18347.3	65.0014	0.991226		18249.7	70.0001	0.979258		18326.4	74.9973	1.28429		17801.6	80.0016	2.27238
																								18380.3	64.9975	0.991125		18282	69.9997	0.979032		18358.9	74.9986	1.28419		17833.8	79.9988	2.27217
																								18412.9	65.0027	0.991048		18314.7	70.0012	0.978982		18391.4	75.0036	1.28425		17866.1	80.0049	2.27227
																								18445.8	64.9995	0.990975		18347.2	70.0012	0.978945		18423.9	75.0019	1.28411		17899.2	79.9993	2.27197
																								18478.2	65.0014	0.990861		18379.8	70.0019	0.979029		18456.5	74.9998	1.28395		17932	80.0016	2.27199
																								18510.6	65.0008	0.99086		18412.9	69.9997	0.978866		18489.1	74.9998	1.2839		17964.8	79.9998	2.27173
																								18543.1	65.0005	0.990839		18446.5	70.0015	0.979003		18521.7	74.9973	1.28384		17996.9	79.9998	2.27168
																								18575.5	65.0024	0.99064		18479	70.0012	0.978608		18554.1	75.0023	1.28378		18029.8	80.0072	2.27183
																								18608.7	65.0024	0.990385		18512.1	69.999	0.97859		18586.7	75.0011	1.28371		18062.9	79.9988	2.27143
																								18641.3	65.0018	0.990486		18544.8	70.0019	0.978581		18619.5	74.9998	1.28364		18095	80.003	2.27143
																								18673.9	64.9998	0.990368		18577.3	70.0016	0.978566		18652	75.0015	1.28866		18127.9	80.003	2.27137
																								18706.9	64.9998	0.990254		18610.1	70.0019	0.978188		18684.4	75.0019	1.28355		18150	79.9988	2.27126
																								18739.9	65.0037	0.990229		18642.8	70.0019	1.00787		18717.8	74.9986	1.28341		18183.2	80.0021	2.27115
																								18773.1	64.9982	0.990127		18675.6	70.0004	0.978344		18750.3	75.0036	1.27757		18216.1	79.9998	2.27107
																								18805.4	65.0011	0.990048		18707.8	70.0019	0.97823		18782.9	75.0003	1.28335		18249	80.0016	2.27095
																								18838.6	64.9995	0.989924		18741.4	69.9993	0.978204		18815.3	75.0028	1.28325		18281.1	79.9974	2.2707
																								18871.1	65.0014	0.989878		18774	70.0023	0.978186		18848.2	75.0023	1.28315		18313.9	79.9988	2.27071
																								18903.4	65.0021	0.989866		18806.6	69.9997	0.977907		18880.6	75.0019	1.28311		18346.6	79.9993	2.2705
																								18936.2	64.9988	0.989716		18839.3	70.0023	0.978196		18913	75.0019	1.3005		18379.2	79.9984	2.27038
																								18968.7	65.0014	0.989575		18871.9	70.0034	0.977887		18945.6	74.9978	1.28286		18412.1	80.0021	2.27051
																								19001	65.0034	0.98947		18905	70.0034	0.97777		18978	74.9978	1.28269		18444.6	80.0002	2.27039
																								19034.7	64.9992	0.989388		18937.9	70.0001	0.977592		19011.1	75.0015	1.29045		18477.5	80.0002	2.27021
																								19067.7	65.0034	0.98942		18971.2	69.9993	0.977572		19044.6	75.0007	1.28262		18510.6	80.0021	2.27016
																								19101.5	65.0005	0.989217		19003.9	70.0023	0.977474		19077.5	75.0019	1.28262		18533	79.9988	2.27008
																								19134.2	64.9995	0.989228		19036.3	70.0008	0.97763		19109.8	74.9978	1.26475		18565.5	79.9988	2.26984
																								19166.6	64.9988	0.989227		19069.1	70.0016	0.97713		19142.4	74.999	1.28247		18598	80.003	2.2699
																								19199	65.0034	0.989016		19101.6	69.9978	0.977368		19186.3	74.9994	1.28236		18630.6	80.0025	2.26984
																								19231.9	65.0011	0.988937		19134.7	70.0034	0.977341		19218.9	75.0007	1.27394		18663.8	80.0016	2.2697
																								19264.5	64.9992	0.988965		19167.1	70.0023	0.977304		19251.8	75.0015	1.28229		18696.6	80.003	2.26958
																								19297.4	65.0011	0.988869		19200.5	70.0015	0.97735		19284.7	74.999	1.28224		18728.8	80.0025	2.26958
																								19330.2	65.0024	0.988723		19233.4	70.0023	0.977083		19328.4	74.9957	1.28205		18761.4	80.0021	2.26945
																								19362.9	65.0027	0.988605		19265.8	70.0008	0.976866		19361	75.0007	1.28203		18793.8	79.9965	2.27648
																								19396	65.0034	0.988612		19298.7	70.0001	0.976856		19393.7	75.0007	1.28222		18825.9	80.0016	2.26939
																								19428.4	65.0011	0.988533		19331.2	70.0042	0.977018		19432.9	75.0048	1.28199		18858.5	79.9998	2.26904
																								19460.8	65.0001	0.988431		19364	70.0012	0.976705		19465	75.0011	1.29091		18891.2	80.0058	2.2691
																								19493.4	64.9992	0.988338		19396.4	70.0012	0.976587		19497.3	75.0028	1.28175		18913.8	79.9988	2.26901
																								19526	64.9995	0.988263		19429.5	69.9986	0.976766		19529.6	74.999	1.29005		18946.4	79.9993	2.26887
																								19558.6	65.0011	0.98814		19462.2	70.0008	0.976515		19562.2	74.9986	1.27965		18978.7	80.0011	2.26878
																								19591.7	65.0018	0.987915		19494.8	69.9982	0.976279		19595.2	74.9998	1.28155		19011.4	80.003	2.26867
																								19624.2	64.9978	0.988005		19528	70.0034	0.976184		19627.8	75.0011	1.29113		19043.7	79.9988	2.26854
																								19656.8	65.0011	0.987837		19561.1	70.0012	0.976192		19660.6	74.9973	1.28136		19076.6	80.0002	2.26853
																								19689.4	64.9995	0.98777		19593.7	70.0045	0.976172		19692.9	74.9998	1.28129		19108.9	79.9998	2.26823
																								19721.9	65.0018	0.987799		19626.4	70.0001	0.976115		19725.4	75.0023	1.28133		19141.2	80.0049	2.26826
																								19754.1	65.0037	0.987683		19659.3	70.0012	0.976072		19758.2	74.999	1.27162		19173.9	79.9979	2.27066
																								19787	65.0021	0.987619		19691.9	70.0019	0.975987		19791.3	75.0032	1.28113		19206.4	79.9956	2.26798
																								19820.1	65.0021	0.987545		19725	70.003	0.975972		19823.7	75.0002	1.28105		19239.1	80.0072	2.26815
																								19852.7	65.0001	0.987258		19757.6	70.0004	0.995524		19856.6	74.999	1.23935		19272.2	80.0025	2.26787
																								19885.1	64.9992	0.987346		19790.2	70.0023	0.97569		19889.5	75.0023	1.28105		19304.5	79.9988	2.26781
																								19917.7	64.9992	0.987163		19822.5	69.9997	0.975841		19922	74.9965	1.2807		19337.1	80.0025	2.26771
																								19950	65.0037	0.987343		19854.8	70.0016	0.975778		19954.4	74.9994	1.28084		19369.7	79.996	2.26746
																								19982.4	65.0008	0.987237		19888	70.0016	0.975884		19987	75.004	1.28093		19402.2	79.9956	2.26737
																								20015.4	65.0011	0.986876		19920.7	70.0004	0.975549		20019.4	75.0057	1.28084		19435.1	80.0016	2.26747
																								20047.8	64.9985	0.986881		19953.3	70.0008	0.975511		20051.9	75.0036	1.28068		19467.7	80.003	2.26737
																								20080.4	65.0005	0.986989		19985.4	70.0012	0.975447		20084.5	75.0002	1.28059		19500.6	80.003	2.26747
																								20113.1	65.0001	0.98677		20017.8	70.0027	0.975358		20116.8	74.999	1.28048		19533.4	79.9993	2.26714
																								20145.7	65.0014	0.9868		20051.1	69.9989	0.975315		20149.7	75.0028	1.2804		19566	80.0016	2.26711
																								20179.1	65.0008	0.986625		20084.2	70.0012	0.975343		20182.3	74.9986	1.28031		19599.1	80.0021	2.26707
																								20211.8	65.0008	0.986611		20117.3	70.0019	0.975069		20214.4	74.9978	1.31484		19631.5	80.0011	2.26689
																								20244.4	64.9988	0.986447		20150.1	70.0008	0.97523		20247.2	74.9998	1.28396		19664.3	80.0011	2.26684
																								20276.9	65.0008	0.986476		20182.3	70.0016	0.974869		20279.7	75.0028	1.28017		19686.7	80.0072	2.267
																								20310.2	65.0001	0.98637		20215.1	69.9986	0.974949		20312.4	75.0019	1.28882		19719	80.0016	2.26681
																								20342.6	65.0011	0.986246		20247.3	69.9978	0.974851		20344.7	74.9969	1.27997		19752	79.9993	2.26656
																								20375.5	65.0034	0.986236		20280.4	70.0008	0.974823		20377.1	75.0015	1.28012		19784.8	79.997	2.26648
																								20408.4	65.0028	0.986131		20313.1	70.0012	0.9748		20410.1	74.9978	1.27991		19817.4	79.9974	2.2663
																								20440.4	64.9978	0.986001		20346	70.0004	0.974577		20442.4	75.0011	1.29111		19850.3	80.003	2.2663
																								20472.9	65.0014	0.985873		20379.4	70.0001	0.974694		20475.1	75.0082	1.2798		19883	79.9993	2.26611
																								20505.7	65.0024	0.985932		20411.7	69.9997	0.974385		20507.8	75.0019	1.26631		19915.1	79.996	2.26583
																								20538.6	65.0034	0.985792		20444.3	69.9997	0.974304		20540.6	75.0032	1.27975		19947.4	80.0025	2.26611
																								20571.3	65.0005	0.985654		20476.8	70.0016	0.974526		20573	75.0053	1.27969		19980.1	80.0086	2.26613
																								20604.1	65.0008	0.985748		20509.9	69.996	0.974437		20605.6	74.9986	1.27952		20012.7	79.9998	2.26584
																								20636.7	65.0001	0.985669		20542.6	70.0005	0.974425		20638	75.0078	1.27953		20044.8	80.0021	2.26573
																								20668.9	65.0001	0.985521		20575.8	70.0001	0.974148		20670.3	74.9948	1.27846		20066.9	79.9951	2.26563
																								20701.8	65.0014	0.985409		20608.3	70.0004	0.974183		20702.4	75.0007	1.2793		20099.6	80.0007	2.26538
																								20734.4	65.0005	0.985404		20642	70.0012	0.974055		20735.2	75.0019	1.27923		20132.6	79.9984	2.26531
																								20767.5	65.0018	0.985446		20674.6	70.0008	0.974092		20768.1	75.0023	1.27921		20165.7	80.0021	2.26518
																								20800.6	64.9995	0.985323		20707.3	69.9997	0.973803		20800.7	74.9994	1.27913		20198.2	79.9993	2.26508
																								20833.2	65.0034	0.9852		20740.1	70.0023	0.973932		20833.8	75.0019	1.27911		20230.9	80.003	2.27273
																								20865.9	65.0018	0.985114		20772.8	69.9975	0.973912		20866.4	74.9982	1.2789		20263.8	80.0025	2.26513
																								20898.8	64.9998	0.984987		20805.4	70.0038	0.9738		20899.2	75.0023	1.25285		20296.8	80.0007	2.26496
																								20931.4	65.0031	0.985004		20838	70.0019	0.973639		20931.2	75.0023	1.27896		20328.9	79.9993	2.28127
																								20964	64.9982	0.984822		20871.1	69.9997	0.97356		20963.6	75.0036	1.27039		20361.8	79.9998	2.2648
																								20996.7	65.006	0.984867		20904	69.9997	0.973525		20996.3	75.0032	1.2788		20394.5	79.9974	2.26459
																								21029	65.0011	0.984637		20936.7	70.0001	0.973822		21028.6	75.0015	1.27443		20427.1	80.0016	2.26461
																								21061.8	65.0008	0.984589		20969	69.9989	0.977616		21061.7	75.0015	1.27863		20449.5	79.9993	2.26454
																								21094.6	65.0008	0.984622		21001.4	70.0049	0.97355		21094.4	74.9969	1.26336		20482.1	80.0007	2.26442
																								21127.3	65.0021	0.984542		21034.7	70.0008	0.973206		21127.4	74.9982	1.27847		20515	80.0021	2.26437
																								21159.5	65.0011	0.984434		21067.3	70.0045	0.973321		21160.1	75.0036	1.27847		20547.4	79.9951	2.26392
																								21192.4	65.0011	0.984343		21099.7	69.9993	0.97312		21193.2	75.0032	1.28598		20580	80.0049	2.26416
																								21224.4	65.0037	0.984278		21132.4	70.0023	0.973034		21225.6	74.9998	1.27373		20612.6	79.9988	2.26394
																								21256.6	65.0021	0.98422		21165	70.0004	0.972987		21258.2	75.0015	1.29995		20645	80.0021	2.26403
																								21289.9	64.9998	0.984107		21197.9	70.0023	0.973091		21298	75.0015	1.27832		20677.4	79.996	2.26365
																								21322.5	64.9998	0.983985		21230.6	70.0012	0.973018		21330.8	75.0015	1.2865		20710	80.0016	2.26374
																								21354.7	65.0011	0.984011		21263.4	69.999	0.972818		21363.2	75.0015	1.27805		20742.9	80.0016	2.26369
																								21387.5	65.0021	0.983884		21296.1	69.9993	0.972899		21396	75.0019	1.28561		20775.5	80.0035	2.26363
																								21420	65.0011	0.983873		21328.5	70.0008	0.972649		21429.2	75.0023	1.278		20807.9	79.9979	2.26333
																								21452.2	65.0024	0.983818		21360.9	70.0023	0.97054		21461.9	74.9986	1.27787		20830.2	80.003	2.26359
																								21484.3	65.0001	0.983738		21393.4	70.0019	0.972843		21494.3	74.999	1.27853		20862.9	80.0025	2.26346
																								21516.9	64.9995	0.983574		21426.5	70.006	0.972827		21526.9	75.0015	1.27536		20895.2	80.0016	2.26333
																								21549.1	64.9955	0.98353		21459.4	70.0004	0.972526		21559.6	75.0002	1.27764		20927.4	80.0053	2.26336
																								21582.2	65.0034	0.983478		21491.5	69.9997	0.972585		21591.7	75.0065	1.27953		20959.8	80.0011	2.26314
																								21614.8	65.0041	0.983518		21524.4	69.9975	0.972482		21624.5	74.9986	1.27752		20992.2	80.0035	2.27439
																								21646.9	65.0014	0.983358		21556.7	70.0038	0.972491		21656.8	75.0015	1.25497		21024.8	80.003	2.26304
																								21679.6	65.0005	0.983365		21589.5	70.0023	0.97244		21689.7	74.9998	1.26755		21057.6	79.9923	2.26262
																								21712.2	64.9998	0.983206		21622	70.0008	0.972297		21722.4	75.0048	1.28775		21089.8	79.9988	2.26279
																								21744.5	65.0054	0.983206		21654.6	70.0016	0.972252		21755.2	75.0007	1.27729		21122.4	79.9974	2.26266
																								21777	65.0014	0.983141		21686.9	69.9975	0.972155		21787.4	74.9998	1.27966		21155.2	80.003	2.26264
																								21809.3	65.0018	0.983136		21719.5	70.0019	0.972293		21820.2	74.9998	1.27712		21187.4	80.0002	2.26255
																								21841.9	65.0011	0.983069		21752.4	70.0016	0.972217		21852.4	74.9998	1.27713		21210.3	79.9951	2.26225
																								21874.1	65.0011	0.982901		21785.1	70.0001	0.972043		21884.7	74.9994	1.27868		21243.2	80.0049	2.26243
																								21906.7	64.9982	0.982758		21818.1	70.0034	0.971784		21917.2	74.9948	1.27509		21275.6	80.0011	2.26229
																								21939.1	65.0005	0.982837		21851.4	70.0019	0.971687		21950	75.0015	1.27694		21308.1	80.003	2.26231
																								21972.1	65.0037	0.982782		21883.7	70.0004	0.972936		21989.7	75.004	1.29429		21340.9	79.9979	2.26208
																								22005	64.9995	0.982577		21916.3	70.0056	0.971832		22022	74.9982	1.27675		21373.5	79.9984	2.26177
																								22037.6	64.9995	0.982623		21948.8	70.0038	0.971708		22054.7	75.0023	1.27675		21406.3	80.0025	2.26191
																								22070.5	65.0024	0.982606		21981.7	70.0008	0.971737		22087.1	75.0023	1.2767		21438.8	79.9979	2.26166
																								22103.2	64.9972	0.982484		22014.5	70.0008	0.971409		22119.5	75.0044	1.27518		21471.4	80.0025	2.26175
																								22135.8	65.0014	0.982404		22047.9	69.9982	0.971404		22151.8	75.0007	1.27653		21504	79.9988	2.26155
																								22168.6	64.9975	0.982315		22080.6	70.0016	0.971528		22184.1	74.999	1.27651		21536.2	80.0007	2.26155
																								22201.4	64.9992	0.982107		22113.6	70.0012	0.971308		22216.3	74.9982	1.27639		21569.3	79.9923	2.26126
																								22234	65.0031	0.982191		22146.1	69.9971	0.971184		22248.2	75.0011	1.27644		21592	80.0044	2.26162
																								22266.6	64.9992	0.982141		22178.7	69.9993	0.971302		22280.2	75.0044	1.27641		21625	79.9984	2.26137
																								22299.9	64.9985	0.981988		22211.3	69.9993	0.97134		22312	75.0028	1.27634		21657.4	80.0007	2.26118
																								22332.4	65.0018	0.98201		22243.9	70.0012	0.971025		22344.4	75.0028	1.27124		21690.6	80.0021	2.2612
																								22365.6	64.9985	0.981853		22276.2	69.9993	0.971264		22376.7	75.0028	1.27613		21723.4	80.0035	2.26117
																								22398	65.0011	0.981839		22309.1	70.0012	0.971177		22409	75.0023	1.26485		21756.2	80.0002	2.26101
																								22431.1	64.9982	0.981772		22342.3	70.0023	0.971241		22441.3	75.0019	1.27607		21788.3	80.0011	2.26096
																								22463.5	65.0034	0.981797		22374.6	69.9993	0.970856		22473.6	75.0023	1.27596		21820.9	79.9998	2.2608
																								22495.8	65.0001	0.981678		22407	70.0016	0.97068		22505.6	75.0023	1.27589		21853.5	80.0021	2.26072
																								22528.6	64.9995	0.981716		22440.1	70.003	0.970927		22537.5	74.9986	1.27574		21886.2	79.9965	2.26056
																								22561.5	65.0008	0.981591		22472.8	70.0008	0.970302		22569.6	75.0032	1.27584		21918.8	79.996	2.26052
																								22594.1	65.0021	0.981434		22505.4	69.9997	0.97064		22601.9	75.0019	1.2758		21951.4	79.9998	2.26056
																								22626.5	65.0031	0.981378		22538.2	69.9982	0.970638		22633.9	74.9994	1.27566		21973.6	79.9984	2.26049
																								22659.2	65.0021	0.981406		22570.8	69.9978	0.970345		22666.8	75.0028	1.27565		22006.2	79.9993	2.26028
																								22691.4	65.0021	0.981231		22603.8	70.0008	0.97061		22699.7	75.0032	1.27562		22039.2	79.9998	2.2602
																								22724.8	65.0005	0.981212		22636.1	69.9982	0.970452		22732.4	74.9994	1.27548		22072.1	80.0002	2.26017
																								22757.1	65.0005	0.981071		22669.3	70.0019	0.970288		22765	74.9986	1.29944		22104.9	80.0021	2.26007
																								22789.6	65.0018	0.98107		22702	69.9993	0.970452		22797.6	75.0032	1.27545		22137.5	80.0007	2.25995
																								22822.2	64.9998	0.980939		22734.6	69.999	0.97029		22829.9	75.0007	1.27537		22170.4	79.9937	2.25983
																								22854.7	65.0011	0.980994		22766.8	69.9975	0.970206		22873.1	75.0023	1.27539		22203	80.0067	2.26005
																								22887.2	65.0011	0.980943		22799.3	70.0019	0.970122		22905.9	75.0023	1.27528		22235.7	79.9988	2.25972
																								22920.2	65.0008	0.980999		22832.2	70.0015	0.970065		22937.7	74.9994	1.27516		22268	79.9988	2.25965
																								22952.9	65.0014	0.980795		22864.4	69.999	0.970162		22970.3	74.9994	1.26911		22300.9	79.9993	2.25949
																								22985.5	65.0027	0.980793		22897.5	70.0005	0.970059		23003.1	75.0048	1.27506		22333.1	80.0002	2.25936
																								23018.1	64.9998	0.980602		22930.2	69.9993	0.969854		23036.1	75.0032	1.28876		22355.5	79.9988	2.25949
																								23050.9	65.0041	0.980646		22962.5	69.999	0.969695		23069	74.9994	1.28016		22388.3	80.0007	2.2594
																								23083.6	64.9969	0.980431		22995.3	70.0027	0.96984		23101.3	75.0028	1.27481		22420.8	79.9998	2.25917
																								23116.1	65.0011	0.980533		23028.1	70.0001	0.969965		23134	75.0032	1.2748		22453.7	79.9942	2.259
																								23148.6	65.0021	0.980528		23060.6	69.9978	0.969939		23166.4	74.9973	1.27465		22486.9	80.0011	2.25906
																								23181.2	64.9985	0.980424		23093.4	69.9989	0.969617		23198.8	75.0044	1.27458		22519.3	79.9998	2.25896
																								23213.9	65.0044	0.980285		23126.1	70.0016	0.969723		23231.7	75.0053	1.27458		22552.4	80.0016	2.25887
																								23246.4	65.0001	0.980281		23159	69.9971	0.969345		23263.8	74.9998	1.27445		22585.3	80.0025	2.25872
																								23278.8	65.0031	0.980197		23191.6	70.0004	0.978884		23307.3	75.0011	1.26446		22617.9	79.9998	2.25876
																								23311.5	64.9988	0.980272		23224	70.003	0.969467		23339.8	74.9998	1.28331		22650.5	80.003	2.2587
																								23344.4	65.0018	0.979978		23256.7	70.0019	0.969332		23372.6	75.004	1.27427		22683.4	80.0011	2.25863
																								23377.4	65.0011	0.980119		23289.3	69.9993	0.961639		23405	74.9982	1.27355		22716	79.9951	2.25822
																								23409.8	64.9975	0.980001		23321.7	70.0016	0.969233		23437.7	74.9982	1.2741		22738.6	79.9998	2.25829
																								23442.4	65.0014	0.979931		23354.3	70.0031	0.969247		23470.1	75.004	1.27408		22770.9	80.003	2.25828
																								23475.5	65.0021	0.979927		23387	70.0023	0.969079		23502.1	75.004	1.26536		22803.5	80.0025	2.25811
																								23508.2	65.0018	0.979949		23419.2	69.9986	0.969227		23534.4	74.9994	1.27487		22836.3	80.0025	2.25816
																								23659.9	64.9962	0.979563		23580.5	69.9956	0.968852		23703	75.0002	1.2737		22869	79.9998	2.25796
																																				22901.6	80.0025	2.25801
																																				22934	80.0011	2.2489
																																				22966.6	80.0016	2.25778
																																				22999.2	80.0007	2.25771
																																				23031.5	79.9993	2.25758
																																				23064.4	80.0002	2.25744
																																				23097.1	80.0049	2.25746
																																				23129.2	80.0016	2.25733
																																				23162.1	80.0016	2.25724
																																				23194.2	80.0025	2.25719
																																				23227.1	80.0044	2.25724
																																				23259.8	80.0035	2.25714
																																				23292	80.003	2.25698
																																				23324.7	80.0035	2.25681
																																				23357.3	80.0035	2.25688
																																				23390.2	80.0007	2.25672
																																				23422.8	80.0002	2.2566
																																				23455.7	80.0044	2.25655
																																				23488.3	79.9988	2.25626
																																				23520.9	80.0095	2.25649
																																				23553.5	79.9998	2.25617
																																				23586.4	80.0002	2.25617
																																				23618.8	79.9974	2.25583
																																				23651.5	80.0072	2.25611
																																				23684.1	79.9993	2.2574
																																				23716.3	80.0021	2.25564
																																				23892.8	80.0007	2.25521
[truncated: 13 more columns]
