# Supplementary material for: Cooperative spin crossover leading to bistable and multi-inert system states in an iron(III) complex
Source: Nat Commun. 2024 Aug 25;15:7321. doi: 10.1038/s41467-024-51675-1 (PMC11345420; doi:10.1038/s41467-024-51675-1)
Supplement: Supplementary file 3 — Source Data File [file 41467_2024_51675_MOESM3_ESM.zip › zip/Fig_8a.xlsx]

## Sheet: Run1a
relative time	T / K	cMT / cm3Kmol–1	relative time	T / K	cMT / cm3Kmol–1	relative time	T / K	cMT / cm3Kmol–1	relative time	T / K	cMT / cm3Kmol–1	relative time	T / K	cMT / cm3Kmol–1	relative time	T / K	cMT / cm3Kmol–1	relative time	T / K	cMT / cm3Kmol–1	relative time	T / K	cMT / cm3Kmol–1	relative time	T / K	cMT / cm3Kmol–1	relative time	T / K	cMT / cm3Kmol–1	relative time	T / K	cMT / cm3Kmol–1	relative time	T / K	cMT / cm3Kmol–1
2.54 K/min (2.5)	2.54 K/min (2.5)	2.54 K/min (2.5)	2.48 K/min (2.5)	2.48 K/min (2.5)	2.48 K/min (2.5)	1.82 K/min (1.8)	1.82 K/min (1.8)	1.82 K/min (1.8)	1.79 K/min (1.8)	1.79 K/min (1.8)	1.79 K/min (1.8)	1.53 K/min (1.5)	1.53 K/min (1.5)	1.53 K/min (1.5)	1.49 K/min (1.5)	1.49 K/min (1.5)	1.49 K/min (1.5)	1.34 K/min (1.3)	1.34 K/min (1.3)	1.34 K/min (1.3)	1.3 K/min (1.3)	1.3 K/min (1.3)	1.3 K/min (1.3)	0.74 K/min (0.7)	0.74 K/min (0.7)	0.74 K/min (0.7)	0.7 K/min (0.7)	0.7 K/min (0.7)	0.7 K/min (0.7)	0.21 K/min (0.2)	0.21 K/min (0.2)	0.21 K/min (0.2)	0.20 K/min (0.2)	0.20 K/min (0.2)	0.20 K/min (0.2)
-6.7488	150.028	4.422	0	49.9994	3.82637	-6.26878	150.021	4.3878	0	49.9981	3.48786	-6.7741	150.023	4.38574	0	49.9964	3.21737	-7.3462	150.024	4.38568	0	50.0082	3.06376	-6.91595	150.026	4.38563	0	50.0015	2.28445	-26.1224	150.026	4.38501	0	49.9918	1.32066
0	145.592	4.41332	2.21752	54.6071	3.83534	0	147.766	4.38294	1.73795	52.3769	3.49218	0	147.781	4.38069	1.92777	52.2932	3.21972	0	147.815	4.38133	2.16802	52.3134	3.06321	0	148.907	4.38175	2.02897	51.1484	2.28354	0	148.967	4.38052	5.42897	51.0341	1.32048
2.00637	141.622	4.41254	3.75082	58.5635	3.81672	1.60317	145.717	4.38288	2.79935	54.3999	3.48627	1.851	145.794	4.38028	3.22693	54.3344	3.2125	2.12228	145.768	4.3806	3.58155	54.2524	3.05643	1.9961	147.888	4.38201	3.42327	52.178	2.28086	5.47002	147.954	4.38006	10.4187	52.0363	1.31945
3.95225	137.566	4.41127	5.32265	62.5793	3.77278	3.04917	143.715	4.38257	3.87282	56.3968	3.47715	3.628	143.745	4.37994	4.5051	56.3114	3.20194	4.06585	143.769	4.38035	5.13302	56.3113	3.04265	3.78218	146.893	4.38363	4.74923	53.1312	2.27657	10.5517	146.959	4.37918	15.4177	53.034	1.31753
5.79335	133.511	4.41003	6.891	66.5575	3.66094	4.4505	141.663	4.38203	4.93037	58.3455	3.46246	5.28815	141.694	4.3794	5.84185	58.3388	3.18187	5.88718	141.768	4.37954	6.61937	58.2586	3.02082	5.49763	145.869	4.38442	6.1732	54.1388	2.271	15.4614	145.961	4.37877	20.4037	54.0393	1.31501
7.56518	129.48	4.40997	8.47485	70.5344	3.39157	5.73277	139.688	4.38149	6.05383	60.3715	3.43531	6.80378	139.738	4.37893	7.12698	60.2767	3.1503	7.64477	139.754	4.37884	8.1717	60.2774	2.98194	7.08693	144.871	4.38435	7.6162	55.152	2.26351	20.2976	144.948	4.37833	25.4316	55.041	1.31111
9.27002	125.484	4.40911	10.0955	74.5619	2.91683	7.01657	137.643	4.38102	7.16297	62.4052	3.39365	8.33575	137.694	4.37865	8.49608	62.3464	3.09591	9.31172	137.788	4.37845	9.70697	62.2791	2.92141	8.66067	143.856	4.38459	9.01213	56.1309	2.254	24.9447	143.96	4.37776	30.441	56.0443	1.30618
10.9476	121.498	4.40907	11.6919	78.5544	2.46056	8.25987	135.628	4.38056	8.23147	64.3245	3.32844	9.76925	135.72	4.37789	9.81392	64.3199	3.01277	11.0014	135.741	4.37805	11.2468	64.289	2.82796	10.1436	142.864	4.38107	10.4758	57.1545	2.24096	29.6222	142.956	4.37728	35.4187	57.0399	1.29929
12.5904	117.479	4.40819	13.2917	82.5833	2.16139	9.47154	133.608	4.38009	9.37843	66.4095	3.21926	11.2202	133.684	4.3779	11.1164	66.2823	2.8896	12.5894	133.756	4.37742	12.7667	66.2572	2.68939	11.6164	141.872	4.38319	11.878	58.1345	2.22494	34.3189	141.948	4.37683	40.4531	58.0451	1.29076
14.1997	113.488	4.4078	14.879	86.5524	2.00585	10.6074	131.702	4.38045	10.4636	68.3656	3.06443	12.5822	131.739	4.37782	12.4615	68.3016	2.71029	14.1972	131.729	4.37678	14.3093	68.2716	2.50182	13.1219	140.84	4.38252	13.3179	59.1423	2.20432	38.9259	140.957	4.37652	45.4072	59.0354	1.28003
15.8133	109.456	4.4086	16.4712	90.5327	1.9619	11.8277	129.612	4.37994	11.5809	70.3787	2.85103	14.0127	129.665	4.37695	13.7968	70.3144	2.49015	15.7809	129.721	4.37647	15.8585	70.275	2.28589	14.5413	139.862	4.3826	14.7449	60.1435	2.1783	43.5154	139.964	4.37574	50.4026	60.038	1.26716
17.3978	105.404	4.40808	18.0705	94.4992	1.98474	12.9532	127.666	4.37932	12.7074	72.4176	2.5996	15.3747	127.668	4.3768	15.1004	72.2626	2.26782	17.3183	127.726	4.3757	17.3825	72.2707	2.08451	15.941	138.874	4.382	16.1685	61.1405	2.14661	48.2166	138.949	4.37519	55.4152	61.0415	1.25256
18.9362	101.406	4.40903	19.6611	98.5235	2.0555	14.118	125.617	4.37838	13.7939	74.3619	2.36856	16.6928	125.712	4.37594	16.4832	74.3412	2.06619	18.8413	125.735	4.37497	18.9496	74.2964	1.91866	17.393	137.843	4.38168	17.6036	62.152	2.10739	52.8263	137.956	4.37489	60.3612	62.0357	1.23651
20.4334	97.4352	4.40921	21.2744	102.578	2.24149	15.262	123.597	4.37825	14.9094	76.3722	2.17061	18.0618	123.672	4.37532	17.7877	76.2965	1.92168	20.3897	123.714	4.375	20.4452	76.2566	1.80363	18.7717	136.863	4.38158	18.9901	63.1201	2.06216	57.4632	136.953	4.37443	65.3892	63.0385	1.21959
21.9144	93.3437	4.40624	22.8646	106.529	2.77246	16.3967	121.604	4.37836	16.0277	78.3787	2.01927	19.3902	121.689	4.37528	19.1208	78.3054	1.81515	21.8895	121.733	4.37473	21.9836	78.2622	1.72184	20.2104	135.833	4.3809	20.4496	64.1387	2.00714	62.0895	135.954	4.37377	70.4183	64.0435	1.20332
23.3208	89.3524	4.39535	24.4712	110.565	3.80116	17.4957	119.619	4.37776	17.1421	80.3953	1.91062	20.7215	119.674	4.37513	20.4749	80.3226	1.74001	23.3949	119.727	4.3744	23.5403	80.2847	1.66642	21.5871	134.847	4.38022	21.8789	65.1454	1.94695	66.7223	134.959	4.37347	75.399	65.0415	1.18828
24.8084	85.0723	4.35268	26.0649	114.554	4.37947	18.6092	117.622	4.37772	18.2222	82.3405	1.83658	22.0528	117.658	4.37529	21.7858	82.3018	1.69189	24.8765	117.76	4.37438	25.0518	82.2452	1.6332	22.9492	133.863	4.37924	23.2836	66.1264	1.88321	71.4041	133.953	4.37314	80.3527	66.0315	1.17568
26.0808	81.3594	4.30971	27.6566	118.536	4.39677	19.6897	115.658	4.37755	19.3642	84.4053	1.78526	23.3173	115.718	4.37526	23.1354	84.33	1.66325	26.4007	115.715	4.37393	26.6051	84.2802	1.61571	24.3529	132.851	4.37882	24.7509	67.1552	1.81485	76.0494	132.957	4.37265	85.407	67.0397	1.1645
27.4274	77.3703	4.23624	29.2672	122.581	4.39832	20.8297	113.592	4.37807	20.4375	86.329	1.75794	24.6556	113.654	4.37497	24.4327	86.277	1.65145	27.8892	113.704	4.37385	28.1407	86.2728	1.61158	25.7151	131.86	4.37848	26.1514	68.1437	1.74975	80.7263	131.956	4.37265	90.405	68.0511	1.15616
28.8218	73.3268	4.13431	30.8579	126.551	4.39828	21.9052	111.645	4.37923	21.5769	88.392	1.74881	25.9098	111.715	4.37544	25.8031	88.3392	1.65298	29.3823	111.704	4.37452	29.6997	88.288	1.61759	27.1274	130.837	4.37892	27.5949	69.1533	1.68689	85.4028	130.955	4.37201	95.3969	69.0405	1.14974
30.2071	69.4128	4.03152	32.4536	130.547	4.39919	23.016	109.592	4.3793	22.674	90.3428	1.7532	27.2396	109.659	4.37592	27.1184	90.3033	1.66362	30.847	109.712	4.37498	31.2022	90.2475	1.6309	28.4874	129.843	4.37851	29.0022	70.1356	1.63087	90.0912	129.957	4.37163	100.351	70.0347	1.14532
31.6524	65.3752	3.94414	34.0714	134.583	4.40041	24.0705	107.618	4.37865	23.8098	92.3945	1.76888	28.4823	107.716	4.37637	28.4226	92.2426	1.68129	32.2745	107.754	4.37504	32.756	92.2716	1.65105	29.8872	128.833	4.37846	30.466	71.152	1.57884	94.8026	128.954	4.37153	105.327	71.0266	1.14214
33.104	61.4388	3.89087	35.6544	138.572	4.40267	25.1596	105.573	4.37907	24.9103	94.4032	1.79204	29.7764	105.671	4.37619	29.8051	94.3352	1.70804	33.7633	105.69	4.37447	34.2821	94.2595	1.67784	31.2142	127.855	4.37717	31.8569	72.1305	1.5365	99.5082	127.956	4.37111	110.371	72.0384	1.1404
34.6162	57.372	3.86016	37.2425	142.524	4.40291	26.2146	103.582	4.37916	25.9897	96.3387	1.82325	31.0272	103.684	4.37626	31.1424	96.345	1.74331	35.1736	103.744	4.37488	35.8303	96.2589	1.71416	32.576	126.85	4.37672	33.2963	73.1495	1.49884	104.163	126.961	4.37054	115.354	73.0377	1.13987
36.2107	53.4972	3.84595	38.8416	146.539	4.40488	27.2393	101.636	4.37922	27.1454	98.4262	1.87139	32.3052	101.616	4.37564	32.4822	98.3541	1.79413	36.6251	101.719	4.37473	37.361	98.2619	1.7665	33.9458	125.855	4.37663	34.734	74.155	1.46746	108.917	125.953	4.37013	120.361	74.0394	1.14021
41.9436	50.0004	3.83183	44.0933	150.005	4.40085	28.3016	99.6013	4.37897	28.2204	100.371	1.94153	33.4969	99.6984	4.3754	33.7742	100.293	1.86993	38.0314	99.7372	4.37403	38.9215	100.295	1.84984	35.2966	124.87	4.37605	36.1123	75.1231	1.44244	113.624	124.955	4.36982	125.351	75.0416	1.14138
						29.3206	97.6261	4.37793	29.3505	102.392	2.06671	34.7657	97.66	4.37511	35.1294	102.338	2.00472	39.4879	97.6884	4.37309	40.4158	102.236	1.98422	36.6866	123.853	4.37547	37.5833	76.1457	1.42018	118.375	123.954	4.36935	130.349	76.0373	1.14337
						30.3813	95.5717	4.37673	30.421	104.321	2.2753	35.9995	95.6505	4.37327	36.4231	104.281	2.22822	40.8821	95.7337	4.37214	41.9821	104.275	2.22875	38.0544	122.851	4.37536	38.9915	77.1302	1.40314	123.078	122.964	4.36927	135.378	77.046	1.14609
						31.3764	93.6164	4.3753	31.5744	106.401	2.63629	37.2327	93.6278	4.37089	37.8004	106.351	2.60975	42.3274	93.6839	4.36909	43.535	106.298	2.61249	39.4146	121.86	4.37549	40.4348	78.139	1.3892	127.836	121.962	4.369	140.336	78.0355	1.14931
						32.374	91.5382	4.366	32.6657	108.374	3.11623	38.3613	91.6651	4.36139	39.097	108.28	3.10387	43.6308	91.7281	4.35954	45.04	108.256	3.11609	40.8276	120.827	4.37511	41.8568	79.1398	1.37898	132.627	120.956	4.36861	145.319	79.034	1.1531
						33.3633	89.5696	4.35891	33.7824	110.374	3.70038	39.5887	89.629	4.35227	40.4479	110.319	3.70341	45.0439	89.6808	4.34977	46.5924	110.272	3.70164	42.1601	119.856	4.3748	43.298	80.1432	1.37171	137.371	119.96	4.36839	150.328	80.0348	1.15744
						34.3167	87.6057	4.34541	34.9119	112.417	4.16255	40.7645	87.6136	4.33589	41.7399	112.257	4.14621	46.3997	87.7059	4.33367	48.1447	112.279	4.14903	43.5291	118.849	4.37407	44.7032	81.1381	1.36721	142.161	118.956	4.36828	155.33	81.0302	1.1623
						35.323	85.5401	4.32517	35.9858	114.348	4.32945	41.9227	85.6514	4.31306	43.1087	114.301	4.32757	47.732	85.7312	4.30848	49.6391	114.247	4.32197	44.8936	117.851	4.37339	46.1268	82.1396	1.36535	146.923	117.959	4.36798	160.4	82.0478	1.1678
						36.2587	83.6163	4.29924	37.1053	116.36	4.3573	43.1149	83.6121	4.27832	44.4049	116.263	4.35412	49.1293	83.6645	4.27099	51.2018	116.263	4.3514	46.276	116.839	4.37348	47.59	83.1504	1.36543	151.716	116.956	4.36783	165.347	83.0419	1.17388
						37.362	81.2973	4.2368	38.2419	118.415	4.35943	44.3735	81.4447	4.20848	45.7908	118.336	4.35564	50.436	81.7245	4.22105	52.7624	118.293	4.35401	47.6501	115.84	4.37356	48.9815	84.1346	1.36742	156.488	115.96	4.368	170.319	84.034	1.18051
						38.2116	79.5353	4.19163	39.3214	120.342	4.35886	45.4467	79.6267	4.14879	47.1101	120.316	4.35594	51.9318	79.5042	4.12526	54.3098	120.3	4.35437	48.9977	114.853	4.37322	50.4169	85.1368	1.37109	161.321	114.952	4.36774	175.364	85.0486	1.18822
						39.1461	77.6033	4.13256	40.4434	122.388	4.36021	46.5892	77.7041	4.0713	48.4371	122.316	4.35649	53.1811	77.6776	4.04132	55.8028	122.253	4.35482	50.3924	113.835	4.37352	51.8755	86.1508	1.37629	166.093	113.959	4.36762	180.354	86.0449	1.19645
						40.1684	75.531	4.05718	41.5652	124.4	4.36008	47.8142	75.6789	3.97321	49.7758	124.313	4.3572	54.5144	75.7402	3.93491	57.3529	124.273	4.35554	51.7374	112.849	4.37339	53.265	87.1297	1.38269	170.911	112.958	4.36771	185.338	87.0325	1.20562
						41.1628	73.5248	3.97615	42.6589	126.362	4.36036	49.0467	73.6484	3.86282	51.0799	126.287	4.35828	55.9453	73.6997	3.80785	58.8984	126.268	4.35564	53.1239	111.849	4.37374	54.6942	88.1328	1.39026	175.794	111.954	4.36793	190.312	88.0326	1.21614
						42.1415	71.6007	3.89529	43.7604	128.377	4.36162	50.2568	71.6846	3.75176	52.4285	128.297	4.35826	57.333	71.7355	3.67873	60.4206	128.266	4.35669	54.4938	110.849	4.37321	56.1501	89.153	1.39944	180.596	110.958	4.36797	195.33	89.0431	1.22824
						43.1518	69.5999	3.81345	44.8589	130.35	4.36206	51.5285	69.649	3.63995	53.7731	130.305	4.35853	58.7861	69.7057	3.54915	61.9749	130.286	4.35755	55.8458	109.862	4.37321	57.58	90.1518	1.40935	185.437	109.951	4.3679	200.242	90.028	1.24145
						44.198	67.5687	3.73808	46.0225	132.396	4.36158	52.7741	67.6349	3.54038	55.0967	132.294	4.35986	60.2016	67.7179	3.43453	63.5314	132.316	4.35846	57.2368	108.841	4.37307	58.9812	91.1317	1.42047	190.205	108.959	4.36777	205.273	91.0323	1.25716
						45.2316	65.5743	3.67511	47.0865	134.335	4.36237	54.0025	65.6838	3.45819	56.444	134.326	4.36038	61.6645	65.6933	3.33576	65.0557	134.298	4.35891	58.5757	107.857	4.37313	60.4462	92.163	1.43383	195.036	107.958	4.36776	210.301	92.0442	1.27536
						46.2726	63.5733	3.62448	48.2398	136.425	4.36389	55.2745	63.6656	3.39047	57.7639	136.306	4.36174	63.0969	63.7163	3.25898	66.5846	136.289	4.35976	59.9345	106.863	4.37306	61.8587	93.139	1.44833	199.859	106.955	4.36757	215.277	93.0301	1.29596
						47.3259	61.5817	3.58697	49.3232	138.379	4.36473	56.538	61.6836	3.34036	59.0972	138.311	4.36252	64.5652	61.7032	3.19981	68.0949	138.254	4.36066	61.3104	105.842	4.37234	63.2962	94.1544	1.46589	204.682	105.955	4.3675	220.275	94.0369	1.32028
						48.3776	59.5585	3.55797	50.4269	140.339	4.36475	57.8241	59.6486	3.30302	60.3974	140.22	4.3621	66.0171	59.7018	3.15763	69.6418	140.269	4.3616	62.6466	104.864	4.37248	64.7122	95.1426	1.48606	209.49	104.958	4.36732	225.227	95.0385	1.34806
						49.3904	57.6189	3.539	51.5519	142.37	4.36541	59.0604	57.6873	3.27795	61.7758	142.33	4.3642	67.4579	57.7277	3.12916	71.1684	142.249	4.36249	64.0283	103.843	4.37222	66.1288	96.1402	1.51017	214.298	103.959	4.36726	230.256	96.04	1.38018
						50.4507	55.5588	3.52388	52.6236	144.321	4.36676	60.389	55.5638	3.25953	63.0697	144.27	4.36503	68.8728	55.7419	3.10831	72.7255	144.279	4.36346	65.3762	102.853	4.37209	67.5558	97.1332	1.53889	219.113	102.96	4.36708	235.26	97.0421	1.41704
						51.5142	53.5997	3.51525	53.7923	146.403	4.36751	61.5611	53.7019	3.24913	64.4455	146.344	4.36652	70.3242	53.7008	3.09479	74.2598	146.277	4.36487	66.7167	101.861	4.37217	68.9867	98.1358	1.5738	223.923	101.96	4.36683	240.28	98.0478	1.45968
						52.6655	51.6288	3.50807	54.86	148.348	4.36899	62.8735	51.7179	3.24032	65.7753	148.293	4.36636	71.7445	51.7392	3.08568	75.7816	148.244	4.36537	68.0866	100.84	4.37178	70.401	99.1289	1.61599	228.769	100.951	4.36651	245.269	99.0361	1.50961
						57.484	50.0122	3.49603	59.6468	150.005	4.36778	67.8265	49.9954	3.22518	70.7371	150.006	4.36734	76.8197	50.004	3.071	81.0051	150.001	4.36646	69.4008	99.8608	4.37136	71.8661	100.15	1.67069	233.55	99.9594	4.36649	250.25	100.035	1.57098
																								70.8056	98.8334	4.37172	73.2746	101.145	1.73908	238.392	98.9594	4.36628	255.227	101.034	1.64933
																								72.1327	97.845	4.37068	74.7081	102.141	1.83056	243.204	97.9537	4.36557	260.226	102.031	1.75256
																								73.4583	96.8564	4.36971	76.1502	103.141	1.95208	247.966	96.963	4.36495	265.274	103.046	1.89013
																								74.8309	95.8388	4.36892	77.5801	104.147	2.11043	252.787	95.9574	4.36379	270.191	104.029	2.06216
																								76.155	94.8508	4.36699	78.9963	105.147	2.30573	257.593	94.9566	4.36195	275.257	105.062	2.27957
																								77.4714	93.8614	4.36446	80.395	106.122	2.53527	262.372	93.9591	4.3595	280.23	106.038	2.52499
																								78.7183	92.8285	4.35752	81.8519	107.146	2.80733	266.678	92.9733	4.35219	285.189	107.026	2.79614
																								80.0592	91.8495	4.35391	83.2784	108.153	3.09823	271.519	91.9585	4.34675	290.179	108.031	3.08724
																								81.404	90.8515	4.34815	84.7115	109.143	3.39772	276.338	90.9556	4.33966	295.214	109.035	3.38688
																								82.7552	89.8504	4.34094	86.1218	110.132	3.68277	281.083	89.9753	4.3303	300.219	110.03	3.67237
																								84.0976	88.8503	4.33187	87.5753	111.152	3.9442	285.963	88.9769	4.31637	305.228	111.038	3.9264
																								85.4407	87.8286	4.31903	88.9977	112.157	4.13935	290.809	87.9774	4.29778	310.284	112.058	4.12544
																								86.7267	86.8533	4.30369	90.4277	113.153	4.26511	295.657	86.9644	4.27251	315.203	113.034	4.26155
																								88.0451	85.8534	4.28373	91.8302	114.139	4.32885	300.513	85.9588	4.23919	320.22	114.043	4.32163
																								89.3949	84.844	4.25825	93.2456	115.129	4.35549	305.408	84.9533	4.19444	325.199	115.034	4.35036
																								90.7009	83.8566	4.22747	94.7308	116.157	4.36509	310.173	83.9603	4.1362	330.207	116.033	4.36077
																								92.0056	82.8592	4.18872	96.1091	117.132	4.36779	314.969	82.9697	4.05989	335.259	117.042	4.3637
																								93.3635	81.824	4.13996	97.5274	118.128	4.36851	319.77	81.9592	3.96111	340.248	118.045	4.36477
																								94.6565	80.8413	4.08299	98.9899	119.15	4.36884	324.565	80.9624	3.83883	345.232	119.034	4.3649
																								95.9355	79.8554	4.01659	100.384	120.132	4.36927	329.348	79.9596	3.69167	350.202	120.034	4.36541
																								97.2666	78.8426	3.93674	101.82	121.117	4.3687	334.145	78.9618	3.52053	355.258	121.03	4.36525
																								98.555	77.8441	3.84856	103.274	122.149	4.36937	338.966	77.9559	3.32857	360.179	122.025	4.36589
																								99.8242	76.8704	3.75267	104.677	123.136	4.36989	343.747	76.9516	3.12487	365.267	123.04	4.36622
																								101.152	75.8464	3.64359	106.119	124.143	4.37051	348.423	75.9657	2.92072	370.216	124.03	4.36635
																								102.455	74.8391	3.5308	107.53	125.141	4.37111	353.22	74.9604	2.71439	375.287	125.041	4.36665
																								103.728	73.8523	3.4172	108.953	126.129	4.37107	357.979	73.9632	2.5196	380.225	126.029	4.36668
																								105.055	72.8203	3.29829	110.429	127.168	4.37128	362.755	72.9569	2.34008	385.274	127.037	4.36707
																								106.316	71.8473	3.1874	111.81	128.138	4.37179	367.535	71.9493	2.17972	390.309	128.038	4.36766
																								107.585	70.8508	3.07909	113.235	129.123	4.3717	372.251	70.9619	2.04116	395.245	129.036	4.36825
																								108.891	69.8352	2.97471	114.673	130.132	4.37239	376.998	69.9581	1.92096	400.249	130.027	4.36819
																								110.137	68.8489	2.88255	116.092	131.118	4.37221	381.707	68.9592	1.81964	405.246	131.034	4.36885
																								111.392	67.8615	2.79772	117.551	132.15	4.37299	386.476	67.9595	1.73355	410.242	132.026	4.36904
																								112.702	66.8393	2.71889	118.97	133.15	4.37344	391.255	66.9601	1.66147	415.259	133.024	4.36905
																								113.987	65.8295	2.65079	120.365	134.12	4.37338	396.056	65.9533	1.60141	420.262	134.036	4.36989
																								115.215	64.863	2.5936	121.815	135.137	4.37398	400.816	64.9529	1.55176	425.252	135.025	4.37007
																								116.521	63.8492	2.54192	123.223	136.141	4.37495	405.585	63.9558	1.5105	430.282	136.039	4.37086
																								117.787	62.8445	2.49831	124.657	137.148	4.37543	410.39	62.9558	1.47625	435.22	137.029	4.37152
																								119.069	61.8401	2.46128	126.13	138.16	4.37554	415.13	61.9619	1.44815	440.246	138.038	4.37171
																								120.336	60.8489	2.43073	127.468	139.101	4.37583	419.932	60.9612	1.4243	445.142	139.008	4.37192
																								121.624	59.8315	2.40446	128.972	140.151	4.37603	424.754	59.9498	1.40453	450.204	140.007	4.37214
																								122.89	58.8337	2.3828	130.376	141.14	4.37678	429.505	58.9568	1.38864	455.225	141.03	4.37305
																								124.149	57.8448	2.36544	131.795	142.156	4.37765	434.273	57.9663	1.37502	460.127	142.001	4.37319
																								125.418	56.8402	2.35086	133.249	143.149	4.37777	439.137	56.9545	1.3638	465.235	143.034	4.37415
																								126.677	55.8499	2.33914	134.657	144.134	4.37817	443.966	55.9611	1.35473	470.174	144.024	4.37453
																								127.96	54.8354	2.32926	136.058	145.107	4.37854	448.977	54.961	1.34673	475.132	145.022	4.37506
																								129.219	53.8493	2.32132	137.538	146.151	4.3796	453.936	53.9625	1.34017	480.26	146.05	4.37557
																								130.513	52.8255	2.31471	138.911	147.12	4.38011	458.95	52.9586	1.33461	485.136	147.028	4.37597
																								131.769	51.8416	2.3095	140.365	148.141	4.38052	463.955	51.9542	1.32993	490.139	148.047	4.37691
																								133.04	50.853	2.30566	141.814	149.169	4.38158	468.909	50.9609	1.32588	495.162	149.048	4.37738
																								142.072	50.0025	2.29003	146.892	149.996	4.37861	477.598	49.999	1.32184	503.791	149.988	4.37747

## Sheet: Run 1b
relative time	T / K	cMT / cm3Kmol–1	relative time	T / K	cMT / cm3Kmol–1	relative time	T / K	cMT / cm3Kmol–1	relative time	T / K	cMT / cm3Kmol–1	relative time	T / K	cMT / cm3Kmol–1	relative time	T / K	cMT / cm3Kmol–1	relative time	T / K	cMT / cm3Kmol–1	relative time	T / K	cMT / cm3Kmol–1	relative time	T / K	cMT / cm3Kmol–1	relative time	T / K	cMT / cm3Kmol–1	relative time	T / K	cMT / cm3Kmol–1	relative time	T / K	cMT / cm3Kmol–1	relative time	T / K	cMT / cm3Kmol–1	relative time	T / K	cMT / cm3Kmol–1	relative time	T / K	cMT / cm3Kmol–1	relative time	T / K	cMT / cm3Kmol–1
5.20 K/min (10)	5.20 K/min (10)	5.20 K/min (10)	9.90 K/min (10)	9.90 K/min (10)	9.90 K/min (10)	3.95 K/min (8)	3.95 K/min (8)	3.95 K/min (8)	7.82 K/min (8)	7.82 K/min (8)	7.82 K/min (8)	3.75 K/min (5)	3.75 K/min (5)	3.75 K/min (5)	4.93 K/min (5)	4.93 K/min (5)	4.93 K/min (5)	3.43 K/min (4)	3.43 K/min (4)	3.43 K/min (4)	3.96 K/min (4)	3.96 K/min (4)	3.96 K/min (4)	2.78 K/min (3)	2.78 K/min (3)	2.78 K/min (3)	2.97 K/min (3)	2.97 K/min (3)	2.97 K/min (3)	1.97 K/min (2)	1.97 K/min (2)	1.97 K/min (2)	1.99 K/min (2)	1.99 K/min (2)	1.99 K/min (2)	1.02 K/min (1)	1.02 K/min (1)	1.02 K/min (1)	1 K/min (1)	1 K/min (1)	1 K/min (1)	0.52 K/min (0.5)	0.52 K/min (0.5)	0.52 K/min (0.5)	0.5 K/min (0.5)	0.5 K/min (0.5)	0.5 K/min (0.5)
-4.76788	300.004	4.3985	0	50.0019	3.96695	-4.63373	150.023	4.33748	0	50.0048	3.95225	-5.49318	150.022	4.33778	0	49.9964	3.93259	-6.06767	150.024	4.33706	0	50.0004	3.89359	-6.77437	150.022	4.33743	0	49.9998	3.78144	-8.09395	150.023	4.33623	0	49.9941	3.37791	-6.36633	150.02	4.33667	0	49.9868	2.65528	-7.99967	150.022	4.33668	0	50.0015	2.00111
0	294.155	4.39351	1.1938	57.1565	4.01831	0	145.449	4.3301	1.18238	55.6398	3.98873	0	145.523	4.33118	1.47042	55.0934	3.95574	0	145.557	4.33095	1.66248	54.8918	3.91258	0	145.613	4.33123	1.9815	54.7088	3.79443	0	145.697	4.3306	2.60957	54.4708	3.38125	0	148.897	4.33257	1.63633	51.2163	2.65759	0	148.923	4.33243	2.53583	51.1001	2.00048
1.1271	288.892	4.39069	1.67685	62.0511	4.01585	1.35825	141.251	4.32931	1.67822	59.7738	3.99039	1.54123	141.259	4.32951	2.23193	59.1046	3.95277	1.66033	141.404	4.33029	2.60197	58.8689	3.90693	1.93973	141.494	4.33057	3.2425	58.6789	3.78336	2.62452	141.653	4.32999	4.52602	58.4393	3.36254	1.71984	147.836	4.33218	2.579	52.2244	2.65565	2.60283	147.916	4.33225	4.46582	52.097	1.9979
2.01957	283.805	4.38851	2.17435	67.109	3.99702	2.44267	137.13	4.32795	2.15283	63.7333	3.98346	2.71953	137.29	4.32924	3.00818	63.1177	3.93683	3.01833	137.326	4.32858	3.59435	62.9641	3.88706	3.65007	137.488	4.32905	4.54268	62.6681	3.75345	5.04918	137.63	4.32855	6.52622	62.4805	3.30878	3.08517	146.85	4.33164	3.49817	53.1904	2.65325	4.9235	146.916	4.33178	6.42348	53.0856	1.99481
2.87762	278.636	4.38718	2.67298	72.3263	3.95522	3.42917	133.119	4.32675	2.63467	67.6788	3.9598	3.82668	133.172	4.32779	3.77	67.1136	3.90651	4.30633	133.3	4.32723	4.54768	66.888	3.84198	5.3123	133.428	4.32788	5.84378	66.6448	3.6806	7.35767	133.584	4.32733	8.49203	66.4245	3.17843	4.41667	145.848	4.33134	4.46767	54.183	2.64889	7.11667	145.908	4.33117	8.43865	54.0924	1.98975
3.67628	273.675	4.38606	3.40115	79.8753	3.74729	4.41288	129.027	4.32654	3.12288	71.8124	3.92076	4.86348	129.15	4.32696	4.54855	71.0735	3.82601	5.53783	129.32	4.32748	5.5464	70.9215	3.7228	6.86763	129.455	4.32715	7.17665	70.6691	3.49722	9.51663	129.617	4.32584	10.4699	70.3982	2.90253	5.7115	144.821	4.33104	5.49067	55.2141	2.64378	9.25583	144.893	4.33079	10.4592	55.1038	1.98305
4.47162	268.632	4.38383	3.80832	84.0428	3.55126	5.33838	125.1	4.32593	3.84937	77.6821	3.73998	5.89995	125.075	4.32574	5.35888	75.169	3.63668	6.75003	125.21	4.32586	6.54895	74.9884	3.4732	8.38213	125.425	4.32551	8.50695	74.6805	3.15753	11.6522	125.598	4.32514	12.4985	74.4635	2.50759	6.91917	143.818	4.33059	6.45817	56.1869	2.6366	11.2867	143.902	4.3302	12.4713	56.1077	1.97415
5.26692	263.553	4.38339	4.20298	88.0803	3.36514	6.28988	121.106	4.32514	4.24887	80.9377	3.57691	6.88167	121.147	4.32536	6.13755	79.1243	3.35847	7.8702	121.282	4.32565	7.5016	78.8161	3.14719	9.85163	121.384	4.3248	9.82512	78.6011	2.78453	13.7297	121.589	4.3242	14.4812	78.4249	2.19705	8.0765	142.827	4.33053	7.50733	57.2403	2.62686	13.3112	142.898	4.3299	14.4353	57.1052	1.96351
6.04058	258.52	4.38289	4.6062	92.2005	3.23685	7.2449	117.04	4.32427	4.6607	84.3643	3.40134	7.89045	117.119	4.32469	6.92037	83.0222	3.08232	8.9799	117.29	4.32494	8.50535	82.8463	2.85352	11.2732	117.373	4.32502	11.1551	82.6252	2.522	15.7556	117.586	4.32357	16.4772	82.4279	2.0238	9.23767	141.806	4.33009	8.442	58.1743	2.61523	15.3257	141.881	4.32955	16.4263	58.0977	1.94851
6.7707	253.582	4.38107	5.33403	99.6307	3.20735	8.18945	113.089	4.3245	5.08103	87.8024	3.24449	8.90713	113.091	4.32578	7.7274	87.1193	2.88387	10.1116	113.203	4.32499	9.50367	86.8388	2.67986	12.6367	113.396	4.3245	12.5162	86.7162	2.38572	17.7491	113.557	4.32314	18.4878	86.453	1.95669	10.328	140.816	4.32925	9.48833	59.2334	2.59958	17.2448	140.896	4.32887	18.4458	59.1045	1.92971
7.4942	248.601	4.38059	5.74635	103.878	3.31019	9.13797	109.167	4.32483	5.55703	91.6429	3.13302	9.9018	109.127	4.3254	8.50902	91.0905	2.79485	11.2133	109.225	4.32568	10.4961	90.8458	2.61271	13.984	109.382	4.32441	13.8172	90.6263	2.35111	19.7099	109.544	4.32316	20.4794	90.4404	1.9591	11.4108	139.825	4.32897	10.4488	60.1965	2.58075	19.1702	139.901	4.32826	20.434	60.102	1.90651
8.22358	243.508	4.37796	6.15868	108.024	3.58719	10.1122	105.17	4.32456	6.30842	97.7225	3.10778	10.9094	105.189	4.3259	9.32028	95.094	2.78491	12.3105	105.277	4.32499	11.5094	94.8656	2.61921	15.3206	105.339	4.32468	15.1359	94.5872	2.37256	21.6228	105.546	4.32287	22.4586	94.4064	1.99693	12.516	138.791	4.32862	11.4485	61.1944	2.55549	21.1268	138.884	4.32769	22.4508	61.1107	1.87737
8.91358	238.688	4.37717	6.57455	112.246	4.04661	11.1099	101.123	4.32488	6.71225	101.026	3.15307	11.9295	101.18	4.32439	10.123	99.1491	2.83063	13.4412	101.199	4.32448	12.5152	98.9205	2.67118	16.6464	101.306	4.32345	16.5002	98.6743	2.435	23.5145	101.526	4.32233	24.4907	98.4637	2.07662	13.5455	137.819	4.32844	12.4555	62.1848	2.5236	23.0237	137.895	4.32736	24.4298	62.1024	1.84306
9.65722	233.509	4.37478	7.31822	119.878	4.35908	12.0871	97.1554	4.32365	7.11115	104.206	3.26021	12.9731	97.1477	4.32367	10.9101	103.084	2.95452	14.5524	97.1915	4.3226	13.4982	102.876	2.80725	17.9712	97.3411	4.3227	17.8356	102.679	2.59628	25.39	97.5175	4.32172	26.4634	102.425	2.27615	14.6118	136.804	4.32784	13.4587	63.2014	2.48522	24.959	136.88	4.32696	26.3842	63.08	1.80303
10.3724	228.54	4.3736	7.72605	124.044	4.36024	13.0668	93.1551	4.31696	7.53532	107.664	3.51103	13.9984	93.1392	4.31711	11.7051	107.076	3.28685	15.6475	93.1949	4.31578	14.4942	106.856	3.17336	19.306	93.2735	4.31526	19.1356	106.601	3.01393	27.2405	93.519	4.31354	28.4763	106.458	2.82269	15.6496	135.801	4.32737	14.4633	64.2158	2.43868	26.8442	135.889	4.32614	28.4265	64.0994	1.75632
11.0957	223.567	4.37199	8.12955	128.086	4.3582	14.0479	89.1653	4.30485	8.04153	111.734	3.96906	15.0054	89.2273	4.30433	12.5135	111.156	3.88474	16.7286	89.2494	4.30191	15.4987	110.921	3.84448	20.6086	89.3709	4.30178	20.4769	110.638	3.79665	29.0724	89.5443	4.28987	30.4766	110.441	3.76538	16.6781	134.795	4.32693	15.4463	65.1928	2.3834	28.7257	134.9	4.32582	30.4092	65.1001	1.70699
11.8272	218.607	4.37057	8.53338	132.183	4.36085	15.0597	85.1171	4.28191	8.81913	117.988	4.33175	16.0558	85.2038	4.2821	13.2873	115.037	4.30033	17.8514	85.2258	4.27754	16.4893	114.89	4.29691	21.9649	85.3242	4.27376	21.8021	114.606	4.28942	30.9751	85.5495	4.24338	32.4541	114.409	4.28298	17.6858	133.815	4.32659	16.4363	66.1797	2.31897	30.6617	133.877	4.3254	32.4221	66.0998	1.65498
12.5946	213.488	4.36946	9.29438	139.905	4.3615	16.1777	80.7074	4.22497	9.21965	121.298	4.33373	17.2161	80.941	4.22941	14.0948	119.104	4.31892	18.9686	81.2283	4.23691	17.4974	118.924	4.31359	23.3289	81.3516	4.22707	23.1311	118.621	4.30983	32.9118	81.5627	4.15859	34.4393	118.387	4.30349	18.725	132.795	4.32654	17.4667	67.219	2.24487	32.5464	132.884	4.32497	34.4153	67.1009	1.6045
13.3397	208.594	4.36855	9.70278	144.037	4.36307	17.0744	77.1986	4.17874	9.63182	124.544	4.33202	18.1944	77.1401	4.17167	14.8897	123.093	4.31996	20.22	76.7808	4.15299	18.4911	122.894	4.31441	24.7907	77.0828	4.13121	24.4778	122.675	4.31116	34.8786	77.5692	4.02621	36.4767	122.459	4.30522	19.7108	131.798	4.32588	18.4568	68.2152	2.16677	34.4101	131.905	4.32457	36.442	68.1075	1.55568
14.0836	203.723	4.36782	10.1058	148.082	4.36325	18.1245	73.1233	4.11808	10.0274	127.841	4.33581	19.2398	73.1926	4.10831	15.6964	127.152	4.3215	21.2118	73.2428	4.08942	19.4746	126.827	4.31539	26.0492	73.4092	4.04596	25.8069	126.653	4.31237	36.8522	73.5991	3.85986	38.4478	126.43	4.30677	20.7331	130.776	4.32517	19.4328	69.181	2.08697	36.3353	130.889	4.32402	38.389	69.0975	1.5134
14.8782	198.579	4.36613	10.5128	152.331	4.36962	19.1337	69.1937	4.06196	10.52	131.792	4.33681	20.3109	69.1972	4.04871	16.4704	131.011	4.32255	22.3446	69.2308	4.0228	20.4863	130.917	4.31851	27.4322	69.358	3.95453	27.1195	130.616	4.31448	38.9781	69.3043	3.66661	40.4352	130.39	4.30821	21.6955	129.81	4.32492	20.4723	70.226	2.0041	38.2236	129.894	4.32374	40.3981	70.0953	1.47506
15.6593	193.666	4.36585	11.2818	159.907	4.37133	20.1647	65.2108	4.01854	11.2984	138.118	4.3399	21.391	65.1768	4.00176	17.2779	135.098	4.32527	23.4761	65.2094	3.96997	21.4663	134.851	4.31967	28.8118	65.3469	3.88397	28.4814	134.683	4.31538	40.8071	65.6046	3.54839	42.4481	134.439	4.31019	22.692	128.802	4.32455	21.4427	71.1941	1.93063	40.1508	128.882	4.32336	42.4183	71.1017	1.44155
16.4638	188.626	4.3636	11.6936	164.166	4.37643	21.2159	61.1884	3.99084	11.6935	141.288	4.34066	22.4555	61.2369	3.97247	18.0678	139.067	4.3268	24.5991	61.2728	3.93776	22.4562	138.802	4.32122	30.1779	61.4038	3.83946	29.7939	138.688	4.31903	42.7949	61.5695	3.46823	44.4444	138.43	4.3121	23.7085	127.771	4.32406	22.44	72.1892	1.8616	42.0156	127.898	4.32311	44.3885	72.0958	1.41462
17.2848	183.591	4.36239	12.0973	168.095	4.37563	22.2702	57.1845	3.97593	12.1045	144.595	4.34302	23.5479	57.2121	3.95668	18.8765	143.082	4.32804	25.7515	57.2565	3.92015	23.4498	142.776	4.32242	31.6038	57.3863	3.81446	31.1247	142.645	4.3197	44.7778	57.559	3.42536	46.4319	142.409	4.31402	24.68	126.781	4.32344	23.4582	73.2108	1.79894	43.9154	126.892	4.32239	46.3976	73.0908	1.39197
18.0838	178.749	4.36134	12.5146	172.313	4.37887	23.337	53.3252	3.96696	12.5082	147.832	4.34369	24.6199	53.2365	3.94607	19.688	147.142	4.33003	26.9042	53.259	3.90836	24.4918	146.911	4.32379	33.0675	53.4273	3.80148	32.4654	146.666	4.32163	46.8526	53.566	3.40361	48.4454	146.448	4.31589	25.6753	125.765	4.32362	24.4368	74.1919	1.74765	45.8143	125.892	4.32191	48.418	74.1092	1.37361
18.9344	173.693	4.36008	13.28	180.052	4.38189	29.339	50.0088	3.95647	18.5898	150.011	4.3153	30.0074	50.0099	3.9376	25.3757	150.009	4.31496	32.2102	50.013	3.89911	30.1569	150.009	4.31459	38.5518	50.008	3.78718	38.1112	150.006	4.31521	52.775	50.0061	3.38513	54.0961	150.01	4.31387	26.6028	124.806	4.32293	25.4495	75.1992	1.70227	47.7147	124.895	4.32155	50.425	75.1159	1.35907
19.9278	168.394	4.35865	13.6995	184.105	4.38126																															27.6176	123.769	4.32264	26.464	76.2133	1.66441	49.6526	123.879	4.32096	52.357	76.0825	1.3483
20.6544	163.775	4.35636	14.104	188.277	4.38325																															28.5635	122.795	4.32246	27.443	77.2032	1.63437	51.5136	122.905	4.32098	54.3895	77.0901	1.34023
21.5537	158.768	4.35308	14.5147	192.366	4.3846																															29.5201	121.813	4.32224	28.4272	78.1759	1.60971	53.4529	121.888	4.32031	56.4092	78.1099	1.33488
22.4825	153.817	4.35104	15.2793	200.14	4.38668																															30.5235	120.778	4.32202	29.4773	79.2279	1.58918	55.3872	120.877	4.32018	58.376	79.0946	1.33182
23.4295	148.952	4.34869	15.6862	204.206	4.38795																															31.478	119.785	4.3215	30.4203	80.1759	1.5749	57.2799	119.893	4.32014	60.3908	80.1069	1.33102
24.4287	144.011	4.34666	16.093	208.324	4.38998																															32.4541	118.777	4.32146	31.445	81.1933	1.56354	59.1682	118.901	4.31958	62.4036	81.1162	1.33214
25.4831	138.934	4.34402	16.4999	212.322	4.38905																															33.4063	117.783	4.32117	32.4362	82.1902	1.55639	61.115	117.883	4.31949	64.3803	82.0987	1.33465
26.5469	133.997	4.34228	17.2809	220.233	4.39223																															34.3536	116.796	4.32093	33.4482	83.2081	1.55271	62.9923	116.905	4.3191	66.4019	83.1187	1.33866
27.6349	129.025	4.34009	17.6889	224.352	4.39423																															35.3401	115.78	4.32106	34.456	84.2132	1.5514	64.9568	115.881	4.31887	68.3793	84.0956	1.34365
28.761	123.988	4.33855	18.0882	228.359	4.3953																															36.2668	114.802	4.32072	35.43	85.1875	1.55255	66.8218	114.909	4.31884	70.3661	85.0981	1.35003
29.8852	119.056	4.33639	18.4916	232.385	4.39711																															37.2393	113.781	4.32076	36.4347	86.1898	1.55609	68.7665	113.899	4.31871	72.3956	86.106	1.35726
31.055	114.111	4.33653	18.9709	237.153	4.39844																															38.1808	112.799	4.32037	37.4343	87.1953	1.56115	70.7152	112.888	4.31861	74.3643	87.0856	1.36522
32.2343	109.12	4.33594	19.6967	244.522	4.40251																															39.155	111.791	4.32084	38.4387	88.2002	1.56797	72.6388	111.894	4.31883	76.3988	88.1087	1.37468
33.4299	104.153	4.33494	20.1099	248.535	4.40255																															40.1195	110.77	4.32066	39.4525	89.2106	1.57666	74.5952	110.879	4.31869	78.3698	89.0989	1.38504
34.6683	99.092	4.33414	20.5127	252.602	4.40454																															41.0495	109.802	4.32074	40.431	90.1871	1.58542	76.4828	109.891	4.31856	80.3514	90.0921	1.39631
35.8936	94.1366	4.331	20.9624	257.074	4.4061																															41.9926	108.793	4.32054	41.4665	91.2197	1.59648	78.395	108.895	4.31848	82.3749	91.1091	1.40971
37.1231	89.1186	4.31832	21.7029	264.456	4.40902																															42.9633	107.772	4.32035	42.431	92.1978	1.60854	80.3198	107.891	4.31815	84.3353	92.0853	1.42408
38.3649	84.1413	4.2918	22.1064	268.515	4.41108																															43.8795	106.795	4.31991	43.4637	93.2338	1.62288	82.2217	106.893	4.31826	86.3846	93.109	1.44142
39.729	78.7417	4.22101	22.5059	272.561	4.41277																															44.8562	105.766	4.32028	44.429	94.1904	1.63844	84.1488	105.888	4.31805	88.3384	94.085	1.46092
40.9077	74.13	4.15264	22.9601	277.175	4.41558																															45.7752	104.783	4.32021	45.4255	95.2034	1.65744	86.0372	104.899	4.31778	90.3708	95.0992	1.48453
42.1879	69.121	4.0775	23.6908	284.448	4.41779																															46.728	103.757	4.31954	46.4422	96.2046	1.68021	87.9817	103.882	4.31732	92.3285	96.0866	1.51181
43.4755	64.1589	4.02493	24.0962	288.492	4.41959																															47.6335	102.786	4.31923	47.4427	97.2025	1.70766	89.8557	102.9	4.31704	94.3421	97.0966	1.54529
44.7842	59.1562	3.99656	24.5042	292.579	4.42268																															48.5978	101.758	4.3192	48.4227	98.1808	1.74065	91.7915	101.889	4.31702	96.3769	98.1084	1.58629
46.0972	54.1548	3.98283	24.9712	297.203	4.42315																															49.5025	100.779	4.3184	49.4325	99.2039	1.78369	93.6935	100.883	4.31644	98.3628	99.0991	1.63598
54.0176	50.012	3.97175																																		50.439	99.7777	4.31813	50.419	100.187	1.83652	95.583	99.892	4.31601	100.359	100.104	1.6994
																																				51.3843	98.7619	4.31801	51.4585	101.24	1.91007	97.5143	98.8769	4.3157	102.349	101.094	1.78174
																																				52.2747	97.7916	4.31718	52.4112	102.18	1.99769	99.3783	97.8956	4.31483	104.335	102.09	1.88862
																																				53.1978	96.7784	4.31572	53.414	103.187	2.11771	101.261	96.9014	4.31349	106.366	103.099	2.03098
																																				54.1437	95.7655	4.31423	54.443	104.213	2.27487	103.183	95.8865	4.31197	108.363	104.108	2.20858
																																				55.0565	94.7822	4.31201	55.436	105.202	2.46345	105.056	94.9005	4.31009	110.348	105.098	2.41973
																																				55.982	93.7736	4.30873	56.4498	106.225	2.68875	106.977	93.8847	4.30679	112.373	106.111	2.66647
																																				56.8183	92.7774	4.30082	57.4308	107.201	2.93502	108.641	92.9131	4.29914	114.359	107.109	2.93067
																																				57.7502	91.7677	4.29565	58.4317	108.2	3.20596	110.602	91.8706	4.29307	116.34	108.097	3.20535
																																				58.644	90.7809	4.28853	59.4338	109.205	3.47884	112.469	90.9015	4.28576	118.368	109.109	3.48651
																																				59.5792	89.7579	4.27937	60.4583	110.223	3.74557	114.399	89.899	4.27577	120.343	110.1	3.74492
																																				60.4653	88.7794	4.26782	61.4268	111.197	3.963	116.305	88.8919	4.26233	122.327	111.095	3.96884
																																				61.3343	87.7894	4.25308	62.4043	112.175	4.12669	118.175	87.8928	4.24508	124.369	112.11	4.14059
																																				62.2603	86.7738	4.23554	63.4258	113.208	4.23008	120.077	86.8997	4.22433	126.336	113.096	4.24121
																																				63.1293	85.7881	4.21418	64.4113	114.193	4.27597	121.981	85.8869	4.19697	128.359	114.113	4.29084
																																				64.082	84.7338	4.18724	65.4103	115.193	4.293	123.889	84.8665	4.16234	130.312	115.089	4.30864
																																				64.941	83.7738	4.15811	66.4643	116.25	4.29772	125.741	83.8838	4.12109	132.353	116.107	4.31419
																																				65.83	82.8067	4.12308	67.4175	117.196	4.29882	127.589	82.909	4.07125	134.36	117.107	4.31543
																																				66.7573	81.7537	4.07834	68.4167	118.198	4.29937	129.519	81.8727	4.00707	136.349	118.1	4.31618
																																				67.6369	80.8008	4.03181	69.4187	119.186	4.29947	131.342	80.8966	3.93546	138.344	119.102	4.3166
																																				68.5609	79.7833	3.97513	70.4233	120.202	4.29961	133.229	79.8822	3.84894	140.365	120.101	4.31621
																																				69.4874	78.7666	3.91148	71.4412	121.224	4.30015	135.091	78.8765	3.75108	142.318	121.09	4.31694
																																				70.398	77.7919	3.84423	72.4183	122.198	4.30057	136.921	77.9031	3.64508	144.33	122.093	4.31726
																																				71.3252	76.7964	3.76924	73.4485	123.229	4.30115	138.831	76.8686	3.52396	146.376	123.112	4.31751
																																				72.2595	75.793	3.6895	74.4377	124.22	4.30157	140.634	75.8939	3.40274	148.307	124.085	4.31801
																																				73.1869	74.8002	3.60703	75.4241	125.209	4.30161	142.486	74.886	3.27446	150.258	125.069	4.31856
																																				74.1609	73.777	3.52001	76.4156	126.182	4.30141	144.342	73.886	3.14493	152.353	126.109	4.31885
																																				75.0887	72.7776	3.43598	77.4087	127.18	4.30211	146.145	72.9064	3.02149	154.327	127.106	4.31956
																																				76.0637	71.7567	3.35085	78.4542	128.227	4.30272	147.999	71.8992	2.89971	156.347	128.099	4.31974
																																				76.9575	70.81	3.27537	79.406	129.203	4.30412	149.872	70.8724	2.78395	158.33	129.091	4.31988
																																				77.9184	69.7953	3.19886	80.4528	130.232	4.30387	151.674	69.8936	2.68175	160.346	130.088	4.31996
																																				78.8759	68.7847	3.12835	81.3957	131.172	4.30409	153.513	68.8803	2.58596	162.295	131.082	4.32083
																																				79.843	67.7698	3.06327	82.4195	132.198	4.30459	155.321	67.8929	2.50173	164.331	132.093	4.32097
																																				80.756	66.8143	3.00794	83.4193	133.198	4.30516	157.142	66.8962	2.42655	166.322	133.108	4.3217
																																				81.753	65.7709	2.95423	84.401	134.201	4.30622	159.041	65.8709	2.35849	168.28	134.072	4.32172
																																				82.6934	64.7853	2.90975	85.4485	135.227	4.30599	160.829	64.8926	2.3022	170.296	135.092	4.32243
																																				83.6332	63.8066	2.87125	86.4151	136.19	4.30611	162.66	63.8942	2.25285	172.339	136.111	4.32292
																																				84.6162	62.7722	2.83628	87.4423	137.207	4.30617	164.51	62.8864	2.21025	174.285	137.071	4.32295
																																				85.5809	61.7633	2.80715	88.4391	138.217	4.30725	166.327	61.8938	2.17499	176.349	138.112	4.32371
																																				86.5245	60.7779	2.7834	89.4217	139.201	4.30774	168.186	60.8838	2.14456	178.323	139.088	4.32412
																																				87.4941	59.7656	2.76288	90.4333	140.225	4.30886	170.025	59.887	2.11935	180.301	140.104	4.32558
																																				88.3946	58.8066	2.74653	91.3933	141.176	4.30895	171.827	58.9004	2.09841	182.324	141.102	4.32549
																																				89.3381	57.8101	2.73243	92.4562	142.208	4.30841	173.708	57.8713	2.08034	184.276	142.089	4.32632
																																				90.2921	56.801	2.72079	93.4075	143.193	4.30988	175.534	56.881	2.06615	186.27	143.081	4.32689
																																				91.2235	55.8028	2.71112	94.41	144.199	4.31048	177.309	55.9115	2.05474	188.303	144.102	4.32739
																																				92.1608	54.7987	2.70347	95.4258	145.197	4.31055	179.198	54.8822	2.04455	190.261	145.08	4.3281
																																				93.0903	53.7974	2.69705	96.4125	146.187	4.31126	181.023	53.8885	2.03652	192.306	146.092	4.32821
																																				94.0353	52.7679	2.69125	97.4148	147.189	4.31201	182.829	52.9059	2.02999	194.271	147.101	4.32908
																																				94.9578	51.7677	2.68664	98.4413	148.261	4.31409	184.712	51.8759	2.0241	196.317	148.122	4.32939
																																				95.9875	50.6763	2.67092	99.4238	149.157	4.31215	186.539	50.8901	2.01957	198.305	149.099	4.32954
																																				100.287	50.0097	2.66257	104.058	150.026	4.31048	199.806	49.9962	2.00488	203.978	150.006	4.32881

## Sheet: Run2
	T / K	cMT / cm3Kmol–1		T / K	cMT / cm3Kmol–1		T / K	cMT / cm3Kmol–1		T / K	cMT / cm3Kmol–1		T / K	cMT / cm3Kmol–1		T / K	cMT / cm3Kmol–1		T / K	cMT / cm3Kmol–1		T / K	cMT / cm3Kmol–1		T / K	cMT / cm3Kmol–1		T / K	cMT / cm3Kmol–1		T / K	cMT / cm3Kmol–1		T / K	cMT / cm3Kmol–1		T / K	cMT / cm3Kmol–1		T / K	cMT / cm3Kmol–1
9.39 K/min (10)	9.39 K/min (10)	9.39 K/min (10)	9.90 K/min (10)	9.90 K/min (10)	9.90 K/min (10)	8.38 K/min (8)	8.38 K/min (8)	8.38 K/min (8)	7.82 K/min (8)	7.82 K/min (8)	7.82 K/min (8)	5.39 K/min (5)	5.39 K/min (5)	5.39 K/min (5)	4.93 K/min (5)	4.93 K/min (5)	4.93 K/min (5)	4.35 K/min (4)	4.35 K/min (4)	4.35 K/min (4)	3.96 K/min (4)	3.96 K/min (4)	3.96 K/min (4)	3.20 K/min (3)	3.20 K/min (3)	3.20 K/min (3)	2.98 K/min (3)	2.98 K/min (3)	2.98 K/min (3)	1.04 K/min (1)	1.04 K/min (1)	1.04 K/min (1)	0.96 K/min (1)	0.96 K/min (1)	0.96 K/min (1)	0.52 K/min (0.5)	0.52 K/min (0.5)	0.49 K/min (0.5)	0.49 K/min (0.5)	0.49 K/min (0.5)	0.49 K/min (0.5)
0	300.642	4.64114	0	50.0695	4.40483	-3.35745	150.021	4.51918	0	49.9999	4.3891	-4.26138	150.02	4.51926	0	49.9982	4.3173	-4.89308	150.016	4.51886	0	49.9997	4.19473	-5.25187	150.021	4.51899	0	50.0007	3.95399	-7.57382	150.023	4.51865	0	50.0018	2.39604	-11.5277	150.016	4.5186	0	50.001	1.33432
0.400983	296.913	4.63803	1.17622	57.1057	4.44325	0	144.81	4.50367	1.18245	55.7228	4.41966	0	144.967	4.50601	1.46602	55.0691	4.3356	0	145.005	4.50692	1.66537	54.9126	4.20944	0	145.24	4.50833	1.9739	54.6672	3.96082	0	148.776	4.51232	1.61063	51.2064	2.3968	0	148.894	4.51279	2.55843	51.1104	1.33524
0.809117	293.329	4.63453	1.68022	62.1283	4.44437	0.646267	140.347	4.49929	1.67013	59.6777	4.42138	0.771987	140.784	4.5141	2.24257	59.1345	4.33652	0.813703	140.954	4.50479	2.60783	58.8963	4.20441	1.15115	141.34	4.50647	3.24298	58.669	3.95202	0.818413	147.676	4.51186	2.56995	52.2233	2.39486	1.5401	147.844	4.51231	4.4614	52.0984	1.33503
1.21375	289.861	4.6307	2.15115	67.0083	4.44655	1.17143	136.469	4.49806	2.1491	63.6881	4.41863	1.48924	136.958	4.50143	3.02395	63.2086	4.33255	1.68005	137.073	4.50271	3.56725	62.8876	4.19451	2.46411	137.397	4.50455	4.54973	62.7141	3.92325	1.48093	146.704	4.51134	3.49972	53.2048	2.39324	2.8505	146.867	4.51165	6.44765	53.1018	1.33434
1.62192	286.554	4.62732	2.64378	72.1231	4.44781	1.71312	132.445	4.49428	2.6381	67.7695	4.41921	2.29274	132.874	4.49828	3.76473	67.0564	4.32024	2.6048	133.151	4.49992	4.56435	66.955	4.15698	3.79778	133.397	4.50139	5.84455	66.6253	3.84476	2.1736	145.755	4.51087	4.48137	54.2062	2.38991	4.40581	145.864	4.51067	8.45922	54.1079	1.33293
2.04267	283.22	4.62414	3.35655	79.4554	4.41685	2.25902	128.269	4.49104	3.10453	71.6456	4.41363	3.07797	128.945	4.4967	4.58223	71.204	4.28451	3.5934	129.062	4.49746	5.53643	70.9037	4.06615	5.14151	129.379	4.49809	7.17505	70.6513	3.65484	3.00116	144.754	4.50999	5.49132	55.2208	2.38475	6.08561	144.878	4.51002	10.413	55.0952	1.33129
2.45443	280.014	4.62105	3.76485	83.6291	4.37282	2.78062	124.353	4.48893	3.82152	77.5919	4.37811	3.87129	124.966	4.49403	5.35877	75.1397	4.19337	4.56082	125.166	4.4946	6.51745	74.883	3.86432	6.50206	125.301	4.49536	8.50588	74.6714	3.3157	3.87303	143.787	4.5091	6.44615	56.1884	2.37893	7.7765	143.888	4.50913	12.4255	56.0953	1.32792
2.85687	276.808	4.61676	4.16577	87.7872	4.31051	3.29707	120.34	4.48706	4.2264	80.8352	4.32467	4.6811	120.943	4.49189	6.13883	79.0816	4.027	5.54499	121.155	4.4922	7.51405	78.8397	3.57243	7.80488	121.367	4.49352	9.82333	78.6279	2.95761	4.83608	142.773	4.50849	7.4259	57.1788	2.37082	9.54683	142.874	4.50789	14.4542	57.1073	1.32329
3.311	273.248	4.61184	4.5965	92.2162	4.23665	3.79377	116.371	4.48346	4.61775	84.022	4.26029	5.49845	116.828	4.48977	6.91925	83.0087	3.80018	6.5584	117.084	4.49049	8.49835	82.8505	3.29685	9.14008	117.328	4.49166	11.1558	82.6113	2.67149	5.78385	141.779	4.50749	8.45188	58.1986	2.35885	11.2999	141.892	4.50723	16.4435	58.1036	1.31741
3.95362	268.178	4.60658	5.31868	99.5443	4.1795	4.302	112.373	4.48211	5.05948	87.6664	4.17595	6.25924	112.986	4.48896	7.73197	87.0939	3.57565	7.526	113.123	4.489	9.50828	86.8711	3.07225	10.438	113.341	4.48925	12.513	86.7024	2.46402	6.71145	140.81	4.50711	9.44933	59.2071	2.34502	13.1073	140.894	4.5062	18.4199	59.0963	1.30972
4.54988	263.313	4.60178	5.72667	103.702	4.20473	4.81137	108.289	4.48124	5.54788	91.6156	4.08906	7.05179	108.916	4.48829	8.53752	91.177	3.40399	8.49949	109.153	4.48841	10.4804	90.7828	2.9255	11.7485	109.329	4.48892	13.8029	90.5853	2.351	7.69623	139.788	4.50623	10.4634	60.2129	2.32588	14.9559	139.887	4.50536	20.4519	60.1061	1.29975
5.14585	258.297	4.59766	6.1269	107.773	4.29212	5.32015	104.105	4.47925	6.27427	97.5254	4.02216	7.82312	104.921	4.48719	9.31787	95.0923	3.31901	9.46917	105.127	4.48671	11.507	94.8726	2.86839	13.035	105.373	4.48828	15.1592	94.6439	2.32941	8.64776	138.791	4.50504	11.4272	61.1877	2.3035	16.7882	138.899	4.5043	22.4416	61.1046	1.28737
5.74398	253.097	4.59236	6.56042	112.213	4.44455	5.79043	100.206	4.48028	6.6828	100.705	4.02444	8.58224	100.976	4.48519	10.1313	99.1434	3.32481	10.4218	101.13	4.4846	12.4955	98.8501	2.90061	14.3159	101.341	4.48521	16.5202	98.7349	2.39346	9.62111	137.789	4.50424	12.4249	62.1845	2.27405	18.67	137.898	4.5036	24.4207	62.0973	1.27317
6.28645	248.11	4.58719	7.29447	119.632	4.51394	6.26328	96.1256	4.47663	7.0756	104.029	4.07124	9.35787	96.8604	4.48275	10.9072	103.05	3.41599	11.3767	97.1301	4.48317	13.5008	102.87	3.02797	15.6094	97.316	4.48348	17.8058	102.597	2.56323	10.5975	136.786	4.50367	13.4473	63.1989	2.23675	20.5815	136.888	4.50277	26.4161	63.0931	1.25619
6.85782	242.865	4.58168	7.69407	123.776	4.51785	6.72275	91.9385	4.46767	7.53792	107.608	4.19429	10.1113	92.7267	4.47516	11.7159	107.145	3.70485	12.3113	93.0897	4.47665	14.4943	106.901	3.39652	16.8649	93.3213	4.47647	19.1544	106.625	3.04659	11.5405	135.818	4.5031	14.4358	64.192	2.19208	22.4924	135.882	4.50184	28.428	64.1003	1.23675
7.36607	238.141	4.57837	8.08953	127.725	4.51711	7.13847	88.1601	4.46091	8.02932	111.627	4.39135	10.8294	88.749	4.46573	12.5251	111.182	4.16017	13.239	89.0653	4.46509	15.4924	110.88	3.99272	18.0879	89.3602	4.46152	20.4816	110.661	3.83629	12.5218	134.799	4.50183	15.4575	65.2196	2.1369	24.3756	134.9	4.50076	30.4351	65.1016	1.21551
7.90505	233.094	4.57313	8.52757	132.126	4.51991	7.5856	84.0883	4.4548	8.75127	117.503	4.50175	11.5324	84.8676	4.45465	13.3008	115.047	4.45842	14.1496	85.0856	4.44655	16.4736	114.824	4.44789	19.339	85.3098	4.43309	21.8086	114.625	4.4413	13.5199	133.777	4.5012	16.4262	66.1917	2.07482	26.2835	133.903	4.49988	32.4342	66.105	1.19338
8.43905	228.084	4.56911	9.28722	139.97	4.52931	8.14865	78.8244	4.44462	9.15975	120.786	4.50569	12.3992	80.0491	4.43518	14.0854	119.068	4.49853	15.1768	80.9073	4.41434	17.4676	118.792	4.49273	20.5726	81.3056	4.38058	23.1522	118.671	4.49004	14.4875	132.787	4.50043	17.4312	67.1931	1.99958	28.2456	132.886	4.49897	34.4086	67.0965	1.17155
8.98622	223.049	4.56523	9.69523	144.043	4.5322	8.55687	74.8444	4.43044	9.56783	124.156	4.51003	12.954	76.8625	4.41664	14.916	123.177	4.4996	15.949	77.1103	4.37526	18.4732	122.892	4.4979	21.8971	76.9278	4.2944	24.4742	122.632	4.49284	15.4568	131.797	4.49923	18.466	68.2181	1.91303	30.1565	131.899	4.49819	36.4321	68.1083	1.14878
9.53638	217.968	4.55973	10.0907	148.007	4.53353	8.96063	70.818	4.42123	9.99735	127.619	4.51066	13.6712	72.7034	4.39171	15.6861	127.061	4.50282	16.8425	73.0493	4.32738	19.4678	126.845	4.50021	22.9973	73.3079	4.21006	25.8149	126.678	4.49656	16.4544	130.777	4.49886	19.4337	69.2073	1.8266	32.0798	130.903	4.49753	38.4071	69.0972	1.12864
10.0851	212.982	4.55554	10.4993	152.213	4.54114	9.35682	66.6864	4.41081	10.5014	131.701	4.51414	14.3344	68.7613	4.36906	16.4803	131.073	4.50621	17.7184	69.0035	4.28279	20.4691	130.832	4.50228	24.1798	69.2578	4.12008	27.1369	130.657	4.50033	17.3972	129.81	4.49814	20.4267	70.1994	1.73512	34.042	129.894	4.49655	40.3908	70.0905	1.10994
10.6438	208.051	4.55183	11.2425	159.744	4.54972	9.74805	62.6656	4.4101	11.2309	137.557	4.51787	15.0141	64.7106	4.35408	17.2935	135.176	4.51054	18.5616	65.0312	4.25152	21.4855	134.901	4.50576	25.3479	65.2283	4.05344	28.4729	134.657	4.50342	18.3734	128.816	4.49747	21.4621	71.2181	1.64181	35.9667	128.898	4.49545	42.4275	71.1161	1.09302
11.1872	203.272	4.54891	11.6382	163.728	4.55554	10.1442	58.8099	4.4121	11.6309	140.79	4.53191	15.681	60.6335	4.3437	18.0694	139.038	4.51356	19.417	61.0034	4.23242	22.4591	138.818	4.50899	26.4917	61.2664	4.01386	29.791	138.619	4.50726	19.4118	127.76	4.49674	22.4219	72.1902	1.56212	37.9409	127.887	4.49489	44.4119	72.0984	1.07833
11.7928	198.147	4.5682	12.0402	167.663	4.55692	10.5439	55.6973	4.41009	12.0272	143.993	4.52431	16.3325	56.8678	4.33745	18.8741	143.061	4.51637	20.2391	56.9687	4.21914	23.4576	142.801	4.51234	27.6469	57.1954	3.99145	31.1225	142.611	4.51045	20.3337	126.811	4.4959	23.4185	73.183	1.48886	39.8605	126.893	4.49389	46.4114	73.1022	1.06659
12.3677	193.218	4.54145	12.482	172.2	4.56329	10.9956	52.6358	4.4071	12.4805	147.588	4.52564	17.0792	52.8284	4.33354	19.6794	147.093	4.52007	21.111	53.068	4.21335	24.48	146.9	4.51651	28.7447	53.2812	3.98098	32.4627	146.677	4.51457	21.3057	125.812	4.49485	24.4453	74.2108	1.42332	41.8183	125.895	4.49384	48.4109	74.102	1.05664
12.963	188.25	4.53764	13.2551	179.866	4.56738	16.351	50.0005	4.3907	18.5728	150.008	4.51573	22.1553	50.0014	4.31988	25.3573	150.008	4.51615	26.2502	50.0035	4.19873	30.1362	150.004	4.51582	34.2589	50.0014	3.96005	38.1444	150.002	4.51576	22.3205	124.787	4.49438	25.4048	75.1826	1.37287	43.7503	124.903	4.49287	50.3681	75.0893	1.04919
13.5772	183.265	4.53477	13.6559	183.92	4.57142																									23.2771	123.805	4.49349	26.4317	76.1813	1.32703	45.7211	123.897	4.49258	52.3928	76.1043	1.04311
14.1778	178.399	4.53197	14.0564	187.811	4.5727																									24.2962	122.773	4.49305	27.4568	77.2168	1.29013	47.6785	122.888	4.49153	54.3749	77.0975	1.03916
14.8165	173.281	4.52993	14.4821	192.154	4.57649																									25.2502	121.808	4.4923	28.4217	78.1844	1.26148	49.6114	121.903	4.49104	56.3626	78.0938	1.03676
15.4257	168.254	4.52744	15.2659	200.14	4.58365																									26.2448	120.781	4.49163	29.4076	79.1735	1.2376	51.5861	120.891	4.49042	58.4088	79.1136	1.0356
16.0009	163.196	4.52315	15.6607	204.017	4.58458																									27.2089	119.801	4.49127	30.459	80.2369	1.2177	53.5119	119.902	4.48983	60.3613	80.0863	1.03582
16.576	157.981	4.51722	16.0503	207.955	4.58818																									28.1848	118.81	4.49077	31.4226	81.2003	1.20332	55.4602	118.905	4.48911	62.3892	81.1022	1.03781
17.1101	153.073	4.51383	16.4584	212.01	4.58969																									29.1916	117.785	4.49021	32.4312	82.1943	1.19168	57.4635	117.879	4.48862	64.4132	82.1189	1.04052
17.6674	147.908	4.50831	17.2514	220.024	4.59668																									30.1561	116.808	4.49072	33.4473	83.2191	1.18403	59.3542	116.909	4.48803	66.387	83.103	1.04395
18.1734	142.96	4.48575	17.6573	224.007	4.59885																									31.1245	115.814	4.48974	34.424	84.186	1.17964	61.3277	115.9	4.4875	68.4075	84.1125	1.04893
18.6935	137.981	4.49983	18.0531	228.101	4.6039																									32.1454	114.781	4.48867	35.4129	85.1783	1.17808	63.3016	114.887	4.4869	70.356	85.0936	1.05581
19.1826	133.089	4.49715	18.4446	232.022	4.60734																									33.0894	113.813	4.48847	36.4428	86.2231	1.17899	65.259	113.889	4.48637	72.363	86.0929	1.06298
19.7083	127.868	4.49253	19.2624	240.206	4.61411																									34.0993	112.782	4.48789	37.423	87.2002	1.18238	67.2162	112.887	4.48609	74.3745	87.0937	1.07141
20.188	122.788	4.48628	19.658	244.089	4.61656																									35.071	111.811	4.48821	38.4202	88.2101	1.18829	69.1572	111.908	4.48628	76.3895	88.0988	1.08179
20.68	117.743	4.48448	20.0578	248.072	4.62013																									36.0528	110.803	4.48788	39.4476	89.2116	1.19579	71.1152	110.906	4.48583	78.4056	89.111	1.09322
21.1553	112.62	4.48041	20.4617	252.13	4.62406																									37.075	109.76	4.48718	40.4192	90.1926	1.20574	73.1098	109.886	4.48527	80.3764	90.1005	1.10625
21.6227	107.493	4.47766	21.2711	260.275	4.63056																									38.0183	108.793	4.48689	41.4454	91.2229	1.21841	75.0218	108.897	4.48481	82.3468	91.0922	1.12099
22.0591	102.615	4.47642	21.6711	264.166	4.63229																									38.9814	107.809	4.48682	42.4056	92.1781	1.23252	76.9786	107.893	4.48439	84.3925	92.1103	1.13916
22.4912	97.6728	4.47761	22.0806	268.349	4.637																									39.9666	106.803	4.4864	43.4237	93.2022	1.25048	78.9378	106.889	4.48387	86.3516	93.0926	1.15834
22.9159	92.4325	4.46515	22.4894	272.398	4.63953																									40.9428	105.797	4.48566	44.4462	94.2169	1.27144	80.8703	105.897	4.48342	88.3507	94.0907	1.18127
23.3293	87.211	4.45923	22.9438	277.053	4.64435																									41.9354	104.772	4.48507	45.4011	95.1875	1.295	82.803	104.904	4.48291	90.3879	95.1013	1.20863
23.8543	80.7463	4.44409	23.6691	284.331	4.65035																									42.8742	103.81	4.48486	46.4109	96.1776	1.32379	84.7696	103.89	4.48214	92.3619	96.105	1.23978
24.2444	74.9131	4.43107	24.0685	288.295	4.65291																									43.884	102.77	4.48402	47.4252	97.2103	1.35909	86.6929	102.902	4.48184	94.3397	97.0864	1.27686
24.6588	69.0627	4.41891	24.4657	292.254	4.65656																									44.8106	101.812	4.48349	48.4177	98.1933	1.39899	88.6537	101.884	4.48107	96.3723	98.1104	1.32097
25.0507	63.9584	4.42354	24.947	297.108	4.66094																									45.7864	100.808	4.48289	49.4196	99.1985	1.44849	90.5619	100.897	4.48056	98.3588	99.107	1.37486
25.4433	59.6181	4.42462																												46.7754	99.7864	4.48246	50.4211	100.199	1.50864	92.4936	99.899	4.47976	100.333	100.088	1.44073
25.8353	56.4737	4.42706																												47.7469	98.7922	4.48185	51.4314	101.227	1.585	94.4601	98.8865	4.47916	102.352	101.095	1.52338
26.2725	53.9295	4.42652																												48.7224	97.7793	4.48103	52.4118	102.21	1.67607	96.3534	97.9015	4.47836	104.359	102.107	1.62635
34.6269	50.1937	4.40621																												49.6831	96.7896	4.48018	53.4005	103.197	1.78943	98.2881	96.8992	4.47703	106.33	103.091	1.7537
																														50.6464	95.792	4.47891	54.419	104.203	1.93378	100.241	95.8895	4.47554	108.363	104.103	1.92379
																														51.6082	94.7768	4.47626	55.4078	105.187	2.10756	102.127	94.9007	4.473	110.375	105.107	2.13988
																														52.5675	93.792	4.4736	56.3964	106.185	2.32788	104.051	93.9041	4.46983	112.349	106.101	2.40505
																														53.4564	92.7807	4.46548	57.4186	107.207	2.60899	105.817	92.8967	4.46103	114.357	107.112	2.71392
																														54.4155	91.8043	4.46068	58.4237	108.234	2.93526	107.702	91.8961	4.45345	116.346	108.107	3.03383
																														55.4374	90.7582	4.45297	59.4249	109.22	3.28934	109.714	90.8944	4.44357	118.343	109.093	3.35212
																														56.3774	89.7955	4.44395	60.3927	110.173	3.63108	111.637	89.9039	4.42921	120.357	110.104	3.65947
																														57.3291	88.8026	4.43093	61.4479	111.234	3.95853	113.574	88.8912	4.40809	122.294	111.082	3.92601
																														58.3056	87.7671	4.41226	62.3836	112.183	4.18021	115.485	87.8873	4.37904	124.311	112.078	4.15382
																														59.2404	86.7914	4.39036	63.4096	113.184	4.33973	117.393	86.8997	4.33991	126.376	113.109	4.32167
																														60.205	85.7803	4.36043	64.4108	114.198	4.42665	119.291	85.8985	4.2854	128.342	114.122	4.41501
																														61.1524	84.7938	4.32279	65.3882	115.189	4.4641	121.233	84.883	4.21129	130.354	115.1	4.45849
																														62.1103	83.785	4.27479	66.4305	116.227	4.47883	123.112	83.8965	4.11733	132.361	116.107	4.4753
																														63.051	82.7852	4.21642	67.4136	117.221	4.48386	125.002	82.8969	3.99764	134.335	117.095	4.4817
																														63.9806	81.8142	4.14877	68.3906	118.181	4.48498	126.927	81.8903	3.85106	136.334	118.097	4.48347
																														64.9347	80.7926	4.06622	69.4172	119.207	4.48615	128.823	80.9002	3.68362	138.337	119.105	4.48447
																														65.9072	79.7633	3.97167	70.4263	120.197	4.48623	130.759	79.9071	3.49459	140.324	120.077	4.48602
																														66.8163	78.7982	3.87419	71.3773	121.168	4.48755	132.746	78.8959	3.28921	142.365	121.129	4.48739
																														67.7545	77.8003	3.7669	72.3913	122.216	4.4898	134.745	77.8951	3.07812	144.361	122.118	4.48754
																														68.6973	76.7946	3.65445	73.3936	123.185	4.48939	136.761	76.8895	2.86961	146.343	123.11	4.48835
																														69.6355	75.8012	3.54212	74.4284	124.231	4.49055	138.724	75.9033	2.67518	148.343	124.131	4.48943
																														70.5743	74.7871	3.42854	75.4094	125.189	4.49028	140.764	74.8869	2.48787	150.329	125.089	4.48902
																														71.4923	73.7853	3.32106	76.4111	126.219	4.49206	142.75	73.8914	2.32262	152.366	126.124	4.49076
																														72.4523	72.7675	3.21527	77.3966	127.2	4.49269	144.758	72.8983	2.17321	154.348	127.112	4.49164
																														73.358	71.7875	3.12055	78.4276	128.224	4.49363	146.79	71.882	2.0405	156.338	128.107	4.49219
																														74.2833	70.7922	3.03206	79.3874	129.182	4.49419	148.774	70.8841	1.92761	158.367	129.108	4.49279
																														75.2238	69.769	2.94935	80.3849	130.195	4.49541	150.764	69.8951	1.83065	160.324	130.083	4.49327
																														76.1077	68.7934	2.87865	81.3775	131.179	4.49562	152.715	68.8973	1.74913	162.348	131.104	4.49438
																														77.0458	67.817	2.81297	82.3579	132.158	4.49696	154.693	67.9042	1.67951	164.352	132.114	4.49549
																														78.0634	66.7777	2.74964	83.4218	133.22	4.4979	156.68	66.8984	1.61993	166.305	133.087	4.49619
																														79.0481	65.8094	2.69638	84.4153	134.207	4.49865	158.63	65.9049	1.57095	168.313	134.103	4.49719
																														80.0579	64.8184	2.6483	85.3876	135.179	4.49944	160.621	64.8905	1.52937	170.28	135.078	4.49798
																														81.1096	63.7986	2.60575	86.4386	136.238	4.50065	162.577	63.9021	1.49529	172.275	136.095	4.49933
																														82.1187	62.7996	2.57034	87.3728	137.174	4.50134	164.558	62.8826	1.46659	174.329	137.092	4.49942
																														83.0991	61.819	2.54109	88.3992	138.159	4.50083	166.452	61.9079	1.44341	176.294	138.091	4.501
																														84.1463	60.7788	2.5153	89.4296	139.235	4.50288	168.415	60.909	1.42372	178.32	139.098	4.50102
																														85.1078	59.7787	2.49438	90.3804	140.185	4.50365	170.382	59.8914	1.40709	180.319	140.089	4.50219
																														86.0713	58.7933	2.47764	91.4371	141.199	4.50318	172.26	58.9128	1.39385	182.206	141.048	4.50329
																														87.0439	57.7919	2.46343	92.3764	142.182	4.50566	174.205	57.9002	1.38261	184.322	142.087	4.50333
																														87.9951	56.7968	2.45151	93.3447	143.154	4.5068	176.145	56.8899	1.37343	186.329	143.111	4.50543
																														88.9346	55.8126	2.44149	94.4209	144.228	4.50781	178.02	55.9017	1.36547	188.279	144.103	4.50698
																														89.9407	54.7785	2.43355	95.4096	145.216	4.50876	179.968	54.883	1.35906	190.253	145.082	4.50742
																														90.8913	53.7863	2.42653	96.4194	146.198	4.50917	181.826	53.8955	1.35341	192.268	146.079	4.508
																														91.8647	52.784	2.42077	97.3537	147.161	4.51059	183.676	52.9091	1.34848	194.223	147.067	4.5092
																														92.803	51.8205	2.41637	98.4136	148.201	4.51096	185.6	51.8845	1.34456	196.302	148.12	4.51063
																														93.804	50.8308	2.4118	99.4438	149.235	4.51219	187.453	50.8984	1.34102	198.314	149.111	4.51111
																														98.3401	50.0024	2.40193	104.04	150.008	4.51093	192.449	50.0033	1.33622	203.954	149.988	4.51083

## Sheet: Run 3a
	T / K	cMT / cm3Kmol–1		T / K	cMT / cm3Kmol–1
0.36 K/min (settle)		0.36 K/min (settle)	0.42 K/min (settle)		0.42 K/min (settle)
0	150.02	4.42871	0	50.0031	1.33387
2.54363	149.249	4.42562	2.334	51.0308	1.33382
5.62817	148.301	4.4235	4.61983	52.0342	1.33333
8.70268	147.169	4.4225	6.93373	53.0331	1.33217
11.3721	146.148	4.42205	9.23812	54.0342	1.33011
13.9951	145.123	4.42171	11.5707	55.034	1.32745
16.4979	144.109	4.42133	13.8458	56.0355	1.32372
19.0372	143.06	4.42162	16.1581	57.032	1.31843
21.5012	142.069	4.42156	18.4654	58.0426	1.31224
24.0022	141.06	4.42129	20.7866	59.0501	1.30437
26.4969	140.082	4.42093	23.1017	60.0394	1.29423
29.0469	139.086	4.42077	25.4202	61.0392	1.28266
31.6487	138.062	4.42026	27.7647	62.04	1.269
34.1655	137.047	4.42019	30.1174	63.0435	1.25421
36.706	136.033	4.41992	32.4656	64.0492	1.23859
39.2321	135.016	4.41958	34.8007	65.044	1.22295
41.7772	134.02	4.41917	37.1197	66.0436	1.20812
44.3168	133.03	4.41886	39.4452	67.0523	1.19473
46.8823	132.005	4.41858	41.7969	68.0493	1.18278
49.4179	131.015	4.41827	44.1541	69.0461	1.17244
51.9817	130.007	4.41773	46.511	70.0587	1.16468
54.5527	129.003	4.41713	48.8798	71.0644	1.15823
57.1126	128.004	4.41681	51.2405	72.0606	1.1532
59.7178	126.988	4.4167	53.6105	73.048	1.14966
62.2981	125.983	4.41631	55.9872	74.0556	1.14747
64.9026	124.969	4.41602	58.3328	75.0626	1.14637
67.4643	123.976	4.41576	60.7038	76.0511	1.14607
70.092	122.986	4.41508	63.0576	77.0741	1.14701
72.7916	121.989	4.41449	65.4398	78.0567	1.14832
75.467	120.977	4.41426	67.8069	79.0634	1.15058
78.1528	119.972	4.414	70.1876	80.0706	1.15354
80.8127	118.961	4.41376	72.5731	81.0649	1.15698
83.4518	117.951	4.4136	74.9397	82.0645	1.16098
86.1045	116.965	4.41333	77.3125	83.0561	1.16545
88.8069	116.024	4.41274	79.7202	84.066	1.1709
91.9108	114.965	4.41289	82.078	85.0751	1.17696
94.514	113.918	4.41353	84.4785	86.064	1.18372
97.196	112.933	4.41351	86.8731	87.0836	1.1918
99.9028	111.963	4.41346	89.2694	88.0665	1.20039
102.637	110.943	4.41374	91.6555	89.0709	1.21066
105.397	109.943	4.41347	94.0549	90.0795	1.22204
108.145	108.947	4.41349	96.4432	91.0578	1.23481
110.922	107.949	4.41367	98.8445	92.0738	1.2503
113.744	106.922	4.41374	101.227	93.0777	1.26813
116.534	105.935	4.41313	103.613	94.079	1.2893
119.313	104.93	4.41299	105.972	95.0878	1.31396
122.08	103.932	4.41301	108.383	96.0799	1.34342
124.85	102.921	4.41278	110.788	97.0744	1.37706
127.654	101.92	4.4126	113.172	98.0819	1.41657
130.46	100.925	4.41248	115.589	99.0692	1.46352
133.305	99.9913	4.41161	117.991	100.085	1.52002
136.951	98.8788	4.41325	120.364	101.088	1.59076
139.58	97.9076	4.41306	122.773	102.088	1.68417
142.423	96.9167	4.41193	125.149	103.083	1.80771
145.272	95.9133	4.41204	127.567	104.099	1.97667
148.1	94.9117	4.41126	129.969	105.09	2.19505
150.957	93.9122	4.40984	132.366	106.093	2.47457
153.798	92.9154	4.40426	134.749	107.097	2.80448
156.686	91.9034	4.40066	137.148	108.093	3.17025
159.515	90.8842	4.39596	139.56	109.089	3.53151
162.388	89.9079	4.39011	141.956	110.106	3.84417
165.275	88.9033	4.37993	144.36	111.104	4.08654
168.132	87.9098	4.36403	146.751	112.092	4.24801
171.023	86.9128	4.34263	149.152	113.102	4.34164
173.881	85.921	4.31147	151.605	114.087	4.38502
176.756	84.9138	4.26576	153.965	115.109	4.40278
179.647	83.9083	4.20211	156.347	116.114	4.40901
182.377	82.9064	4.12395	158.734	117.103	4.41014
185.075	81.9181	4.02092	161.09	118.108	4.41052
187.913	80.9091	3.88826	163.475	119.101	4.41059
190.727	79.9232	3.73333	165.86	120.098	4.41051
193.568	78.9197	3.55681	168.219	121.121	4.41115
196.377	77.9281	3.36806	170.603	122.111	4.41155
199.241	76.9343	3.16687	172.995	123.104	4.41189
202.093	75.9213	2.96437	175.354	124.116	4.41259
204.918	74.9318	2.76961	177.74	125.088	4.41202
207.81	73.9364	2.57938	180.065	126.115	4.41327
210.688	72.9393	2.40271	182.438	127.134	4.41471
213.422	71.9464	2.25034	184.78	128.117	4.41435
216.27	70.9417	2.10649	187.129	129.115	4.41444
219.122	69.9372	1.97965	189.511	130.088	4.41352
221.997	68.9569	1.86719	191.864	131.13	4.41523
224.954	67.9578	1.76917	194.233	132.105	4.41467
227.834	66.9524	1.68825	196.569	133.12	4.41553
230.715	65.9556	1.62145	198.939	134.115	4.41588
233.585	64.9503	1.5664	201.313	135.118	4.41647
236.413	63.9622	1.52239	203.672	136.121	4.41692
239.314	62.9657	1.48541	206.011	137.109	4.41709
242.205	61.9708	1.45518	208.379	138.116	4.41779
245.022	60.9684	1.43132	210.713	139.114	4.418
247.862	59.9771	1.41188	213.049	140.127	4.41864
250.746	58.9781	1.39534	215.411	141.114	4.41885
253.626	57.979	1.38215	217.743	142.139	4.41971
256.483	56.9843	1.37153	220.063	143.135	4.41963
259.283	55.9879	1.36316	222.385	144.155	4.42067
262.043	54.9843	1.35632	224.712	145.135	4.42062
264.802	53.9899	1.35093	227.027	146.134	4.42104
267.622	52.9894	1.34615	229.35	147.16	4.42231
270.36	51.993	1.34242	231.652	148.136	4.42204
273.913	50.9651	1.33809	233.985	149.124	4.42252
276.747	50.0033	1.33608	236.305	150.128	4.42329

## Sheet: Run 3b
	T / K	cMT / cm3Kmol–1		T / K	cMT / cm3Kmol–1		T / K	cMT / cm3Kmol–1		T / K	cMT / cm3Kmol–1
1.05 K/min (1)		1.05 K/min (1)	xy K/min (1)		0.97 K/min (1)	2.11 K/min (2)		2.11 K/min (2)	1.85 K/min (2)		1.85 K/min (2)
-6.37508	150.021	4.52171	0	25	2.29302	-6.13518	150.019	4.52744	0	50.0031	3.42086
0	148.819	4.51609	1.47722	26.1979	2.29652	0	145.555	4.51815	2.607	54.4793	3.41847
1.0455	147.728	4.51545	2.46638	27.1964	2.29814	1.97617	141.554	4.51511	4.51233	58.4242	3.3964
1.874	146.768	4.51509	3.49522	28.2343	2.29986	4.03733	137.558	4.51232	6.51083	62.4707	3.32838
2.75517	145.798	4.5141	4.44422	29.1863	2.30063	6.06567	133.573	4.50973	8.4835	66.4234	3.16066
3.733	144.777	4.51289	5.43962	30.1887	2.30292	8.05183	129.599	4.5064	10.4853	70.4507	2.80453
4.689	143.795	4.51202	6.46948	31.2062	2.30323	10.0422	125.588	4.50413	12.4782	74.4295	2.32319
5.6375	142.815	4.51109	7.44265	32.191	2.30454	12.034	121.566	4.50164	14.4625	78.4084	1.95313
6.65	141.785	4.51021	8.47048	33.2174	2.30557	14.0283	117.526	4.49948	16.4828	82.4442	1.7447
7.6175	140.79	4.50921	9.43765	34.187	2.30601	15.9783	113.539	4.49755	18.4828	86.4456	1.65562
8.59483	139.796	4.50844	10.4738	35.2173	2.3069	17.9422	109.516	4.49659	20.4693	90.4254	1.6468
9.59383	138.764	4.50734	11.4566	36.2051	2.30792	19.8592	105.568	4.49492	22.4632	94.3981	1.69397
10.5462	137.794	4.5065	12.4388	37.1867	2.30882	21.7768	101.576	4.49255	24.4653	98.4112	1.8078
11.5192	136.802	4.50593	13.4476	38.1942	2.30972	23.703	97.5517	4.48953	26.4587	102.4	2.08
12.5223	135.766	4.50441	14.4605	39.1998	2.31065	25.6123	93.5467	4.48238	28.4632	106.43	2.76268
13.486	134.789	4.50351	15.4526	40.1998	2.31188	27.4635	89.5701	4.46141	30.4417	110.403	3.77858
14.4937	133.755	4.50259	16.4565	41.209	2.31333	29.3375	85.5554	4.41489	32.4875	114.494	4.44742
15.4278	132.804	4.50195	17.4293	42.1765	2.31396	31.324	81.3656	4.31548	34.4668	118.473	4.49959
16.4108	131.802	4.50117	18.4651	43.2043	2.315	33.0485	77.5346	4.16333	36.4727	122.475	4.50266
17.4242	130.774	4.50028	19.4601	44.2103	2.31672	34.8742	73.5038	3.95767	38.4505	126.433	4.50518
18.385	129.79	4.49945	20.4675	45.225	2.31764	36.6632	69.5086	3.75892	40.446	130.43	4.50893
19.391	128.76	4.49846	21.4453	46.1872	2.31767	38.4287	65.5244	3.61065	42.4683	134.45	4.5118
20.3367	127.806	4.4981	22.447	47.1959	2.31832	40.1913	61.5066	3.52039	44.4543	138.444	4.51602
21.3302	126.791	4.49724	23.474	48.2173	2.31864	41.902	57.5532	3.47494	46.436	142.41	4.51944
22.322	125.78	4.49614	24.4406	49.183	2.31845	43.6328	53.4746	3.45145	48.4488	146.426	4.52308
23.291	124.789	4.49539	25.4616	50.2172	2.31824	49.1595	50.0016	3.42895	54.0997	150.002	4.52714
24.2937	123.764	4.49432	26.4464	51.201	2.31693
25.253	122.8	4.49405	27.4659	52.2203	2.31486
26.2467	121.79	4.49315	28.4513	53.202	2.31185
27.256	120.758	4.49236	29.4683	54.2188	2.30755
28.1963	119.804	4.49211	30.4324	55.1923	2.30251
29.1998	118.786	4.49108	31.4439	56.1951	2.29459
30.1953	117.766	4.49042	32.4594	57.2119	2.28438
31.1427	116.805	4.48999	33.4608	58.2137	2.27137
32.1365	115.796	4.48962	34.4273	59.1843	2.25541
33.1267	114.786	4.48877	35.4481	60.2069	2.23385
34.1127	113.782	4.48813	36.4445	61.2074	2.20766
35.098	112.773	4.48743	37.4677	62.2296	2.17352
36.0597	111.804	4.48772	38.4198	63.1796	2.13539
37.072	110.771	4.48692	39.4343	64.2036	2.0873
38.0392	109.783	4.48646	40.4581	65.2331	2.02958
39	108.796	4.48606	41.4371	66.2096	1.96685
39.9875	107.787	4.48544	42.4588	67.2274	1.89347
40.9293	106.818	4.48508	43.4236	68.1961	1.82067
41.9445	105.775	4.48427	44.4428	69.1997	1.74225
42.897	104.789	4.48341	45.4476	70.2077	1.66762
43.8553	103.81	4.48319	46.4331	71.2032	1.59912
44.841	102.798	4.48257	47.4113	72.1801	1.53822
45.7848	101.81	4.48152	48.4516	73.2178	1.48171
46.7877	100.791	4.48121	49.4233	74.1875	1.43685
47.7387	99.7881	4.48007	50.4633	75.2286	1.39715
48.7208	98.7731	4.47948	51.4143	76.1753	1.36681
49.667	97.7926	4.47892	52.4393	77.2019	1.34034
50.6522	96.7705	4.47758	53.4263	78.187	1.31974
51.5887	95.7936	4.47641	54.5431	79.2731	1.3027
52.5477	94.7876	4.47483	55.4506	80.2228	1.2911
53.5081	93.7902	4.4721	56.4331	81.1979	1.28212
54.3921	92.7717	4.46357	57.415	82.1904	1.27623
55.3346	91.8055	4.45869	58.4285	83.1958	1.27285
56.3348	90.7996	4.4523	59.4385	84.2057	1.27207
57.2789	89.8147	4.44258	60.4436	85.2192	1.27328
58.2758	88.7638	4.42837	61.4258	86.1994	1.27714
59.1848	87.7986	4.41161	62.438	87.2168	1.28276
60.1839	86.7663	4.38899	63.4168	88.1957	1.28995
61.0926	85.8101	4.36187	64.433	89.2054	1.29935
62.0596	84.7959	4.32551	65.448	90.225	1.3108
63.0146	83.7875	4.28069	66.4333	91.2039	1.32413
63.9583	82.8019	4.22738	67.4286	92.197	1.33941
64.9076	81.7858	4.16155	68.4056	93.1951	1.35796
65.8216	80.8124	4.08744	69.4436	94.2218	1.38006
66.7611	79.8123	4.00004	70.4158	95.19	1.40505
67.7365	78.7725	3.89893	71.4275	96.2035	1.43583
68.6565	77.7915	3.7948	72.4063	97.1859	1.47126
69.5911	76.7938	3.68162	73.4061	98.1933	1.51467
70.539	75.7719	3.56197	74.3995	99.18	1.56762
71.4655	74.7821	3.44372	75.4405	100.233	1.63649
72.4023	73.7597	3.32424	76.4565	101.24	1.72137
73.2935	72.794	3.21392	77.4243	102.21	1.82244
74.2298	71.7744	3.10359	78.4176	103.206	1.9537
75.1653	70.7691	3.00099	79.4388	104.23	2.12963
76.0583	69.7923	2.9106	80.3988	105.187	2.33643
76.9876	68.7653	2.82506	81.3908	106.18	2.59238
77.878	67.7931	2.75166	82.4276	107.217	2.88657
78.7914	66.7946	2.68498	83.4063	108.191	3.17392
79.7473	65.741	2.62393	84.4254	109.221	3.46369
80.6148	64.7879	2.57597	85.3901	110.17	3.72598
81.5076	63.7973	2.53308	86.3823	111.175	3.97222
82.4654	62.7636	2.49433	87.4086	112.199	4.18276
83.3787	61.8046	2.4633	88.4079	113.194	4.33057
84.3839	60.7701	2.43434	89.4298	114.215	4.42084
85.3406	59.8093	2.4112	90.4043	115.196	4.46291
86.3318	58.8136	2.39126	91.3886	116.187	4.48303
87.3588	57.7865	2.37425	92.4236	117.217	4.49074
88.3408	56.8065	2.36076	93.4008	118.198	4.49314
89.3456	55.8005	2.34969	94.4045	119.199	4.49444
90.3321	54.7966	2.34017	95.41	120.199	4.49517
91.2991	53.8067	2.33281	96.4155	121.205	4.49591
92.3116	52.7664	2.32643	97.391	122.182	4.49677
93.2518	51.7914	2.32153	98.4037	123.195	4.49754
94.2589	50.7445	2.31676	99.4274	124.238	4.49933
95.185	49.7769	2.31359	100.395	125.194	4.49906
96.1275	48.7886	2.31075	101.4	126.208	4.50048
97.1029	47.7674	2.30789	102.416	127.218	4.5009
98.0262	46.7978	2.30606	103.376	128.166	4.50196
98.9692	45.8023	2.30395	104.426	129.216	4.50246
99.9345	44.7815	2.30203	105.39	130.186	4.50391
100.862	43.805	2.30096	106.366	131.16	4.50389
101.969	42.632	2.29973	107.422	132.226	4.5051
102.74	41.7947	2.29802	108.39	133.191	4.50571
103.692	40.7833	2.29694	109.387	134.168	4.5069
104.623	39.7759	2.29555	110.415	135.206	4.50786
105.519	38.8014	2.29458	111.396	136.191	4.50897
106.466	37.7649	2.2935	112.393	137.179	4.50915
107.358	36.7839	2.29277	113.417	138.216	4.51092
108.248	35.7974	2.29228	114.384	139.178	4.51229
109.169	34.7832	2.29221	115.367	140.153	4.51228
110.066	33.7687	2.29107	116.426	141.218	4.51401
110.963	32.7643	2.29109	117.373	142.173	4.51448
111.814	31.7939	2.29113	118.38	143.171	4.51608
112.723	30.7493	2.29146	119.399	144.183	4.51666
113.539	29.7894	2.29072	120.402	145.199	4.51784
114.398	28.7617	2.29015	121.407	146.2	4.5189
115.243	27.7467	2.28979	122.39	147.193	4.52008
116.055	26.7587	2.29039	123.418	148.203	4.52033
116.876	25.7405	2.29042	124.376	149.181	4.52187
122.123	25.0039	2.29192	129.056	149.994	4.52024

## Sheet: Run 4
relative time	T / K	cMT / cm3Kmol–1	relative time	T / K	cMT / cm3Kmol–1	relative time	T / K	cMT / cm3Kmol–1	relative time	T / K	cMT / cm3Kmol–1	relative time	T / K	cMT / cm3Kmol–1	relative time	T / K	cMT / cm3Kmol–1	relative time	T / K	cMT / cm3Kmol–1	relative time	T / K	cMT / cm3Kmol–1	relative time	T / K	cMT / cm3Kmol–1	relative time	T / K	cMT / cm3Kmol–1	relative time	T / K	cMT / cm3Kmol–1	relative time	T / K	cMT / cm3Kmol–1	relative time	T / K	cMT / cm3Kmol–1	relative time	T / K	cMT / cm3Kmol–1	relative time	T / K	cMT / cm3Kmol–1	relative time	T / K	cMT / cm3Kmol–1
5.40 K/min (10)	5.40 K/min (10)	5.40 K/min (10)	10.1 K/min (10)	10.1 K/min (10)	10.1 K/min (10)	3.76 K/min (8)	3.76 K/min (8)	3.76 K/min (8)	5.43 K/min (8)	5.43 K/min (8)	5.43 K/min (8)	3.33 K/min (5)	3.33 K/min (5)	3.33 K/min (5)	3.97 K/min (5)	3.97 K/min (5)	3.97 K/min (5)	2.97 K/min (4)	2.97 K/min (4)	2.97 K/min (4)	4.03 K/min (4)	4.03 K/min (4)	4.03 K/min (4)	2.48 K/min (3)	2.48 K/min (3)	2.48 K/min (3)	3.01 K/min (3)	3.01 K/min (3)	3.01 K/min (3)	1.96 K/min (2)	1.96 K/min (2)	1.96 K/min (2)	2.00 K/min (2)	2.00 K/min (2)	2.00 K/min (2)	1.02 K/min (1)	1.02 K/min (1)	1.02 K/min (1)	1 K/min (1)	1 K/min (1)	1 K/min (1)	0.52 K/min (0.5)	0.52 K/min (0.5)	0.52 K/min (0.5)	0.5 K/min (0.5)	0.5 K/min (0.5)	0.5 K/min (0.5)
-4.99917	300.005	4.92975	-1.18558	50.0003	4.40392	-4.85873	150.042	4.67228	-1.57902	50.0028	4.33905	-6.33383	150.035	4.67455	-1.86982	50.0014	4.20965	-6.88745	150.027	4.67565	-2.04115	50.0015	3.94196	-7.5331	150.029	4.67652	-2.38703	50.0034	3.50014	-9.0714	150.029	4.67763	-2.99872	50.0013	2.80874	-7.199	150.03	4.67926	-2.04598	49.9998	1.76553	-8.42995	150.022	4.67997	-2.93993	50.0005	1.22173
0	294.192	4.91819	0	57.1076	4.44224	0	145.437	4.66058	0	57.3803	4.37785	0	145.024	4.66272	0	56.1284	4.23329	0	145.19	4.65173	0	55.6825	3.95824	0	145.339	4.66652	0	55.3457	3.50866	0	145.407	4.6676	0	54.8761	2.8112	0	148.825	4.67404	0	51.4224	1.76579	0	148.837	4.67461	0	51.2044	1.22421
1.12247	288.734	4.90835	0.504817	62.3437	4.45722	1.35765	141.275	4.65502	0.814867	64.018	4.37818	1.58067	140.754	4.65659	0.79825	60.3655	4.22914	1.84637	140.929	4.65846	0.956417	59.7151	3.95435	2.2886	141.129	4.65986	1.274	59.306	3.496	2.58452	141.284	4.66148	1.92922	58.8417	2.79482	1.9831	147.725	4.6722	0.910967	52.4052	1.76924	2.52785	147.826	4.67269	1.94715	52.2099	1.2264
1.96643	283.693	4.8989	0.98855	67.1997	4.45472	2.5725	136.777	4.64999	1.64133	70.8603	4.36276	2.87417	136.634	4.65029	1.61225	64.5577	4.22277	3.33768	136.846	4.65243	1.93712	63.6897	3.92923	4.16505	137.077	4.65437	2.5704	63.3031	3.45629	4.94502	137.243	4.65527	3.90505	62.8411	2.73831	3.44462	146.688	4.67049	1.89765	53.4276	1.76997	4.86637	146.815	4.67087	3.88447	53.194	1.22784
2.75093	278.635	4.89022	1.45935	72.1199	4.45063	3.49078	133.187	4.6441	2.44333	77.4956	4.29071	4.091	132.522	4.64479	2.42308	68.7478	4.19016	4.74572	132.731	4.64654	2.88522	67.6393	3.87282	5.91427	133.016	4.64817	3.88805	67.2698	3.35774	7.19208	133.243	4.64831	5.8848	66.8112	2.61057	4.74703	145.638	4.66844	2.84927	54.4037	1.76993	7.0583	145.809	4.66911	5.91767	54.2114	1.22926
3.51928	273.613	4.89183	2.18598	79.6299	4.41267	4.49567	129.145	4.63825	3.25767	84.1885	4.16299	5.22983	128.555	4.63928	3.23397	72.795	4.11565	6.06035	128.743	4.64071	3.8927	71.7223	3.74395	7.57607	128.991	4.64212	5.20215	71.2775	3.16671	9.38857	129.226	4.64216	7.90407	70.8419	2.39507	5.89422	144.657	4.66713	3.82658	55.3878	1.76913	9.17378	144.805	4.66702	7.89638	55.1992	1.22981
4.28295	268.598	4.87208	2.58202	83.6766	4.36494	5.46912	125.192	4.63302	4.06787	90.7649	4.01304	6.34367	124.557	4.62771	4.04427	76.9358	3.99288	7.36043	124.726	4.63519	5.03407	76.3008	3.51732	9.21828	124.941	4.63612	6.53495	75.3069	2.91436	11.5143	125.188	4.63587	9.88987	74.839	2.1689	7.04742	143.651	4.66539	4.84242	56.4152	1.768	11.2435	143.804	4.66534	9.89682	56.2006	1.23015
5.04667	263.54	4.86414	2.98302	87.8359	4.30057	6.48677	121.096	4.62755	4.89552	97.3498	3.89597	7.47683	120.545	4.62785	4.86548	81.096	3.84517	8.65115	120.72	4.62917	5.86677	79.6632	3.34538	10.8167	120.96	4.63078	7.83757	79.2074	2.69556	13.5665	121.174	4.63014	11.8696	78.8197	1.98298	8.20955	142.636	4.66366	5.83165	57.4099	1.76514	13.2771	142.791	4.66346	11.9141	57.2129	1.22957
5.78877	258.542	4.85602	3.39222	92.0492	4.22987	7.45867	117.16	4.62208	5.71288	103.985	3.92	8.65	116.465	4.62335	5.68863	85.219	3.6908	9.94012	116.71	4.6205	6.8612	83.6733	3.16792	12.4155	116.941	4.62517	9.18627	83.2694	2.52036	15.5836	117.177	4.62529	13.8963	82.86	1.83122	9.30293	141.647	4.6619	6.8497	58.4231	1.76076	15.2441	141.797	4.66178	13.889	58.203	1.22815
6.50467	253.592	4.84766	4.12202	99.4167	4.14505	8.46203	113.151	4.61701	6.5304	110.663	4.26351	9.73267	112.589	4.62246	6.5067	89.2888	3.53232	11.207	112.771	4.61958	7.87195	87.6823	3.00218	14.0145	112.966	4.62094	10.5235	87.2601	2.36816	17.5603	113.137	4.61956	16.0154	86.9407	1.71639	10.4226	140.611	4.66026	7.82147	59.3929	1.75552	17.2391	140.78	4.65977	15.8978	59.2066	1.22548
7.21425	248.599	4.8393	4.51498	103.458	4.16185	9.45232	109.262	4.61397	7.33725	117.201	4.61468	10.9115	108.538	4.61379	7.31733	93.3941	3.39543	12.538	108.655	4.61432	8.858	91.6428	2.86149	15.5895	108.967	4.6161	11.8362	91.2386	2.249	19.5065	109.163	4.61617	17.8843	90.8528	1.65306	11.4759	139.63	4.65885	8.81117	60.3896	1.74789	19.1319	139.807	4.63508	17.9192	60.2067	1.22203
7.94442	243.464	4.83021	4.92405	107.581	4.25724	10.5004	105.146	4.60799	8.14762	123.786	4.64197	12.0558	104.533	4.60854	8.1398	97.5263	3.31392	13.8035	104.748	4.60965	10.0296	96.3757	2.76147	17.1881	104.935	4.61062	13.2062	95.3243	2.18531	21.4401	105.149	4.61044	19.8744	94.8408	1.64386	12.5368	138.624	4.65704	9.84962	61.4274	1.73769	21.1203	138.773	4.65663	19.8993	61.202	1.21733
8.63817	238.53	4.82139	5.38258	112.177	4.49688	11.5069	101.236	4.60302	8.96627	130.405	4.65186	13.2145	100.595	4.60339	8.94588	101.591	3.32176	15.1158	100.733	4.60413	10.8415	99.6145	2.76103	18.7607	100.951	4.60496	14.521	99.2737	2.20015	23.3992	101.144	4.60537	21.8909	98.859	1.69848	13.5897	137.614	4.65528	10.8119	62.3954	1.72529	23.0202	137.79	4.65512	21.9122	62.2119	1.21098
9.3387	233.594	4.81327	6.1132	119.676	4.6558	12.5588	97.2184	4.59865	9.77632	137.005	4.66475	14.3983	96.5955	4.59829	9.76365	105.697	3.4486	16.4353	96.7427	4.5984	11.8645	103.724	2.84944	20.3761	96.9202	4.59896	15.8356	103.221	2.3147	25.3618	97.1098	4.59868	23.8821	102.836	1.85086	14.6409	136.614	4.65952	11.8095	63.3864	1.71007	24.9243	136.792	4.6534	23.8669	63.1835	1.20738
10.044	228.555	4.80367	6.51327	123.718	4.64284	13.6024	93.2416	4.59045	10.5825	143.46	4.67408	15.565	92.5619	4.58802	10.5686	109.699	3.8393	17.7668	92.6783	4.5883	12.861	107.67	3.14585	21.9334	92.8897	4.58761	17.1669	107.246	2.65467	27.3015	93.1429	4.58669	25.8627	106.818	2.2476	15.6847	135.579	4.65191	12.8232	64.3937	1.69129	26.8493	135.789	4.65176	25.9251	64.2199	1.19424
10.7824	223.531	4.79688	6.91435	127.813	4.64895	14.6546	89.2275	4.55826	16.9229	149.226	4.67652	16.752	88.5785	4.57556	11.3806	113.836	4.41903	19.0776	88.7327	4.57171	13.8374	111.64	3.84311	23.4702	88.9633	4.56581	18.5127	111.29	3.49284	29.2659	89.1559	4.55315	27.8716	110.854	3.16095	16.6745	134.607	4.65002	13.8167	65.3912	1.67019	28.7415	134.792	4.65002	27.8871	65.1996	1.18395
11.4839	218.628	4.78693	7.3402	132.127	4.65776	15.711	85.2112	4.56355	17.7289	150.009	4.66783	17.9294	84.6255	4.55623	12.1871	117.914	4.62456	20.3929	84.7479	4.53641	15.0477	116.43	4.59899	25.0372	84.9416	4.50692	19.8447	115.285	4.53921	31.2235	85.1846	4.44729	30.0357	115.157	4.55164	17.7055	133.575	4.64823	14.8396	66.4141	1.64909	30.6795	133.777	4.6483	29.8876	66.2014	1.16764
12.2267	213.634	4.77898	8.06262	139.508	4.66707	16.7862	81.2171	4.54283				19.1245	80.6655	4.51512	12.9987	121.96	4.63306	21.7167	80.7903	4.46983	15.8593	119.756	4.62844	26.5983	80.9576	4.38151	21.1527	119.227	4.6257	33.228	81.1714	4.19612	31.847	118.802	4.62325	18.6836	132.591	4.64704	15.8373	67.4057	1.61858	32.5437	132.793	4.64663	31.8693	67.1956	1.16048
12.9742	208.636	4.77072	8.46583	143.529	4.67337	17.857	77.2412	4.50835				20.3465	76.6155	4.45837	13.8048	126.007	4.63544	23.0767	76.7791	4.3671	16.833	123.649	4.63415	28.1642	76.9188	4.18545	22.5051	123.303	4.62278	35.2402	77.1605	3.83973	33.8775	122.871	4.62983	19.6606	131.605	4.64709	16.826	68.4146	1.58523	34.4684	131.786	4.64504	33.8878	68.2063	1.14803
13.8717	202.892	4.79417	8.8674	147.577	4.68023	18.9429	73.2498	4.46989				21.5575	72.621	4.4055	14.618	130.079	4.64498	24.4664	72.6779	4.24348	17.8352	127.708	4.64124	29.7058	72.9389	3.97018	23.8369	127.281	4.63882	37.2242	73.1686	3.47652	35.8684	126.825	4.63587	20.6754	130.579	4.64359	17.7954	69.3932	1.56085	36.381	130.78	4.64335	35.892	69.2096	1.13663
14.5231	198.662	4.75578	9.30897	152.147	4.69014	20.0369	69.2758	4.4331				22.7791	68.6131	4.333	15.427	134.133	4.65167	25.7725	68.7163	4.13501	18.8331	131.651	4.64693	31.2669	68.8784	3.78433	25.1522	131.197	4.64468	39.2247	69.1256	3.19333	37.8572	130.836	4.64309	21.6487	129.597	4.64209	18.7975	70.3886	1.52975	38.2681	129.786	4.64171	37.8714	70.2025	1.12431
15.299	193.788	4.74881	10.0395	159.455	4.70316	21.1188	65.2758	4.40107				23.9841	64.6472	4.28779	16.2336	138.188	4.65878	27.0999	64.7392	4.05719	20.0093	136.417	4.65478	32.7911	64.8615	3.65949	26.4914	135.29	4.65284	41.174	65.1583	3.01756	39.8794	134.887	4.64953	22.6308	128.581	4.64051	19.9241	71.5152	1.49469	40.1716	128.784	4.63997	39.8574	71.2014	1.11329
16.1132	188.721	4.7398	10.4359	163.546	4.71385	22.242	61.2315	4.38064				25.2039	60.6635	4.26007	17.0463	142.285	4.66639	28.4646	60.6988	4.01013	20.8279	139.699	4.66098	34.3021	60.8679	3.5889	27.8245	139.284	4.65856	43.1326	61.1424	2.9195	41.8601	138.81	4.65588	23.6038	127.588	4.63884	20.8077	72.4052	1.46709	42.0948	127.773	4.63851	41.8854	72.2138	1.11185
16.9296	183.789	4.73254	10.8351	167.424	4.71793	23.3523	57.2473	4.36681				26.4308	56.6222	4.2408	17.8552	146.27	4.67227	29.7787	56.6966	3.98261	21.8136	143.609	4.66672	35.804	56.8575	3.55099	29.1237	143.219	4.66604	45.1078	57.1476	2.86875	43.8677	142.851	4.6613	24.5555	126.609	4.63766	21.821	73.407	1.43617	43.9622	126.786	4.63682	43.8857	73.2112	1.09376
17.7688	178.794	4.72528	11.3005	172.148	4.74122	24.5713	52.9956	4.35494				27.7948	52.357	4.22763	23.5899	149.691	4.67339	31.0721	52.7605	3.9665	22.8194	147.654	4.67489	37.2611	52.8464	3.53009	30.5048	147.272	4.67274	47.1005	53.2741	2.84217	45.8519	146.853	4.67159	25.5707	125.566	4.63582	22.8306	74.4283	1.40579	45.8821	125.785	4.63512	45.8866	74.2164	1.08615
18.6224	173.731	4.71566	12.0316	179.432	4.74017	30.4881	50.0091	4.34157				33.228	50.0092	4.21383	24.3791	150.008	4.67046	36.6817	50.0108	3.94884	28.5211	150.009	4.67146	42.6123	50.0106	3.50872	36.1529	150.005	4.67297	52.9604	50.0082	2.81719	51.4922	150.003	4.67444	26.5173	124.585	4.63432	23.8224	75.4154	1.37719	47.7903	124.781	4.63331	47.8738	75.2084	1.07999
19.4866	168.767	4.7069	12.4363	183.374	4.7428																															27.4817	123.579	4.63293	24.8126	76.4102	1.35115	49.7107	123.784	4.63206	49.8504	76.1973	1.0752
20.3425	163.924	4.69938	12.8446	187.484	4.75131																															28.4426	122.582	4.63112	25.7856	77.3791	1.32787	51.5979	122.798	4.63049	51.8536	77.2002	1.07194
21.2359	158.884	4.68906	13.2945	192.123	4.76059																															29.3987	121.589	4.62979	26.8215	78.4096	1.30581	53.5485	121.776	4.61901	53.8381	78.1907	1.06999
22.1659	153.838	4.68035	14.0245	199.44	4.77125																															30.376	120.573	4.62823	27.9639	79.5584	1.28549	55.4397	120.792	4.62746	55.8837	79.2099	1.06929
23.0975	148.837	4.61403	14.4203	203.452	4.77957																															31.3037	119.598	4.62698	28.7942	80.3939	1.26912	57.3636	119.79	4.62615	57.8713	80.2062	1.06992
24.0364	143.948	4.66253	14.8134	207.385	4.78494																															32.289	118.564	4.62533	29.8252	81.4272	1.25935	59.2962	118.784	4.63482	59.8452	81.2	1.07078
25	139.017	4.65466	15.2838	212.057	4.79287																															33.2388	117.581	4.62405	30.8011	82.4007	1.24904	61.1957	117.792	4.62308	61.8696	82.2097	1.07466
26.013	133.925	4.64518	16.1472	220.822	4.8087																															34.2055	116.561	4.6225	31.8177	83.4053	1.24082	63.1455	116.775	4.62159	64.0108	83.2794	1.07885
27.0085	129.031	4.63775	16.5446	224.768	4.81573																															35.1445	115.57	4.62118	32.833	84.4239	1.23511	65.016	115.797	4.62047	65.8772	84.213	1.08345
28.0507	124.01	4.62875	16.9528	228.834	4.82274																															36.0974	114.564	4.61989	33.7761	85.3796	1.23215	66.9711	114.775	4.61891	67.8405	85.204	1.0892
29.1373	118.947	4.62165	17.3533	232.937	4.83099																															37.0606	113.558	4.61852	34.828	86.4303	1.23088	68.8954	113.782	4.61759	69.8635	86.2151	1.09603
30.1887	114.088	4.61547	18.0832	240.182	4.84297																															38.0116	112.558	4.61744	35.8022	87.3989	1.23038	70.7863	112.79	4.61636	71.8389	87.1983	1.10352
31.3149	109.026	4.60991	18.4966	244.295	4.85153																															38.9339	111.588	4.61665	36.7915	88.4017	1.2349	72.757	111.779	4.61542	73.8644	88.2261	1.11254
32.4251	104.078	4.60347	18.901	248.413	4.85906																															39.9026	110.575	4.61788	37.8436	89.419	1.23992	74.6531	110.792	4.61415	75.8213	89.1913	1.12204
33.5609	99.1389	4.59691	19.3059	252.477	4.86727																															40.8501	109.555	4.61409	38.8195	90.4305	1.24688	76.5961	109.782	4.61274	77.8616	90.2164	1.13326
34.7433	94.0379	4.59037	20.095	260.371	4.88108																															41.7654	108.575	4.61259	39.9854	91.5817	1.25708	78.5034	108.791	4.6116	79.8456	91.2124	1.15808
35.8998	89.0222	4.57244	20.4914	264.322	4.88825																															42.7126	107.576	4.61187	40.8224	92.4221	1.26605	80.4374	107.779	4.61036	81.854	92.2152	1.15955
37.0587	84.1117	4.55418	20.9005	268.401	4.89546																															43.6635	106.553	4.61004	41.7964	93.3992	1.27836	82.3324	106.791	4.6089	83.7955	93.1856	1.17476
38.248	79.1614	4.53073	21.4215	272.907	4.90504																															44.5776	105.578	4.60885	42.8139	94.4208	1.29368	84.2871	105.772	4.60722	85.8179	94.1921	1.19266
39.4607	74.1653	4.50138	21.8188	277.613	4.96048																															45.5225	104.561	4.60754	43.7961	95.4023	1.31082	86.1588	104.789	4.60603	87.8476	95.2118	1.2135
40.6876	69.1491	4.47177	22.5406	284.935	4.92828																															46.453	103.568	4.60623	44.8143	96.4112	1.33173	88.0916	103.784	4.60476	89.8101	96.1916	1.2366
41.9381	64.1144	4.44742	22.941	288.873	4.93517																															47.3592	102.582	4.6049	45.7836	97.3901	1.35539	90.0212	102.773	4.60318	91.8392	97.1961	1.26434
43.1908	59.1495	4.43264	23.3526	292.993	4.94456																															48.2996	101.561	4.6032	46.8306	98.4315	1.3856	91.8993	101.79	4.60195	93.8556	98.2185	1.2975
44.568	53.7204	4.4174	23.7509	296.985	4.95268																															49.2253	100.577	4.60208	47.8026	99.4097	1.41991	93.8092	100.785	4.60045	95.8123	99.2006	1.33558
52.3674	50.0042	4.40515	29.7733	300.046	4.93605																															50.1399	99.5773	4.60069	48.7974	100.396	1.46143	95.7054	99.7904	4.59891	97.8152	100.199	1.38236
																																				51.0991	98.5542	4.60015	49.805	101.42	1.51411	97.6462	98.7777	4.5975	99.8274	101.2	1.43459
																																				52.0007	97.5716	4.59768	50.7774	102.394	1.57608	99.5517	97.7768	4.59631	101.823	102.197	1.50948
																																				52.9656	96.5123	4.58906	51.81	103.417	1.65817	101.418	96.7978	4.59312	103.844	103.207	1.59693
																																				53.8208	95.5707	4.59197	52.7983	104.402	1.75668	103.318	95.7872	4.58923	105.806	104.189	1.70343
																																				54.764	94.5569	4.58802	53.7839	105.39	1.88001	105.211	94.7857	4.58431	107.861	105.227	1.84193
																																				55.6714	93.545	4.58231	54.8099	106.414	2.03643	107.115	93.7858	4.57659	109.808	106.198	2.00253
																																				56.5323	92.5557	4.57281	55.7815	107.38	2.21869	108.911	92.7873	4.56266	111.803	107.19	2.19723
																																				57.4273	91.5846	4.5622	56.8202	108.424	2.44584	110.827	91.7719	4.54249	113.832	108.205	2.42588
																																				58.3712	90.5578	4.54527	57.801	109.406	2.69626	112.699	90.7954	4.51075	115.843	109.21	2.69066
																																				59.2557	89.5804	4.52063	58.79	110.388	3.00599	114.599	89.7899	4.4586	117.811	110.204	3.01542
																																				60.1701	88.5609	4.48249	60.1101	111.629	3.51097	116.524	88.7748	4.3767	119.837	111.213	3.43249
																																				61.0784	87.5284	4.42721	60.8916	112.51	3.91252	118.356	87.7934	4.26459	121.803	112.195	3.87211
																																				61.9637	86.5587	4.35651	61.7824	113.408	4.26761	120.23	86.7987	4.10976	123.966	113.281	4.28155
																																				62.8535	85.5687	4.26197	62.8296	114.422	4.4981	122.131	85.7906	3.91427	125.801	114.204	4.48141
																																				63.7805	84.5451	4.13976	63.7976	115.417	4.59504	124.031	84.7824	3.68873	127.814	115.2	4.57662
																																				64.6565	83.5881	4.00427	64.7678	116.379	4.60934	125.918	83.7765	3.44589	129.844	116.207	4.60786
																																				65.6225	82.5469	3.83777	65.8051	117.412	4.61772	127.789	82.7806	3.20119	131.781	117.184	4.6168
																																				66.5136	81.5915	3.67335	66.7867	118.385	4.62052	129.637	81.7954	2.96584	133.748	118.176	4.62014
																																				67.491	80.5411	3.48761	67.7569	119.38	4.62257	131.552	80.7629	2.73722	135.812	119.205	4.62221
																																				68.389	79.5924	3.31849	68.8051	120.402	4.62406	133.402	79.7779	2.53853	137.8	120.206	4.62425
																																				69.3674	78.5549	3.14103	69.7736	121.393	4.62603	135.228	78.7932	2.36156	139.837	121.214	4.62548
																																				70.2907	77.5707	2.98212	70.8223	122.432	4.62774	137.094	77.7891	2.20266	141.812	122.196	4.62698
																																				71.2468	76.5864	2.83386	71.7877	123.394	4.62927	138.973	76.7796	2.06354	143.834	123.219	4.62908
																																				72.2391	75.5405	2.69159	72.7702	124.384	4.63068	140.826	75.771	1.94332	145.85	124.201	4.62987
																																				73.1477	74.592	2.57455	73.748	125.374	4.63247	142.664	74.7801	1.84072	147.8	125.192	4.63161
																																				74.1281	73.5835	2.46313	74.7883	126.41	4.63411	144.531	73.7746	1.75107	149.825	126.206	4.63589
																																				75.1059	72.5533	2.36254	75.7778	127.403	4.63616	146.388	72.7719	1.67469	151.825	127.213	4.64682
																																				76.0414	71.5714	2.27838	76.7923	128.4	4.63743	148.184	71.7881	1.61019	153.8	128.202	4.63741
																																				76.9929	70.5905	2.20452	77.7613	129.377	4.63905	150.029	70.7816	1.55341	155.81	129.204	4.63892
																																				77.9668	69.5659	2.13785	78.8133	130.421	4.64071	151.895	69.7696	1.50436	157.772	130.185	4.64027
																																				78.9059	68.5899	2.08311	79.9617	131.576	4.64336	153.695	68.7802	1.46383	159.785	131.195	4.64222
																																				79.8583	67.5959	2.03501	80.7894	132.405	4.64439	155.544	67.7688	1.42809	161.792	132.19	4.64379
																																				80.8646	66.5534	1.99178	81.8277	133.43	4.64612	157.348	66.7822	1.39835	163.809	133.196	4.64513
																																				81.789	65.599	1.95815	82.7997	134.393	4.64749	159.172	65.7882	1.37277	165.775	134.194	4.64709
																																				82.7713	64.5684	1.92727	83.777	135.386	4.64924	161.029	64.7756	1.35052	167.793	135.198	4.64863
																																				83.722	63.5936	1.90252	84.8215	136.429	4.65134	162.839	63.7807	1.33184	169.814	136.204	4.65036
																																				84.6807	62.5928	1.87932	85.7944	137.389	4.65243	164.687	62.7855	1.31601	171.768	137.188	4.65229
																																				85.669	61.5664	1.86252	86.8417	138.441	4.6547	166.523	61.7809	1.30227	173.785	138.203	4.65408
																																				86.6032	60.585	1.84759	87.8059	139.409	4.65622	168.376	60.7751	1.29057	175.799	139.215	4.656
																																				87.584	59.5516	1.83425	88.7705	140.389	4.658	170.2	59.7768	1.28045	177.777	140.21	4.65822
																																				88.4956	58.5908	1.8238	89.8124	141.41	4.65953	172.034	58.7694	1.2716	179.807	141.202	4.65932
																																				89.4437	57.5783	1.8143	90.7827	142.399	4.66167	173.862	57.7764	1.26403	181.734	142.176	4.66116
																																				90.4182	56.5504	1.80623	91.7671	143.394	4.66377	175.666	56.7863	1.25738	183.756	143.197	4.66348
																																				91.328	55.5693	1.79942	92.7874	144.423	4.66615	177.548	55.7657	1.25082	185.758	144.186	4.66489
																																				92.2508	54.5773	1.79187	93.7976	145.409	4.66739	179.331	54.7909	1.24596	187.728	145.185	4.66215
																																				93.199	53.5602	1.78819	94.7714	146.4	4.66956	181.18	53.7779	1.24121	189.758	146.204	4.67048
																																				94.1324	52.548	1.78311	95.7654	147.393	4.6713	183.005	52.7833	1.23671	191.773	147.203	4.6706
																																				95.0374	51.5842	1.77894	96.7804	148.414	4.67321	184.838	51.7874	1.23264	193.736	148.185	4.67228
																																				96.0274	50.5961	1.77533	97.7899	149.41	4.6773	186.667	50.792	1.22882	195.804	149.213	4.67412
																																				100.416	50.0023	1.76911	102.439	150.002	4.67374	199.674	50.0016	1.22264	201.433	149.993	4.67495

## Sheet: Run 5
	T / K	cMT / cm3Kmol–1		T / K	cMT / cm3Kmol–1		T / K	cMT / cm3Kmol–1		T / K	cMT / cm3Kmol–1		T / K	cMT / cm3Kmol–1		T / K	cMT / cm3Kmol–1		T / K	cMT / cm3Kmol–1		T / K	cMT / cm3Kmol–1		T / K	cMT / cm3Kmol–1		T / K	cMT / cm3Kmol–1		T / K	cMT / cm3Kmol–1		T / K	cMT / cm3Kmol–1
4.84 K/min (5)	4.84 K/min (5)	4.84 K/min (5)	4.93 K/min (5)	4.93 K/min (5)	4.93 K/min (5)	9.03 K/min (10)	9.03 K/min (10)	9.03 K/min (10)	9.69 K/min (10)	9.69 K/min (10)	9.69 K/min (10)	1.95 K/min (2)	1.95 K/min (2)	1.95 K/min (2)	2.00 K/min (2)	2.00 K/min (2)	2.00 K/min (2)	0.91 K/min (settle)	0.91 K/min (settle)	0.91 K/min (settle)	1.39 K/min (settle)	1.39 K/min (settle)	1.39 K/min (settle)	4.53 K/min (5)	4.53 K/min (5)	4.53 K/min (5)	4.93 K/min (5)	4.93 K/min (5)	4.93 K/min (5)	4.89 K/min (5)	4.89 K/min (5)	4.89 K/min (5)	4.97 K/min (5)	4.97 K/min (5)	4.97 K/min (5)
0	299.991	4.5712	0	50.0126	3.70374	0	300.016	4.55462	0	49.9723	4.23889	0	149.99	4.50862	0	50.0011	1.68665	0	149.995	4.50839	0	50.0023	1.00484	0	149.994	4.5264	0	50.0027	2.64479	0	400.049	4.67989	0	50.0179	3.69761
5.01783	293.654	4.5466	1.66317	56.0717	3.71606	4.08283	287.897	4.54239	1.68817	62.2171	4.28318	5.911	144.682	4.50604	3.05217	55.4226	1.68992	6.03533	144.851	4.51293	3.3845	55.0543	1.00825	3.88633	144.127	4.51502	1.65683	56.0814	2.65009	4.36433	394.442	4.67329	1.67083	56.1531	3.71145
5.77383	288.258	4.56188	2.6285	61.1213	3.68576	5.08233	277.328	4.53714	2.66883	72.3664	4.15782	8.95333	139.611	4.50497	5.4885	60.3966	1.67462	11.8857	139.856	4.51121	6.82883	60.0566	1.00551	5.091	139.115	4.51899	2.628	61.1193	2.60903	5.61167	388.624	4.6522	2.61683	61.0889	3.67755
6.39833	283.161	4.56081	3.60183	66.2099	3.58865	5.9155	267.404	4.54003	3.62567	82.2147	3.40198	11.651	134.561	4.50424	7.9855	65.4221	1.62173	17.8308	134.872	4.50921	10.3413	65.0796	0.988405	6.25533	134.004	4.51672	3.5925	66.166	2.48433	6.33967	383.333	4.66773	3.58633	66.163	3.56831
7.00367	278.255	4.56038	4.54167	71.0739	3.3254	6.75717	257.404	4.53465	4.619	92.4196	2.43697	14.1575	129.554	4.50267	10.4745	70.4252	1.50617	23.7662	129.878	4.50832	13.892	70.1054	0.94893	7.369	128.925	4.51503	4.55583	71.1406	2.18108	6.95133	378.26	4.66616	4.54583	71.0391	3.23536
7.61467	273.433	4.56026	5.52767	76.0721	2.76531	7.6105	247.385	4.53344	5.5775	102.116	2.2855	16.6552	124.606	4.50171	12.9837	75.4223	1.34817	29.731	124.887	4.50671	17.6175	75.1079	0.898209	8.4285	123.927	4.51284	5.53417	76.0843	1.73725	7.55483	373.083	4.66333	5.54433	76.1338	2.49201
8.29733	268.465	4.55988	6.5445	81.1436	2.23923	8.47033	237.659	4.53075	6.5845	112.331	3.05868	19.1533	119.57	4.50064	15.4798	80.4238	1.20369	35.7051	119.89	4.5055	21.2387	80.1055	0.854319	9.48667	118.924	4.51268	6.54983	81.187	1.43221	8.162	368.198	4.66248	6.53967	81.1592	1.85808
9.04183	263.652	4.55858	7.52217	86.073	1.93455	9.42133	227.613	4.52704	7.537	122.038	4.54146	21.6262	114.53	4.49958	17.9618	85.3811	1.09941	41.6671	114.896	4.505	24.8658	85.102	0.830885	10.4857	114.028	4.5127	7.53167	86.1278	1.29422	8.807	363.325	4.67786	7.518	86.0555	1.60261
9.92967	258.783	4.55983	8.5055	91.0059	1.74697	10.4115	218.013	4.52435	8.5355	132.186	4.54323	24.0585	109.544	4.50014	20.5835	90.6503	1.07146	47.598	109.902	4.50518	28.4935	90.1354	0.834766	11.5177	108.87	4.51069	8.514	91.0916	1.24059	9.5145	358.604	4.6578	8.50417	91.0526	1.52759
10.9547	253.944	4.55953	9.52217	96.1288	1.68373	11.5288	208.081	4.52402	9.5135	142.189	4.54906	26.4815	104.51	4.49951	22.965	95.4033	1.07643	53.4721	104.912	4.50462	32.121	95.1331	0.859454	12.4925	103.888	4.50967	9.50667	96.0697	1.24609	10.3283	353.959	4.65597	9.51767	96.117	1.53957
12.1195	249.157	4.55714	10.5071	101.072	1.71648	12.7163	198.227	4.52093	16.918	150.002	4.50811	28.85	99.542	4.49758	25.4603	100.411	1.12556	59.282	99.9248	4.50195	35.7537	100.165	0.912961	13.5717	98.455	4.49521	10.5147	101.109	1.29158	11.3782	349.054	4.65459	10.5288	101.153	1.61542
13.4473	244.269	4.5549	11.5098	106.098	1.87959	13.9878	188.371	4.51842				31.22	94.5498	4.4828	27.9654	105.42	1.31622	65.0297	94.937	4.47255	39.405	105.193	1.14814	14.4082	93.8518	4.48158	11.4873	106.015	1.46368	12.6353	344.216	4.65217	11.5013	106.014	1.80195
14.8091	239.196	4.55212	12.4949	111.092	2.61919	15.3278	178.263	4.51474				33.5525	89.5422	4.35279	30.4662	110.425	2.26234	70.6897	89.9476	4.11003	43.2103	110.162	2.4897	15.3072	88.8589	4.42817	12.5012	111.09	2.28641	14.1392	339.307	4.65038	12.5098	111.141	2.54527
16.0676	234.152	4.55006	13.5079	116.135	4.30984	16.5923	168.067	4.50951				35.8562	84.5126	3.67836	33.1491	115.805	4.41292	76.2128	84.954	2.65786	46.8529	115.156	4.43396	16.2287	83.7437	4.20731	13.5008	116.133	4.36991	15.6537	334.208	4.64755	13.4845	116.059	4.38618
17.2446	229.001	4.54785	14.5001	121.186	4.51957	17.738	158.006	4.50273				38.1362	79.5188	2.67319	35.4452	120.406	4.50403	81.6252	79.9474	1.64728	50.4742	120.177	4.51174	17.0967	78.7432	3.75716	14.4832	121.093	4.52131	16.8822	329.026	4.64517	14.4893	121.065	4.58163
18.3031	224.002	4.54572	15.5039	126.206	4.52028	18.8475	147.929	4.49705				40.3722	74.5477	2.12599	37.9611	125.44	4.5058	86.836	74.9893	1.28678	54.0924	125.195	4.51401	17.9517	73.7679	3.27581	15.4988	126.212	4.52298	17.9098	323.811	4.64371	15.4805	126.082	4.58361
19.3538	218.991	4.54447	16.4799	131.092	4.52079	19.8899	137.969	4.49077				42.6012	69.5096	1.88006	40.4829	130.499	4.50849	91.9105	69.9838	1.13421	57.7079	130.159	4.51437	18.7715	68.7473	2.95115	16.4624	130.978	4.52175	18.77	318.812	4.64101	16.4587	130.962	4.58399
20.406	213.955	4.54392	17.4674	136.045	4.52299	20.9113	127.843	4.48372				44.778	64.5203	1.7708	42.9661	135.43	4.50847	96.7873	65.0077	1.06471	61.3092	135.249	4.51879	19.6083	63.5899	2.78424	17.4857	136.085	4.52443	19.6255	313.711	4.63872	17.4663	136.069	4.58783
21.4183	209.038	4.5425	18.4929	141.179	4.5244	21.8934	117.797	4.4801				46.9273	59.5361	1.72388	45.4461	140.42	4.51098	101.456	60.0167	1.03204	64.9126	140.229	4.51981	20.3983	58.6311	2.71827	18.4881	141.107	4.5253	20.4828	308.609	4.63703	18.4745	141.055	4.58792
22.4749	203.933	4.54225	19.4668	146.126	4.52802	22.8236	107.728	4.478				49.06	54.4559	1.70298	47.9466	145.422	4.51329	105.891	55.0346	1.01624	68.5014	145.214	4.52147	21.2157	53.8813	2.69447	19.4572	146	4.52847	21.3095	303.832	4.63588	19.4622	146.062	4.59096
23.493	198.903	4.54065	20.4696	151.114	4.52896	23.7073	97.388	4.46522				54.9207	50.0198	1.69084	54.1121	150.003	4.50754	110.087	50.1462	1.00606	72.081	150.266	4.52512	26.6352	50.0002	2.6625				22.2114	298.905	4.63429	20.4607	151.039	4.59239
24.4961	193.977	4.53926				24.5279	86.8958	4.44258																						23.226	293.894	4.63363	21.475	156.098	4.59483
25.53	188.946	4.53917				25.2503	77.0494	4.36676																						24.2448	289.088	4.63199	22.4787	161.136	4.59768
26.6606	183.327	4.53871				25.9513	67.1631	4.27547																						25.3783	284.064	4.62959	23.4545	166.059	4.601
27.5461	179.014	4.5378				26.7946	58.0662	4.25853																						26.5398	279.112	4.62798	24.4622	171.087	4.60346
28.5616	173.915	4.53492				34.9094	50.0229	4.24964																						27.7015	274.075	4.62588	25.4612	176.078	4.60379
29.5703	168.896	4.53356																												28.8367	269.018	4.62409	26.4895	181.211	4.60699
30.5746	163.89	4.53219																												29.9355	263.967	4.62269	27.4675	186.116	4.6072
31.5725	158.892	4.52957																												30.9862	258.921	4.62226	28.4663	191.137	4.6098
32.5578	153.963	4.52659																												31.9978	253.957	4.6211	29.454	196.019	4.60871
33.5638	148.873	4.525																												32.9878	248.944	4.61899	30.4575	201.116	4.6106
34.553	143.87	4.52232																												34.0107	243.897	4.61759	31.4472	206.036	4.61136
35.5477	138.873	4.52039																												35.049	238.843	4.6163	32.4727	211.187	4.6124
36.5244	133.911	4.51917																												36.0638	234.041	4.61566	33.4527	216.097	4.61303
37.4757	128.977	4.51685																												37.1263	228.975	4.61385	34.4463	221.105	4.60697
38.4667	123.885	4.51073																												38.1815	224.031	4.61225	35.441	226.057	4.61593
39.425	118.914	4.51374																												39.2698	219.016	4.61142	36.4467	231.067	4.61737
40.3787	113.965	4.51326																												40.3478	214.138	4.61112	37.4338	236.065	4.62052
41.3539	108.837	4.51356																												41.4443	208.948	4.61084	38.4332	241.009	4.6215
42.2845	103.876	4.51227																												42.5797	203.776	4.60676	39.454	246.105	4.62301
43.3344	98.2593	4.49518																												43.4803	198.942	4.60898	40.4613	251.146	4.62424
44.1404	93.8413	4.49074																												44.5017	193.915	4.60878	41.4572	256.134	4.62544
45.0434	88.7506	4.47299																												45.4828	189.033	4.60749	42.4497	261.153	4.62738
45.9115	83.7893	4.40846																												46.5115	183.95	4.60593	43.4488	266.085	4.62756
46.7682	78.8011	4.25579																												47.5325	178.885	4.60474	44.4343	271.043	4.62827
47.6237	73.7734	4.05958																												48.5283	173.923	4.60331	45.4507	276.125	4.63008
48.4565	68.6255	3.89297																												49.5363	168.848	4.60041	46.4505	281.117	4.63276
49.2549	63.7012	3.79869																												50.5142	163.925	4.59857	47.4332	286.06	4.63594
50.0857	58.7354	3.75719																												51.5088	158.907	4.59551	48.4542	291.169	4.63829
50.9065	53.7531	3.73686																												52.496	153.907	4.59241	49.4362	296.11	4.64069
57.1385	50.0139	3.71643																												53.4895	148.934	4.59015	54.356	300.019	4.6198
																														54.5028	143.768	4.58647
																														55.4465	138.972	4.58444
																														56.4385	133.883	4.58164
																														57.4082	128.902	4.57978
																														58.3815	123.906	4.57793
																														59.3297	118.963	4.5769
																														60.3	113.902	4.57637
																														61.2712	108.783	4.57692
																														62.2022	103.816	4.57571
																														63.2627	98.0981	4.55772
																														64.0497	93.7048	4.55017
																														64.9198	88.7696	4.53187
																														65.7827	83.8442	4.46952
																														66.6673	78.7343	4.31376
																														67.5218	73.654	4.09986
																														68.3313	68.777	3.92526
																														69.183	63.7843	3.81259
																														70.013	58.5802	3.75636
																														70.8163	53.9027	3.74384
																														77.7893	49.9796	3.7091
