# Supplementary material for: Cooperative spin crossover leading to bistable and multi-inert system states in an iron(III) complex
Source: Nat Commun. 2024 Aug 25;15:7321. doi: 10.1038/s41467-024-51675-1 (PMC11345420; doi:10.1038/s41467-024-51675-1)
Supplement: Supplementary file 3 — Source Data File [file 41467_2024_51675_MOESM3_ESM.zip › zip/Fig_8b_logarithmic scan rate dependence.xlsx]

## Sheet: Sheet1
	run 1		run 2		run 3		run 4
5.2	3.97	9.39	4.41	2.11	3.43	5.4	4.4
3.95	3.96	8.38	4.39	1.05	2.32	3.76	4.34
3.75	3.93	5.39	4.32	0.36	1.34	3.33	4.22
3.43	3.9	4.35	4.2			2.97	3.95
2.78	3.79	3.2	3.96			2.48	3.51
1.97	3.38	1.04	2.4			1.96	2.82
1.02	2.66	0.52	1.34			1	1.77
0.52	2					0.5	1.22
2.54	3.83
1.82	3.5
1.53	3.22
1.34	3.07
0.74	2.29
0.21	1.32
