# Supplementary material for: Cooperative spin crossover leading to bistable and multi-inert system states in an iron(III) complex
Source: Nat Commun. 2024 Aug 25;15:7321. doi: 10.1038/s41467-024-51675-1 (PMC11345420; doi:10.1038/s41467-024-51675-1)
Supplement: Supplementary file 3 — Source Data File [file 41467_2024_51675_MOESM3_ESM.zip › zip/Supl._Fig.44.xlsx]

## Sheet: AD258.1_4K_5kG_(fast)FC-RT-BATH
-17.8219	1654870
-17.8212	1656640
-17.8199	1655330
-17.8179	1656240
-17.8152	1656710
-17.8119	1655680
-17.8078	1658280
-17.8031	1656590
-17.7978	1659000
-17.7917	1655720
-17.785	1656450
-17.7776	1656790
-17.7696	1656900
-17.7609	1657520
-17.7515	1657000
-17.7415	1657460
-17.7307	1655020
-17.7194	1656340
-17.7073	1655100
-17.6946	1655880
-17.6812	1657660
-17.6671	1656390
-17.6524	1655490
-17.637	1655870
-17.621	1657460
-17.6043	1657220
-17.5869	1657580
-17.5689	1658000
-17.5502	1657390
-17.5308	1657680
-17.5108	1655280
-17.4901	1657040
-17.4688	1654720
-17.4468	1656020
-17.4242	1655540
-17.4009	1658270
-17.3769	1656320
-17.3523	1656590
-17.327	1656130
-17.3011	1656820
-17.2745	1658890
-17.2473	1657310
-17.2194	1655520
-17.1909	1657760
-17.1618	1657840
-17.1319	1657680
-17.1015	1658430
-17.0704	1656780
-17.0386	1656160
-17.0063	1655200
-16.9732	1658560
-16.9396	1660260
-16.9053	1657400
-16.8703	1655660
-16.8347	1656900
-16.7985	1656010
-16.7617	1656590
-16.7242	1658100
-16.6861	1656610
-16.6474	1657000
-16.608	1657380
-16.5681	1657050
-16.5275	1657360
-16.4862	1656700
-16.4444	1655550
-16.4019	1657010
-16.3588	1656110
-16.3151	1656960
-16.2708	1655790
-16.2259	1657610
-16.1803	1656130
-16.1342	1656880
-16.0874	1658280
-16.0401	1655120
-15.9921	1657240
-15.9436	1656560
-15.8944	1658170
-15.8446	1657690
-15.7943	1656550
-15.7433	1657240
-15.6918	1659370
-15.6396	1658400
-15.5869	1657890
-15.5336	1655690
-15.4797	1656720
-15.4252	1657100
-15.3701	1655550
-15.3145	1654920
-15.2583	1656970
-15.2015	1657160
-15.1441	1658360
-15.0862	1658420
-15.0277	1656810
-14.9686	1657640
-14.909	1655020
-14.8488	1656500
-14.788	1658220
-14.7267	1657740
-14.6648	1656920
-14.6024	1655950
-14.5394	1654840
-14.4759	1656420
-14.4119	1659210
-14.3473	1658100
-14.2821	1656240
-14.2164	1657410
-14.1502	1658190
-14.0835	1657130
-14.0162	1657860
-13.9484	1656960
-13.8801	1657700
-13.8112	1658390
-13.7418	1658650
-13.672	1655490
-13.6015	1658270
-13.5306	1657770
-13.4592	1656950
-13.3873	1656160
-13.3148	1657880
-13.2419	1659080
-13.1685	1656510
-13.0945	1657080
-13.0201	1657250
-12.9452	1657410
-12.8698	1656940
-12.7939	1656900
-12.7175	1656260
-12.6407	1654970
-12.5633	1656620
-12.4855	1655680
-12.4073	1657480
-12.3285	1655860
-12.2493	1655490
-12.1697	1657120
-12.0896	1657180
-12.009	1657010
-11.928	1655750
-11.8465	1656950
-11.7646	1655620
-11.6822	1657360
-11.5994	1656620
-11.5161	1655200
-11.4325	1656550
-11.3484	1658610
-11.2638	1657540
-11.1789	1656360
-11.0935	1656980
-11.0077	1657200
-10.9215	1656600
-10.8349	1654410
-10.7479	1653430
-10.6604	1655360
-10.5726	1656780
-10.4844	1655620
-10.3957	1655960
-10.3067	1655700
-10.2173	1658160
-10.1275	1656320
-10.0373	1656430
-9.94679	1657460
-9.85586	1655450
-9.76457	1655600
-9.6729	1655910
-9.58088	1654770
-9.48849	1654080
-9.39574	1656590
-9.30264	1654950
-9.20919	1655170
-9.1154	1656080
-9.02126	1656660
-8.92678	1654070
-8.83196	1654690
-8.73682	1653340
-8.64134	1654170
-8.54554	1654210
-8.44941	1650290
-8.35297	1649170
-8.25622	1649810
-8.15915	1649550
-8.06177	1652020
-7.9641	1649140
-7.86612	1650140
-7.76785	1651110
-7.66928	1650470
-7.57042	1648720
-7.47128	1648100
-7.37186	1650750
-7.27216	1647280
-7.17219	1649200
-7.07195	1651420
-6.97144	1651200
-6.87067	1649380
-6.76964	1651320
-6.66835	1651660
-6.56682	1651180
-6.46503	1650600
-6.36301	1651110
-6.26074	1651730
-6.15824	1650630
-6.0555	1651070
-5.95254	1652220
-5.84936	1651400
-5.74595	1651050
-5.64233	1651970
-5.53849	1652370
-5.43445	1652180
-5.3302	1650070
-5.22575	1649380
-5.12111	1650180
-5.01627	1649090
-4.91124	1648320
-4.80603	1645160
-4.70064	1649180
-4.59507	1645400
-4.48932	1643720
-4.38341	1644360
-4.27733	1642990
-4.1711	1642510
-4.0647	1641940
-3.95815	1643450
-3.85145	1644660
-3.74461	1642540
-3.63763	1641660
-3.53051	1642980
-3.42326	1645020
-3.31588	1644640
-3.20837	1643760
-3.10074	1642710
-2.993	1641730
-2.88514	1643640
-2.77717	1644690
-2.6691	1643040
-2.56093	1642940
-2.45267	1641160
-2.34431	1644570
-2.23586	1644850
-2.12733	1644750
-2.01871	1644520
-1.91003	1642760
-1.80127	1643060
-1.69244	1643560
-1.58355	1640820
-1.4746	1640790
-1.36559	1640730
-1.25653	1638660
-1.14743	1640010
-1.03828	1640360
-0.929091	1636930
-0.819869	1638580
-0.710615	1638510
-0.601335	1639180
-0.492032	1638410
-0.382711	1640030
-0.273375	1640870
-0.164029	1640870
-0.054677	1643160
0.054677	1643010
0.164029	1642120
0.273375	1640930
0.382711	1642050
0.492032	1640900
0.601335	1642120
0.710615	1640400
0.819869	1640580
0.929091	1640520
1.03828	1642810
1.14743	1640880
1.25653	1637840
1.36559	1640610
1.4746	1639900
1.58355	1638590
1.69244	1637690
1.80127	1637310
1.91003	1640860
2.01871	1640580
2.12733	1640700
2.23586	1642510
2.34431	1643060
2.45267	1641680
2.56093	1642380
2.6691	1644910
2.77717	1643340
2.88514	1645520
2.993	1642160
3.10074	1643050
3.20837	1644440
3.31588	1646820
3.42326	1643980
3.53051	1645540
3.63763	1645480
3.74461	1644220
3.85145	1646270
3.95815	1644890
4.0647	1645860
4.1711	1645260
4.27733	1645300
4.38341	1646340
4.48932	1644980
4.59507	1645470
4.70064	1643430
4.80603	1642570
4.91124	1644530
5.01627	1643320
5.12111	1643320
5.22575	1642710
5.3302	1644620
5.43445	1645230
5.53849	1645940
5.64233	1648200
5.74595	1645300
5.84936	1646940
5.95254	1648220
6.0555	1652780
6.15824	1649650
6.26074	1651180
6.36301	1649350
6.46503	1653250
6.56682	1647930
6.66835	1652880
6.76964	1651380
6.87067	1651070
6.97144	1648760
7.07195	1651700
7.17219	1648870
7.27216	1650700
7.37186	1653290
7.47128	1651960
7.57042	1651720
7.66928	1652010
7.76785	1651780
7.86612	1651810
7.9641	1650380
8.06177	1649260
8.15915	1650660
8.25622	1648720
8.35297	1651320
8.44941	1647900
8.54554	1648180
8.64134	1648700
8.73682	1648130
8.83196	1649220
8.92678	1651440
9.02126	1651980
9.1154	1651180
9.20919	1653430
9.30264	1654120
9.39574	1653630
9.48849	1653800
9.58088	1654560
9.6729	1653180
9.76457	1654220
9.85586	1654910
9.94679	1654820
10.0373	1658310
10.1275	1658680
10.2173	1654270
10.3067	1654850
10.3957	1655980
10.4844	1657450
10.5726	1655700
10.6604	1657630
10.7479	1657980
10.8349	1658690
10.9215	1655570
11.0077	1656130
11.0935	1655710
11.1789	1657120
11.2638	1656850
11.3484	1656990
11.4325	1657970
11.5161	1657560
11.5994	1657350
11.6822	1655440
11.7646	1656560
11.8465	1657880
11.928	1656260
12.009	1656140
12.0896	1655290
12.1697	1656940
12.2493	1656180
12.3285	1654660
12.4073	1656430
12.4855	1656580
12.5633	1656880
12.6407	1656520
12.7175	1657850
12.7939	1657030
12.8698	1655180
12.9452	1657910
13.0201	1658620
13.0945	1657550
13.1685	1654190
13.2419	1656870
13.3148	1655800
13.3873	1658130
13.4592	1656310
13.5306	1656100
13.6015	1656460
13.672	1657340
13.7418	1659130
13.8112	1657400
13.8801	1657420
13.9484	1658520
14.0162	1657600
14.0835	1656550
14.1502	1656440
14.2164	1655060
14.2821	1654570
14.3473	1657500
14.4119	1657700
14.4759	1658500
14.5394	1656560
14.6024	1655180
14.6648	1657020
14.7267	1654890
14.788	1655480
14.8488	1657740
14.909	1656790
14.9686	1655640
15.0277	1657260
15.0862	1656630
15.1441	1658000
15.2015	1659320
15.2583	1656550
15.3145	1657300
15.3701	1658080
15.4252	1655280
15.4797	1655370
15.5336	1655920
15.5869	1656840
15.6396	1658450
15.6918	1656200
15.7433	1658360
15.7943	1656760
15.8446	1656120
15.8944	1657750
15.9436	1659460
15.9921	1657220
16.0401	1654950
16.0874	1656820
16.1342	1659360
16.1803	1658530
16.2259	1658050
16.2708	1655250
16.3151	1655670
16.3588	1655410
16.4019	1655640
16.4444	1656240
16.4862	1657680
16.5275	1658750
16.5681	1657030
16.608	1657990
16.6474	1657310
16.6861	1655570
16.7242	1655930
16.7617	1656160
16.7985	1655990
16.8347	1655440
16.8703	1656450
16.9053	1657240
16.9396	1657390
16.9732	1655990
17.0063	1656500
17.0386	1658200
17.0704	1657040
17.1015	1657370
17.1319	1657470
17.1618	1656110
17.1909	1656330
17.2194	1654940
17.2473	1658360
17.2745	1656870
17.3011	1658500
17.327	1656480
17.3523	1653040
17.3769	1656560
17.4009	1655530
17.4242	1656040
17.4468	1656730
17.4688	1656310
17.4901	1657140
17.5108	1657350
17.5308	1656620
17.5502	1656970
17.5689	1657580
17.5869	1656450
17.6043	1658620
17.621	1657300
17.637	1657700
17.6524	1658170
17.6671	1655770
17.6812	1655980
17.6946	1656660
17.7073	1657200
17.7194	1655560
17.7307	1656320
17.7415	1656970
17.7515	1655920
17.7609	1655840
17.7696	1655970
17.7776	1656780
17.785	1655670
17.7917	1657640
17.7978	1657850
17.8031	1659790
17.8078	1654350
17.8119	1656760
17.8152	1658490
17.8179	1655080
17.8199	1655250
17.8212	1655260
17.8219	1655920

## Sheet: AD258.1_4K_5kG_FC-90K-BATH
-13.9799	628809
-13.9794	626891
-13.9784	626753
-13.9768	627892
-13.9747	626954
-13.972	626434
-13.9689	627253
-13.9652	628435
-13.961	627057
-13.9563	626474
-13.951	626877
-13.9452	627613
-13.9389	627420
-13.9321	627748
-13.9247	627581
-13.9168	626703
-13.9084	627662
-13.8995	628196
-13.89	625577
-13.88	627325
-13.8695	626680
-13.8585	626704
-13.847	627981
-13.8349	626445
-13.8223	626838
-13.8092	626644
-13.7956	626742
-13.7814	626357
-13.7668	625920
-13.7516	627640
-13.7359	628026
-13.7197	628616
-13.7029	626593
-13.6857	627743
-13.6679	626157
-13.6496	627713
-13.6309	627541
-13.6115	627018
-13.5917	627687
-13.5714	627723
-13.5506	628139
-13.5292	627467
-13.5073	627933
-13.485	627460
-13.4621	626667
-13.4387	627916
-13.4148	626288
-13.3904	628460
-13.3655	627193
-13.3401	627694
-13.3142	627603
-13.2878	627076
-13.2609	627210
-13.2335	627174
-13.2056	626741
-13.1772	626586
-13.1483	626468
-13.1189	627051
-13.089	627452
-13.0586	627975
-13.0277	627688
-12.9964	628035
-12.9645	627502
-12.9322	627824
-12.8994	626231
-12.866	627093
-12.8323	628227
-12.798	626296
-12.7632	626390
-12.728	629443
-12.6922	628029
-12.656	627935
-12.6194	627110
-12.5822	626449
-12.5446	625500
-12.5065	627788
-12.4679	628810
-12.4289	627362
-12.3894	625780
-12.3494	627076
-12.309	628341
-12.2681	626734
-12.2267	627890
-12.1849	628235
-12.1426	627721
-12.0999	626861
-12.0567	625567
-12.013	627818
-11.9689	625659
-11.9244	626353
-11.8794	627421
-11.8339	628133
-11.7881	627172
-11.7417	627279
-11.6949	626479
-11.6477	628990
-11.6001	626979
-11.552	629250
-11.5034	627477
-11.4545	626851
-11.4051	626964
-11.3553	627613
-11.305	627825
-11.2543	627087
-11.2032	627875
-11.1517	627162
-11.0998	626817
-11.0474	627122
-10.9946	627239
-10.9415	626060
-10.8879	627604
-10.8338	628048
-10.7794	627108
-10.7246	625797
-10.6694	627670
-10.6137	627685
-10.5577	627163
-10.5013	628105
-10.4445	627979
-10.3873	627740
-10.3296	627077
-10.2717	626839
-10.2133	627042
-10.1545	627295
-10.0954	629160
-10.0358	627501
-9.97592	627324
-9.91563	626731
-9.85498	625714
-9.79395	626954
-9.73256	626079
-9.67079	627676
-9.60867	628630
-9.54618	627839
-9.48333	627686
-9.42013	627698
-9.35657	627337
-9.29266	627164
-9.2284	627862
-9.16379	625840
-9.09884	627402
-9.03354	627583
-8.96791	629734
-8.90193	627840
-8.83562	626971
-8.76898	627225
-8.70201	625390
-8.63471	626260
-8.56709	625512
-8.49914	627287
-8.43087	628667
-8.36229	625851
-8.29339	628728
-8.22418	627023
-8.15466	626526
-8.08483	626410
-8.01469	625849
-7.94426	627066
-7.87353	626844
-7.8025	627523
-7.73117	626490
-7.65956	627091
-7.58766	625941
-7.51547	626716
-7.443	625750
-7.37024	629993
-7.29721	627849
-7.22391	627507
-7.15033	627089
-7.07649	627904
-7.00238	625483
-6.928	626760
-6.85337	626878
-6.77847	626079
-6.70332	626808
-6.62792	627172
-6.55227	625597
-6.47637	626714
-6.40023	626703
-6.32385	627633
-6.24723	626092
-6.17037	626756
-6.09328	626685
-6.01596	626905
-5.93842	627654
-5.86065	628328
-5.78266	627264
-5.70446	627205
-5.62604	625795
-5.5474	626955
-5.46856	627142
-5.38951	626927
-5.31026	626555
-5.23081	627716
-5.15117	625789
-5.07132	625803
-4.99129	625319
-4.91107	627965
-4.83067	626096
-4.75008	627354
-4.66931	625814
-4.58837	626176
-4.50726	626426
-4.42597	626530
-4.34452	625799
-4.26291	624700
-4.18114	624677
-4.0992	625052
-4.01712	627211
-3.93488	624327
-3.85249	622939
-3.76996	621072
-3.68729	622061
-3.60448	621922
-3.52153	622397
-3.43845	621045
-3.35524	620361
-3.27191	620749
-3.18845	621839
-3.10487	621341
-3.02117	623273
-2.93736	621006
-2.85344	622087
-2.76942	620983
-2.68528	624002
-2.60105	620085
-2.51672	620177
-2.4323	621411
-2.34778	622270
-2.26317	623040
-2.17848	622192
-2.09371	620346
-2.00886	621312
-1.92393	621332
-1.83893	620228
-1.75386	620121
-1.66873	619070
-1.58353	618869
-1.49827	618365
-1.41296	615923
-1.32759	616436
-1.24217	614769
-1.15671	616303
-1.0712	614770
-0.985654	615131
-0.900069	615054
-0.814451	612861
-0.728801	612835
-0.643124	614666
-0.557424	616823
-0.471702	617168
-0.385962	619429
-0.300208	619878
-0.214442	619281
-0.128668	618142
-0.04289	617396
0.04289	615830
0.128668	614787
0.214442	615067
0.300208	612008
0.385962	612460
0.471702	611510
0.557424	610414
0.643124	608857
0.728801	609233
0.814451	610319
0.900069	610276
0.985654	610702
1.0712	613294
1.15671	613211
1.24217	614384
1.32759	613113
1.41296	614993
1.49827	613622
1.58353	614684
1.66873	615741
1.75386	616656
1.83893	616401
1.92393	615171
2.00886	615238
2.09371	616584
2.17848	615020
2.26317	617387
2.34778	615150
2.4323	614706
2.51672	616232
2.60105	617142
2.68528	619064
2.76942	617903
2.85344	619401
2.93736	621885
3.02117	621277
3.10487	621392
3.18845	623036
3.27191	624038
3.35524	623993
3.43845	624360
3.52153	626043
3.60448	624777
3.68729	624860
3.76996	626500
3.85249	626689
3.93488	625506
4.01712	625747
4.0992	625949
4.18114	626388
4.26291	625789
4.34452	626168
4.42597	625416
4.50726	625321
4.58837	625647
4.66931	626750
4.75008	625576
4.83067	627934
4.91107	626215
4.99129	625194
5.07132	626458
5.15117	626772
5.23081	625849
5.31026	626066
5.38951	627660
5.46856	625983
5.5474	626614
5.62604	626253
5.70446	627515
5.78266	626128
5.86065	627174
5.93842	627741
6.01596	627526
6.09328	627055
6.17037	626129
6.24723	627919
6.32385	626299
6.40023	628424
6.47637	626388
6.55227	626119
6.62792	627556
6.70332	627586
6.77847	626903
6.85337	626286
6.928	625961
7.00238	626539
7.07649	627588
7.15033	626065
7.22391	626948
7.29721	625776
7.37024	626149
7.443	628289
7.51547	626617
7.58766	626577
7.65956	628013
7.73117	627527
7.8025	625748
7.87353	625483
7.94426	626521
8.01469	626564
8.08483	627649
8.15466	625575
8.22418	626243
8.29339	627460
8.36229	626232
8.43087	626876
8.49914	626645
8.56709	626174
8.63471	626771
8.70201	626469
8.76898	626711
8.83562	625993
8.90193	626130
8.96791	627923
9.03354	626702
9.09884	628501
9.16379	627003
9.2284	626469
9.29266	627711
9.35657	625207
9.42013	628106
9.48333	628017
9.54618	627318
9.60867	628660
9.67079	625975
9.73256	627484
9.79395	626928
9.85498	627128
9.91563	627822
9.97592	628162
10.0358	627914
10.0954	626713
10.1545	626254
10.2133	627737
10.2717	627226
10.3296	626451
10.3873	626626
10.4445	626788
10.5013	627320
10.5577	627046
10.6137	627260
10.6694	626366
10.7246	627254
10.7794	628384
10.8338	627482
10.8879	626525
10.9415	628952
10.9946	626606
11.0474	627616
11.0998	627424
11.1517	626382
11.2032	627394
11.2543	627036
11.305	627998
11.3553	626750
11.4051	626909
11.4545	627415
11.5034	627800
11.552	626798
11.6001	627150
11.6477	627562
11.6949	626573
11.7417	627381
11.7881	628171
11.8339	626622
11.8794	627526
11.9244	626633
11.9689	625913
12.013	627029
12.0567	628554
12.0999	628117
12.1426	627463
12.1849	626664
12.2267	625592
12.2681	628308
12.309	626569
12.3494	626725
12.3894	626930
12.4289	628488
12.4679	626825
12.5065	627929
12.5446	627006
12.5822	625659
12.6194	627543
12.656	627423
12.6922	626614
12.728	627731
12.7632	626932
12.798	628069
12.8323	626871
12.866	626400
12.8994	626262
12.9322	626782
12.9645	626043
12.9964	628008
13.0277	627934
13.0586	627575
13.089	627050
13.1189	626736
13.1483	627924
13.1772	626952
13.2056	628209
13.2335	626167
13.2609	628600
13.2878	627334
13.3142	627754
13.3401	627627
13.3655	626972
13.3904	626743
13.4148	626998
13.4387	627015
13.4621	626428
13.485	627569
13.5073	626291
13.5292	628286
13.5506	627248
13.5714	626250
13.5917	625838
13.6115	625922
13.6309	625520
13.6496	626327
13.6679	627070
13.6857	625740
13.7029	627189
13.7197	627809
13.7359	625715
13.7516	626918
13.7668	626799
13.7814	627730
13.7956	625745
13.8092	627186
13.8223	627536
13.8349	627705
13.847	626732
13.8585	627346
13.8695	626227
13.88	625847
13.89	626957
13.8995	629364
13.9084	627600
13.9168	628004
13.9247	626468
13.9321	626909
13.9389	628597
13.9452	627617
13.951	626615
13.9563	628496
13.961	626687
13.9652	627040
13.9689	626906
13.972	626392
13.9747	627508
13.9768	626153
13.9784	627455
13.9794	627022
13.9799	626091
