# Supplementary material for: Cooperative spin crossover leading to bistable and multi-inert system states in an iron(III) complex
Source: Nat Commun. 2024 Aug 25;15:7321. doi: 10.1038/s41467-024-51675-1 (PMC11345420; doi:10.1038/s41467-024-51675-1)
Supplement: Supplementary file 3 — Source Data File [file 41467_2024_51675_MOESM3_ESM.zip › zip/Supl._Fig.45.xlsx]

## Sheet: AD258.1_300K_ZF_ZFC_CFC
-14.0895	31363900
-14.0892	31355500
-14.0884	31359700
-14.0871	31358200
-14.0853	31360100
-14.0829	31365600
-14.08	31370000
-14.0765	31366900
-14.0725	31362000
-14.068	31365200
-14.063	31366400
-14.0574	31368300
-14.0513	31360300
-14.0447	31365300
-14.0375	31355400
-14.0299	31365500
-14.0217	31354900
-14.0129	31370700
-14.0037	31366700
-13.9939	31358000
-13.9835	31375900
-13.9727	31365200
-13.9613	31364000
-13.9494	31363900
-13.937	31363600
-13.9241	31357500
-13.9106	31362500
-13.8966	31358500
-13.8821	31362800
-13.867	31369100
-13.8515	31360000
-13.8354	31352700
-13.8188	31356900
-13.8017	31358800
-13.784	31362000
-13.7658	31356600
-13.7472	31358300
-13.728	31362200
-13.7082	31356700
-13.688	31365500
-13.6673	31357600
-13.646	31361100
-13.6242	31363700
-13.6019	31368100
-13.5791	31364100
-13.5558	31361500
-13.532	31361400
-13.5077	31360600
-13.4828	31353600
-13.4575	31364600
-13.4316	31364400
-13.4052	31356300
-13.3784	31367300
-13.351	31362400
-13.3231	31366700
-13.2948	31362100
-13.2659	31363600
-13.2365	31359000
-13.2066	31371100
-13.1763	31362800
-13.1454	31367600
-13.114	31359100
-13.0822	31369500
-13.0498	31360700
-13.017	31359800
-12.9837	31359000
-12.9499	31357500
-12.9156	31366300
-12.8808	31363700
-12.8455	31369600
-12.8097	31353900
-12.7735	31357200
-12.7368	31363200
-12.6996	31356500
-12.6619	31362300
-12.6237	31363500
-12.5851	31361400
-12.546	31370500
-12.5064	31364600
-12.4663	31360700
-12.4258	31361800
-12.3848	31358100
-12.3434	31368800
-12.3015	31364800
-12.2591	31363600
-12.2163	31369200
-12.1729	31362500
-12.1292	31371500
-12.085	31367600
-12.0403	31367700
-11.9952	31361000
-11.9496	31368700
-11.9036	31354400
-11.8571	31355600
-11.8102	31362500
-11.7628	31367400
-11.715	31357300
-11.6667	31364100
-11.6181	31360700
-11.5689	31362200
-11.5194	31365100
-11.4694	31356400
-11.4189	31360200
-11.3681	31360500
-11.3168	31364400
-11.2651	31362900
-11.2129	31360100
-11.1604	31362400
-11.1074	31367000
-11.054	31362800
-11.0002	31363800
-10.946	31359100
-10.8913	31358800
-10.8363	31356100
-10.7808	31360000
-10.725	31364900
-10.6687	31359700
-10.612	31356800
-10.555	31370900
-10.4975	31366400
-10.4396	31369800
-10.3814	31358800
-10.3227	31363500
-10.2637	31366400
-10.2043	31365500
-10.1445	31363000
-10.0843	31357800
-10.0237	31355200
-9.96278	31363600
-9.90146	31367200
-9.83977	31367100
-9.77771	31359300
-9.71528	31359500
-9.65249	31365100
-9.58933	31362900
-9.52581	31359300
-9.46193	31358800
-9.3977	31364000
-9.33311	31357800
-9.26817	31358400
-9.20288	31360100
-9.13725	31359800
-9.07127	31372000
-9.00494	31363700
-8.93828	31362700
-8.87129	31359900
-8.80396	31364200
-8.7363	31364100
-8.66831	31354000
-8.59999	31360500
-8.53135	31358900
-8.46239	31364600
-8.39311	31353400
-8.32351	31367600
-8.2536	31361400
-8.18338	31365200
-8.11285	31356600
-8.04202	31355500
-7.97088	31358200
-7.89944	31363000
-7.82771	31361600
-7.75568	31361400
-7.68336	31363100
-7.61075	31364300
-7.53785	31359900
-7.46467	31365900
-7.39121	31355200
-7.31747	31364900
-7.24345	31354700
-7.16916	31362200
-7.0946	31360100
-7.01978	31361200
-6.94469	31368200
-6.86934	31361200
-6.79373	31360000
-6.71786	31353800
-6.64175	31365800
-6.56538	31354600
-6.48876	31362800
-6.4119	31351500
-6.3348	31362500
-6.25746	31366200
-6.17988	31370200
-6.10208	31363300
-6.02404	31353600
-5.94577	31371900
-5.86728	31362500
-5.78858	31358900
-5.70965	31361800
-5.63051	31357700
-5.55115	31355000
-5.47159	31363300
-5.39182	31361300
-5.31185	31360500
-5.23167	31362600
-5.15131	31368200
-5.07074	31361800
-4.98999	31357200
-4.90905	31355200
-4.82792	31355500
-4.74661	31356000
-4.66512	31355800
-4.58346	31360800
-4.50162	31361600
-4.41962	31352800
-4.33745	31359800
-4.25511	31357000
-4.17262	31366200
-4.08997	31350500
-4.00716	31363100
-3.9242	31354900
-3.8411	31356700
-3.75785	31353700
-3.67446	31359600
-3.59093	31359000
-3.50727	31355800
-3.42347	31357600
-3.33955	31353000
-3.25549	31359200
-3.17132	31353100
-3.08703	31352000
-3.00262	31354400
-2.9181	31342800
-2.83346	31358400
-2.74872	31347100
-2.66388	31357900
-2.57894	31348400
-2.4939	31351700
-2.40877	31359000
-2.32354	31354400
-2.23823	31348700
-2.15284	31342000
-2.06736	31348200
-1.9818	31343500
-1.89618	31345000
-1.81047	31350900
-1.7247	31354600
-1.63887	31339800
-1.55298	31333600
-1.46702	31337500
-1.38101	31353400
-1.29495	31336100
-1.20884	31332800
-1.12269	31335500
-1.03649	31344600
-0.950251	31321400
-0.863979	31330000
-0.777673	31324200
-0.691339	31322700
-0.604979	31315300
-0.518595	31301100
-0.432193	31308300
-0.345774	31300500
-0.259342	31294400
-0.1729	31305400
-0.086452	31304800
0	31287100
0.086452	31295000
0.1729	31292300
0.259342	31275600
0.345774	31301700
0.432193	31289700
0.518595	31314200
0.604979	31320000
0.691339	31320500
0.777673	31323500
0.863979	31315000
0.950251	31322300
1.03649	31323600
1.12269	31328700
1.20884	31324500
1.29495	31327200
1.38101	31341000
1.46702	31330600
1.55298	31341000
1.63887	31343100
1.7247	31337500
1.81047	31350600
1.89618	31337600
1.9818	31339300
2.06736	31344400
2.15284	31347000
2.23823	31340300
2.32354	31348500
2.40877	31352700
2.4939	31345700
2.57894	31340600
2.66388	31340300
2.74872	31350400
2.83346	31356200
2.9181	31352500
3.00262	31352100
3.08703	31346400
3.17132	31343700
3.25549	31359400
3.33955	31351100
3.42347	31354600
3.50727	31363600
3.59093	31359400
3.67446	31348400
3.75785	31359200
3.8411	31358700
3.9242	31357900
4.00716	31349000
4.08997	31357900
4.17262	31358100
4.25511	31357700
4.33745	31350200
4.41962	31356900
4.50162	31354200
4.58346	31362900
4.66512	31363800
4.74661	31354900
4.82792	31367200
4.90905	31367600
4.98999	31362100
5.07074	31351900
5.15131	31364800
5.23167	31352100
5.31185	31350400
5.39182	31368000
5.47159	31359700
5.55115	31352100
5.63051	31365900
5.70965	31348700
5.78858	31360000
5.86728	31361400
5.94577	31366600
6.02404	31373900
6.10208	31365000
6.17988	31351600
6.25746	31356800
6.3348	31352100
6.4119	31369900
6.48876	31359900
6.56538	31363200
6.64175	31373700
6.71786	31361000
6.79373	31365400
6.86934	31366400
6.94469	31363200
7.01978	31372300
7.0946	31359700
7.16916	31355300
7.24345	31364100
7.31747	31358700
7.39121	31348200
7.46467	31360300
7.53785	31366600
7.61075	31361100
7.68336	31361400
7.75568	31368000
7.82771	31359500
7.89944	31370500
7.97088	31376300
8.04202	31364000
8.11285	31369700
8.18338	31359200
8.2536	31365600
8.32351	31352300
8.39311	31370000
8.46239	31361700
8.53135	31356800
8.59999	31359100
8.66831	31362300
8.7363	31359500
8.80396	31361000
8.87129	31365900
8.93828	31367200
9.00494	31359000
9.07127	31358800
9.13725	31377700
9.20288	31361300
9.26817	31363200
9.33311	31352500
9.3977	31367900
9.46193	31360500
9.52581	31366300
9.58933	31370300
9.65249	31365200
9.71528	31364700
9.77771	31367000
9.83977	31361300
9.90146	31358400
9.96278	31364700
10.0237	31362500
10.0843	31362100
10.1445	31352300
10.2043	31366700
10.2637	31369400
10.3227	31366800
10.3814	31359700
10.4396	31354400
10.4975	31369700
10.555	31360900
10.612	31368100
10.6687	31372800
10.725	31361600
10.7808	31366700
10.8363	31360100
10.8913	31359500
10.946	31365700
11.0002	31361900
11.054	31368700
11.1074	31365700
11.1604	31359600
11.2129	31366000
11.2651	31358800
11.3168	31363000
11.3681	31361400
11.4189	31361800
11.4694	31358700
11.5194	31370000
11.5689	31361300
11.6181	31366900
11.6667	31359100
11.715	31361300
11.7628	31367500
11.8102	31368700
11.8571	31353600
11.9036	31366800
11.9496	31365300
11.9952	31354300
12.0403	31367200
12.085	31360100
12.1292	31369200
12.1729	31362800
12.2163	31363700
12.2591	31356900
12.3015	31369400
12.3434	31371700
12.3848	31361900
12.4258	31362500
12.4663	31364600
12.5064	31365400
12.546	31366200
12.5851	31361100
12.6237	31357300
12.6619	31357600
12.6996	31358400
12.7368	31357500
12.7735	31364800
12.8097	31361700
12.8455	31358100
12.8808	31357500
12.9156	31358700
12.9499	31365300
12.9837	31366900
13.017	31362500
13.0498	31365500
13.0822	31360200
13.114	31366600
13.1454	31375900
13.1763	31351400
13.2066	31357200
13.2365	31367600
13.2659	31357200
13.2948	31359400
13.3231	31368800
13.351	31365800
13.3784	31364200
13.4052	31359200
13.4316	31362500
13.4575	31367500
13.4828	31364800
13.5077	31378100
13.532	31361500
13.5558	31360000
13.5791	31368000
13.6019	31369300
13.6242	31366600
13.646	31374600
13.6673	31364500
13.688	31364300
13.7082	31361400
13.728	31370500
13.7472	31354700
13.7658	31369800
13.784	31360700
13.8017	31365600
13.8188	31361100
13.8354	31361600
13.8515	31362500
13.867	31361000
13.8821	31363800
13.8966	31370300
13.9106	31370100
13.9241	31371900
13.937	31366200
13.9494	31353100
13.9613	31363900
13.9727	31363600
13.9835	31360200
13.9939	31363700
14.0037	31362100
14.0129	31360900
14.0217	31359500
14.0299	31357600
14.0375	31356900
14.0447	31368100
14.0513	31360000
14.0574	31374900
14.063	31360700
14.068	31371100
14.0725	31363100
14.0765	31366800
14.08	31360400
14.0829	31370400
14.0853	31368000
14.0871	31360200
14.0884	31367600
14.0892	31363600
