# Supplementary material for: Cooperative spin crossover leading to bistable and multi-inert system states in an iron(III) complex
Source: Nat Commun. 2024 Aug 25;15:7321. doi: 10.1038/s41467-024-51675-1 (PMC11345420; doi:10.1038/s41467-024-51675-1)
Supplement: Supplementary file 3 — Source Data File [file 41467_2024_51675_MOESM3_ESM.zip › zip/Supl._Fig.46.xlsx]

## Sheet: AD258.1_200K_ZF_ZFC_CFC
-14.0895	5021660
-14.0892	5014850
-14.0884	5022000
-14.0871	5017750
-14.0853	5018640
-14.0829	5017550
-14.08	5019050
-14.0765	5016180
-14.0725	5020240
-14.068	5018110
-14.063	5019200
-14.0574	5016720
-14.0513	5023990
-14.0447	5021860
-14.0375	5018260
-14.0299	5020360
-14.0217	5019080
-14.0129	5021900
-14.0037	5016310
-13.9939	5019950
-13.9835	5018780
-13.9727	5017170
-13.9613	5015360
-13.9494	5018800
-13.937	5018910
-13.9241	5022330
-13.9106	5016940
-13.8966	5020480
-13.8821	5018660
-13.867	5017790
-13.8515	5020910
-13.8354	5017580
-13.8188	5021350
-13.8017	5017740
-13.784	5017010
-13.7658	5018810
-13.7472	5016130
-13.728	5022160
-13.7082	5021090
-13.688	5018900
-13.6673	5019180
-13.646	5015730
-13.6242	5021780
-13.6019	5020160
-13.5791	5018760
-13.5558	5018560
-13.532	5022290
-13.5077	5019650
-13.4828	5018080
-13.4575	5014740
-13.4316	5020130
-13.4052	5018350
-13.3784	5018390
-13.351	5017030
-13.3231	5018820
-13.2948	5018340
-13.2659	5016890
-13.2365	5018930
-13.2066	5018540
-13.1763	5017920
-13.1454	5021400
-13.114	5018570
-13.0822	5019530
-13.0498	5020890
-13.017	5018440
-12.9837	5016610
-12.9499	5024320
-12.9156	5014780
-12.8808	5020420
-12.8455	5023370
-12.8097	5022070
-12.7735	5020880
-12.7368	5016090
-12.6996	5018980
-12.6619	5023800
-12.6237	5016040
-12.5851	5021600
-12.546	5013780
-12.5064	5018120
-12.4663	5017750
-12.4258	5020310
-12.3848	5019680
-12.3434	5016720
-12.3015	5020820
-12.2591	5018230
-12.2163	5019130
-12.1729	5018930
-12.1292	5019690
-12.085	5020850
-12.0403	5022650
-11.9952	5014190
-11.9496	5018690
-11.9036	5019500
-11.8571	5019510
-11.8102	5020700
-11.7628	5018500
-11.715	5019150
-11.6667	5020200
-11.6181	5018880
-11.5689	5018150
-11.5194	5017550
-11.4694	5017330
-11.4189	5020430
-11.3681	5020130
-11.3168	5018450
-11.2651	5020300
-11.2129	5017080
-11.1604	5015720
-11.1074	5019230
-11.054	5017110
-11.0002	5020480
-10.946	5017870
-10.8913	5017650
-10.8363	5016620
-10.7808	5015040
-10.725	5022870
-10.6687	5022710
-10.612	5019620
-10.555	5023060
-10.4975	5016850
-10.4396	5019630
-10.3814	5022160
-10.3227	5019600
-10.2637	5017580
-10.2043	5017250
-10.1445	5014690
-10.0843	5014150
-10.0237	5020690
-9.96278	5021800
-9.90146	5018600
-9.83977	5015030
-9.77771	5016880
-9.71528	5019220
-9.65249	5017070
-9.58933	5016740
-9.52581	5021940
-9.46193	5017740
-9.3977	5019200
-9.33311	5020680
-9.26817	5018460
-9.20288	5017320
-9.13725	5021330
-9.07127	5019850
-9.00494	5016840
-8.93828	5017240
-8.87129	5016840
-8.80396	5016740
-8.7363	5018900
-8.66831	5018000
-8.59999	5020110
-8.53135	5019420
-8.46239	5012280
-8.39311	5016270
-8.32351	5019170
-8.2536	5019870
-8.18338	5019000
-8.11285	5017260
-8.04202	5022870
-7.97088	5018830
-7.89944	5020280
-7.82771	5015790
-7.75568	5017130
-7.68336	5019940
-7.61075	5019080
-7.53785	5019890
-7.46467	5018880
-7.39121	5020570
-7.31747	5020160
-7.24345	5016370
-7.16916	5018410
-7.0946	5020890
-7.01978	5021830
-6.94469	5018360
-6.86934	5022320
-6.79373	5019760
-6.71786	5020910
-6.64175	5018630
-6.56538	5017890
-6.48876	5017880
-6.4119	5017130
-6.3348	5018560
-6.25746	5019370
-6.17988	5019540
-6.10208	5016320
-6.02404	5017220
-5.94577	5015360
-5.86728	5014780
-5.78858	5020080
-5.70965	5020720
-5.63051	5021200
-5.55115	5016720
-5.47159	5012870
-5.39182	5014280
-5.31185	5012730
-5.23167	5017480
-5.15131	5017160
-5.07074	5019170
-4.98999	5015160
-4.90905	5013380
-4.82792	5014980
-4.74661	5015280
-4.66512	5010510
-4.58346	5016510
-4.50162	5014250
-4.41962	5015300
-4.33745	5016580
-4.25511	5015960
-4.17262	5016150
-4.08997	5015000
-4.00716	5012900
-3.9242	5016000
-3.8411	5011910
-3.75785	5014740
-3.67446	5015190
-3.59093	5015950
-3.50727	5016830
-3.42347	5016220
-3.33955	5016590
-3.25549	5009570
-3.17132	5011600
-3.08703	5013400
-3.00262	5017940
-2.9181	5012490
-2.83346	5014580
-2.74872	5009640
-2.66388	5016660
-2.57894	5017900
-2.4939	5016130
-2.40877	5013470
-2.32354	5012840
-2.23823	5012560
-2.15284	5011230
-2.06736	5013900
-1.9818	5012360
-1.89618	5007960
-1.81047	5012000
-1.7247	5014300
-1.63887	5011740
-1.55298	5010890
-1.46702	5009780
-1.38101	5010610
-1.29495	5008180
-1.20884	5009160
-1.12269	5005020
-1.03649	5006780
-0.950251	5007640
-0.863979	5007570
-0.777673	5005540
-0.691339	5006050
-0.604979	5004470
-0.518595	5003780
-0.432193	5003940
-0.345774	4999740
-0.259342	4996090
-0.1729	4998990
-0.086452	4996250
0	4993490
0.086452	4995670
0.1729	4996190
0.259342	4996590
0.345774	5000540
0.432193	4998100
0.518595	4999540
0.604979	5003760
0.691339	4999300
0.777673	5000990
0.863979	4999910
0.950251	5002310
1.03649	5007590
1.12269	5005410
1.20884	5006960
1.29495	5009330
1.38101	5006220
1.46702	5007330
1.55298	5010340
1.63887	5012570
1.7247	5011270
1.81047	5006610
1.89618	5009420
1.9818	5009460
2.06736	5013440
2.15284	5009940
2.23823	5006520
2.32354	5012370
2.40877	5010340
2.4939	5013160
2.57894	5008700
2.66388	5014720
2.74872	5012300
2.83346	5009760
2.9181	5013070
3.00262	5014890
3.08703	5013480
3.17132	5012740
3.25549	5015580
3.33955	5015070
3.42347	5010710
3.50727	5016690
3.59093	5013530
3.67446	5014980
3.75785	5015800
3.8411	5015730
3.9242	5014360
4.00716	5014850
4.08997	5014220
4.17262	5016090
4.25511	5014160
4.33745	5015850
4.41962	5019780
4.50162	5015940
4.58346	5014710
4.66512	5015660
4.74661	5013170
4.82792	5015570
4.90905	5017610
4.98999	5017780
5.07074	5015080
5.15131	5017010
5.23167	5017630
5.31185	5014130
5.39182	5015570
5.47159	5019160
5.55115	5017360
5.63051	5014180
5.70965	5019300
5.78858	5012720
5.86728	5015160
5.94577	5017590
6.02404	5017680
6.10208	5011940
6.17988	5013710
6.25746	5020010
6.3348	5015880
6.4119	5016130
6.48876	5016390
6.56538	5014840
6.64175	5017110
6.71786	5016670
6.79373	5017940
6.86934	5021960
6.94469	5018090
7.01978	5014930
7.0946	5018940
7.16916	5017350
7.24345	5010560
7.31747	5018440
7.39121	5017070
7.46467	5016150
7.53785	5013670
7.61075	5016680
7.68336	5016950
7.75568	5013660
7.82771	5020800
7.89944	5016180
7.97088	5018240
8.04202	5019630
8.11285	5017630
8.18338	5020590
8.2536	5018460
8.32351	5015950
8.39311	5018710
8.46239	5016940
8.53135	5015300
8.59999	5019520
8.66831	5015470
8.7363	5019200
8.80396	5017490
8.87129	5016940
8.93828	5021270
9.00494	5020680
9.07127	5016290
9.13725	5020430
9.20288	5019420
9.26817	5020520
9.33311	5014500
9.3977	5019870
9.46193	5017910
9.52581	5019540
9.58933	5020710
9.65249	5019500
9.71528	5020010
9.77771	5015460
9.83977	5019110
9.90146	5021360
9.96278	5021400
10.0237	5016140
10.0843	5015480
10.1445	5020220
10.2043	5020150
10.2637	5019410
10.3227	5017070
10.3814	5017020
10.4396	5016190
10.4975	5019530
10.555	5015100
10.612	5013840
10.6687	5020060
10.725	5016770
10.7808	5019810
10.8363	5018090
10.8913	5019270
10.946	5015560
11.0002	5019940
11.054	5017900
11.1074	5020420
11.1604	5017960
11.2129	5022260
11.2651	5018400
11.3168	5014200
11.3681	5016140
11.4189	5015890
11.4694	5020050
11.5194	5019580
11.5689	5014740
11.6181	5017030
11.6667	5019890
11.715	5018650
11.7628	5015920
11.8102	5018000
11.8571	5019810
11.9036	5019310
11.9496	5017360
11.9952	5017610
12.0403	5018270
12.085	5017260
12.1292	5019370
12.1729	5020710
12.2163	5021030
12.2591	5018770
12.3015	5016660
12.3434	5017180
12.3848	5018890
12.4258	5015150
12.4663	5021310
12.5064	5018600
12.546	5019530
12.5851	5022270
12.6237	5023930
12.6619	5018340
12.6996	5020840
12.7368	5014800
12.7735	5020520
12.8097	5017030
12.8455	5017050
12.8808	5022920
12.9156	5017820
12.9499	5017730
12.9837	5020490
13.017	5016960
13.0498	5020370
13.0822	5015840
13.114	5018510
13.1454	5016760
13.1763	5017650
13.2066	5018820
13.2365	5023160
13.2659	5018740
13.2948	5018970
13.3231	5020660
13.351	5020530
13.3784	5018670
13.4052	5020430
13.4316	5019070
13.4575	5018120
13.4828	5020830
13.5077	5017570
13.532	5017070
13.5558	5019820
13.5791	5016860
13.6019	5019530
13.6242	5016610
13.646	5018470
13.6673	5017340
13.688	5018470
13.7082	5021780
13.728	5021710
13.7472	5020280
13.7658	5016410
13.784	5021120
13.8017	5019750
13.8188	5019550
13.8354	5020840
13.8515	5018570
13.867	5022020
13.8821	5018160
13.8966	5024270
13.9106	5023580
13.9241	5020490
13.937	5017110
13.9494	5014430
13.9613	5021400
13.9727	5019080
13.9835	5022110
13.9939	5019870
14.0037	5020180
14.0129	5017790
14.0217	5016210
14.0299	5018250
14.0375	5019860
14.0447	5019920
14.0513	5017480
14.0574	5020280
14.063	5014020
14.068	5018270
14.0725	5016510
14.0765	5021500
14.08	5022480
14.0829	5014680
14.0853	5021370
14.0871	5016640
14.0884	5021060
14.0892	5019710
