# Supplementary material for: Cooperative spin crossover leading to bistable and multi-inert system states in an iron(III) complex
Source: Nat Commun. 2024 Aug 25;15:7321. doi: 10.1038/s41467-024-51675-1 (PMC11345420; doi:10.1038/s41467-024-51675-1)
Supplement: Supplementary file 3 — Source Data File [file 41467_2024_51675_MOESM3_ESM.zip › zip/Supl._Fig.47.xlsx]

## Sheet: AD258.1_150K_ZF_ZFC_CFC
-14.0895	4212270
-14.0892	4208480
-14.0884	4208160
-14.0871	4206510
-14.0853	4208120
-14.0829	4211700
-14.08	4214070
-14.0765	4209720
-14.0725	4210530
-14.068	4205110
-14.063	4213260
-14.0574	4209360
-14.0513	4210900
-14.0447	4208890
-14.0375	4211160
-14.0299	4209160
-14.0217	4208940
-14.0129	4209090
-14.0037	4207290
-13.9939	4208070
-13.9835	4209700
-13.9727	4209960
-13.9613	4211360
-13.9494	4211380
-13.937	4208620
-13.9241	4212010
-13.9106	4208170
-13.8966	4213580
-13.8821	4208790
-13.867	4212870
-13.8515	4207600
-13.8354	4212120
-13.8188	4209100
-13.8017	4210450
-13.784	4206900
-13.7658	4209880
-13.7472	4207800
-13.728	4211410
-13.7082	4209200
-13.688	4211400
-13.6673	4210230
-13.646	4212440
-13.6242	4208230
-13.6019	4209490
-13.5791	4211450
-13.5558	4208410
-13.532	4210120
-13.5077	4211520
-13.4828	4210560
-13.4575	4207940
-13.4316	4213250
-13.4052	4205160
-13.3784	4207730
-13.351	4208360
-13.3231	4210460
-13.2948	4215400
-13.2659	4209870
-13.2365	4209170
-13.2066	4208830
-13.1763	4213520
-13.1454	4209860
-13.114	4210160
-13.0822	4206550
-13.0498	4211600
-13.017	4208900
-12.9837	4209510
-12.9499	4209210
-12.9156	4210450
-12.8808	4210080
-12.8455	4208720
-12.8097	4212740
-12.7735	4212310
-12.7368	4209630
-12.6996	4209740
-12.6619	4210990
-12.6237	4210820
-12.5851	4209770
-12.546	4213410
-12.5064	4208400
-12.4663	4211910
-12.4258	4210040
-12.3848	4210740
-12.3434	4210080
-12.3015	4212780
-12.2591	4212710
-12.2163	4209340
-12.1729	4210200
-12.1292	4204680
-12.085	4208440
-12.0403	4211900
-11.9952	4208400
-11.9496	4209250
-11.9036	4210020
-11.8571	4205820
-11.8102	4207620
-11.7628	4206860
-11.715	4206620
-11.6667	4213270
-11.6181	4213930
-11.5689	4208920
-11.5194	4208190
-11.4694	4206180
-11.4189	4211510
-11.3681	4210800
-11.3168	4211050
-11.2651	4209840
-11.2129	4208200
-11.1604	4211370
-11.1074	4212770
-11.054	4211620
-11.0002	4207210
-10.946	4213250
-10.8913	4214250
-10.8363	4212360
-10.7808	4209960
-10.725	4207990
-10.6687	4209870
-10.612	4215360
-10.555	4209760
-10.4975	4210280
-10.4396	4208090
-10.3814	4207300
-10.3227	4208040
-10.2637	4214220
-10.2043	4208740
-10.1445	4210060
-10.0843	4206820
-10.0237	4209360
-9.96278	4207670
-9.90146	4208590
-9.83977	4210560
-9.77771	4206800
-9.71528	4206550
-9.65249	4207870
-9.58933	4208730
-9.52581	4205720
-9.46193	4211250
-9.3977	4207770
-9.33311	4208030
-9.26817	4212120
-9.20288	4210310
-9.13725	4207430
-9.07127	4208020
-9.00494	4208400
-8.93828	4208950
-8.87129	4208930
-8.80396	4210570
-8.7363	4208180
-8.66831	4209930
-8.59999	4211110
-8.53135	4208570
-8.46239	4211370
-8.39311	4210090
-8.32351	4207340
-8.2536	4207840
-8.18338	4207430
-8.11285	4208040
-8.04202	4209990
-7.97088	4209460
-7.89944	4209230
-7.82771	4206740
-7.75568	4207860
-7.68336	4211410
-7.61075	4211780
-7.53785	4204050
-7.46467	4206100
-7.39121	4209190
-7.31747	4211640
-7.24345	4208940
-7.16916	4205810
-7.0946	4209450
-7.01978	4206150
-6.94469	4205660
-6.86934	4209190
-6.79373	4208290
-6.71786	4210680
-6.64175	4208530
-6.56538	4207510
-6.48876	4209390
-6.4119	4206340
-6.3348	4205950
-6.25746	4206960
-6.17988	4205980
-6.10208	4205020
-6.02404	4206110
-5.94577	4203280
-5.86728	4205620
-5.78858	4208110
-5.70965	4204780
-5.63051	4202280
-5.55115	4207850
-5.47159	4203870
-5.39182	4209360
-5.31185	4207210
-5.23167	4207260
-5.15131	4205820
-5.07074	4203440
-4.98999	4205880
-4.90905	4204480
-4.82792	4204810
-4.74661	4204990
-4.66512	4204580
-4.58346	4205940
-4.50162	4207660
-4.41962	4204620
-4.33745	4203850
-4.25511	4204850
-4.17262	4204980
-4.08997	4204900
-4.00716	4204890
-3.9242	4204050
-3.8411	4206370
-3.75785	4200380
-3.67446	4204860
-3.59093	4203880
-3.50727	4200640
-3.42347	4201420
-3.33955	4203870
-3.25549	4203950
-3.17132	4206060
-3.08703	4201880
-3.00262	4203720
-2.9181	4203550
-2.83346	4204460
-2.74872	4202060
-2.66388	4201190
-2.57894	4202230
-2.4939	4202260
-2.40877	4200610
-2.32354	4201250
-2.23823	4201990
-2.15284	4199620
-2.06736	4200140
-1.9818	4201920
-1.89618	4196950
-1.81047	4197920
-1.7247	4198720
-1.63887	4201800
-1.55298	4196930
-1.46702	4197590
-1.38101	4197080
-1.29495	4196320
-1.20884	4195240
-1.12269	4194860
-1.03649	4197800
-0.950251	4198700
-0.863979	4192700
-0.777673	4195130
-0.691339	4198100
-0.604979	4195260
-0.518595	4192180
-0.432193	4194400
-0.345774	4191560
-0.259342	4191780
-0.1729	4192760
-0.086452	4192230
0	4188360
0.086452	4186200
0.1729	4184840
0.259342	4187640
0.345774	4188420
0.432193	4190170
0.518595	4189240
0.604979	4188730
0.691339	4189670
0.777673	4191390
0.863979	4190530
0.950251	4191880
1.03649	4193970
1.12269	4196650
1.20884	4193250
1.29495	4195360
1.38101	4193430
1.46702	4191900
1.55298	4194630
1.63887	4195960
1.7247	4194680
1.81047	4197370
1.89618	4200740
1.9818	4196150
2.06736	4199540
2.15284	4199430
2.23823	4200910
2.32354	4201610
2.40877	4196790
2.4939	4200200
2.57894	4200620
2.66388	4200450
2.74872	4199440
2.83346	4199730
2.9181	4199710
3.00262	4200520
3.08703	4202930
3.17132	4198940
3.25549	4203240
3.33955	4203850
3.42347	4199800
3.50727	4197940
3.59093	4199920
3.67446	4202220
3.75785	4202610
3.8411	4203510
3.9242	4204120
4.00716	4203690
4.08997	4202580
4.17262	4203710
4.25511	4205100
4.33745	4204900
4.41962	4201240
4.50162	4204830
4.58346	4206430
4.66512	4205140
4.74661	4205370
4.82792	4204780
4.90905	4207210
4.98999	4201400
5.07074	4205760
5.15131	4206680
5.23167	4207270
5.31185	4206190
5.39182	4201430
5.47159	4206640
5.55115	4204530
5.63051	4205710
5.70965	4206410
5.78858	4204250
5.86728	4207380
5.94577	4206420
6.02404	4206760
6.10208	4207180
6.17988	4203750
6.25746	4204350
6.3348	4208290
6.4119	4205030
6.48876	4205960
6.56538	4205350
6.64175	4209420
6.71786	4210220
6.79373	4210570
6.86934	4205700
6.94469	4208680
7.01978	4208510
7.0946	4207840
7.16916	4208020
7.24345	4210280
7.31747	4206610
7.39121	4205590
7.46467	4208940
7.53785	4208140
7.61075	4205980
7.68336	4203620
7.75568	4207330
7.82771	4208500
7.89944	4204350
7.97088	4209730
8.04202	4208300
8.11285	4209040
8.18338	4211590
8.2536	4205290
8.32351	4207500
8.39311	4209500
8.46239	4208270
8.53135	4208440
8.59999	4209600
8.66831	4207380
8.7363	4207390
8.80396	4210840
8.87129	4207690
8.93828	4208120
9.00494	4209750
9.07127	4211160
9.13725	4208580
9.20288	4208580
9.26817	4209870
9.33311	4206460
9.3977	4209230
9.46193	4208070
9.52581	4211280
9.58933	4209120
9.65249	4209110
9.71528	4210450
9.77771	4204230
9.83977	4207430
9.90146	4207520
9.96278	4214450
10.0237	4208170
10.0843	4207480
10.1445	4209640
10.2043	4206630
10.2637	4206910
10.3227	4208020
10.3814	4209300
10.4396	4209080
10.4975	4207780
10.555	4210990
10.612	4206690
10.6687	4208780
10.725	4207640
10.7808	4211900
10.8363	4205540
10.8913	4212530
10.946	4211170
11.0002	4208990
11.054	4208210
11.1074	4209170
11.1604	4210900
11.2129	4208610
11.2651	4211010
11.3168	4210330
11.3681	4209680
11.4189	4207840
11.4694	4208830
11.5194	4210290
11.5689	4206390
11.6181	4209020
11.6667	4207470
11.715	4209370
11.7628	4209740
11.8102	4212230
11.8571	4209210
11.9036	4210730
11.9496	4208290
11.9952	4211250
12.0403	4211870
12.085	4212640
12.1292	4211540
12.1729	4208540
12.2163	4208850
12.2591	4209560
12.3015	4210340
12.3434	4208560
12.3848	4209190
12.4258	4210280
12.4663	4210750
12.5064	4207500
12.546	4208280
12.5851	4207950
12.6237	4207360
12.6619	4206680
12.6996	4212490
12.7368	4212550
12.7735	4211780
12.8097	4210300
12.8455	4207540
12.8808	4210650
12.9156	4210340
12.9499	4210570
12.9837	4210680
13.017	4204230
13.0498	4206650
13.0822	4213500
13.114	4209860
13.1454	4211500
13.1763	4209370
13.2066	4211470
13.2365	4211910
13.2659	4210240
13.2948	4209110
13.3231	4210080
13.351	4207190
13.3784	4206800
13.4052	4204150
13.4316	4208300
13.4575	4210820
13.4828	4210940
13.5077	4209870
13.532	4210510
13.5558	4210540
13.5791	4211210
13.6019	4211960
13.6242	4209290
13.646	4211020
13.6673	4209880
13.688	4209820
13.7082	4210380
13.728	4207060
13.7472	4207700
13.7658	4210240
13.784	4208330
13.8017	4212720
13.8188	4207680
13.8354	4209320
13.8515	4210720
13.867	4208330
13.8821	4211040
13.8966	4213550
13.9106	4208140
13.9241	4207950
13.937	4211830
13.9494	4207420
13.9613	4213060
13.9727	4212380
13.9835	4207250
13.9939	4209860
14.0037	4206810
14.0129	4211460
14.0217	4211880
14.0299	4212010
14.0375	4210470
14.0447	4212850
14.0513	4210570
14.0574	4211600
14.063	4209340
14.068	4210430
14.0725	4214260
14.0765	4209240
14.08	4210320
14.0829	4209020
14.0853	4209430
14.0871	4209780
14.0884	4209940
14.0892	4209160
