# Supplementary material for: Cooperative spin crossover leading to bistable and multi-inert system states in an iron(III) complex
Source: Nat Commun. 2024 Aug 25;15:7321. doi: 10.1038/s41467-024-51675-1 (PMC11345420; doi:10.1038/s41467-024-51675-1)
Supplement: Supplementary file 3 — Source Data File [file 41467_2024_51675_MOESM3_ESM.zip › zip/Supl._Fig.48.xlsx]

## Sheet: AD258.1_4K_ZF_(fast)ZFC-RT_BATH
-17.8978	2151830
-17.8967	2153800
-17.8951	2153050
-17.8927	2152950
-17.8897	2155750
-17.886	2154180
-17.8816	2151840
-17.8765	2153160
-17.8708	2157360
-17.8644	2155820
-17.8573	2153870
-17.8496	2153800
-17.8412	2154090
-17.8321	2154980
-17.8223	2158980
-17.8119	2155230
-17.8008	2156750
-17.789	2153460
-17.7766	2156420
-17.7635	2153900
-17.7497	2152630
-17.7353	2152680
-17.7202	2153620
-17.7044	2154110
-17.6879	2152990
-17.6708	2153150
-17.653	2152000
-17.6346	2155750
-17.6155	2153210
-17.5957	2155350
-17.5753	2155920
-17.5542	2154000
-17.5324	2153720
-17.51	2153260
-17.4869	2154130
-17.4632	2155770
-17.4388	2153930
-17.4138	2151820
-17.3881	2154690
-17.3617	2155890
-17.3347	2154620
-17.307	2157490
-17.2787	2154840
-17.2498	2153260
-17.2201	2155740
-17.1899	2156800
-17.159	2153830
-17.1274	2152830
-17.0952	2152270
-17.0624	2154980
-17.0289	2155200
-16.9947	2154130
-16.96	2154120
-16.9246	2152830
-16.8885	2155150
-16.8518	2154370
-16.8145	2155110
-16.7766	2154290
-16.738	2154470
-16.6988	2153790
-16.659	2153900
-16.6185	2157120
-16.5774	2154880
-16.5357	2154220
-16.4933	2151840
-16.4504	2153060
-16.4068	2153470
-16.3626	2154670
-16.3178	2153210
-16.2724	2151940
-16.2263	2153580
-16.1797	2155290
-16.1324	2155030
-16.0846	2154420
-16.0361	2154770
-15.987	2153680
-15.9373	2155370
-15.8871	2155770
-15.8362	2153510
-15.7847	2152780
-15.7326	2155100
-15.68	2154570
-15.6267	2153740
-15.5729	2154840
-15.5185	2155070
-15.4635	2153390
-15.4079	2155020
-15.3517	2154880
-15.295	2152990
-15.2376	2155070
-15.1797	2156210
-15.1213	2153960
-15.0622	2157830
-15.0026	2152590
-14.9425	2152590
-14.8817	2154860
-14.8204	2154330
-14.7586	2151530
-14.6962	2155400
-14.6332	2154390
-14.5697	2154050
-14.5056	2156130
-14.441	2154020
-14.3759	2154940
-14.3102	2155000
-14.244	2153440
-14.1772	2155280
-14.1099	2155480
-14.0421	2152600
-13.9737	2152010
-13.9048	2154650
-13.8354	2154960
-13.7655	2154150
-13.695	2155110
-13.6241	2151650
-13.5526	2154660
-13.4806	2153420
-13.4081	2156310
-13.3351	2153570
-13.2616	2151790
-13.1876	2153630
-13.1131	2152100
-13.0381	2153270
-12.9626	2156910
-12.8867	2153020
-12.8102	2152400
-12.7333	2153930
-12.6559	2152670
-12.578	2154650
-12.4996	2154240
-12.4208	2154640
-12.3415	2155090
-12.2617	2154580
-12.1815	2155730
-12.1008	2153610
-12.0196	2153300
-11.938	2152930
-11.856	2155730
-11.7735	2155010
-11.6905	2154320
-11.6072	2153210
-11.5234	2152700
-11.4391	2154280
-11.3544	2154570
-11.2693	2154280
-11.1838	2153140
-11.0978	2152170
-11.0115	2150790
-10.9247	2154530
-10.8375	2152100
-10.7499	2154170
-10.6619	2153520
-10.5735	2152770
-10.4847	2154240
-10.3955	2150720
-10.3059	2149510
-10.2159	2150110
-10.1255	2152720
-10.0348	2152570
-9.94365	2152260
-9.85215	2151430
-9.76028	2153300
-9.66804	2151670
-9.57544	2148950
-9.48247	2150830
-9.38916	2152440
-9.29548	2149960
-9.20146	2153400
-9.10709	2152950
-9.01238	2150590
-8.91733	2149370
-8.82194	2148180
-8.72622	2149490
-8.63017	2150200
-8.5338	2149240
-8.4371	2147110
-8.34009	2147870
-8.24276	2144930
-8.14513	2144590
-8.04718	2146240
-7.94894	2144900
-7.85039	2147270
-7.75155	2146480
-7.65242	2148740
-7.553	2150570
-7.4533	2144030
-7.35331	2147150
-7.25305	2142410
-7.15251	2145610
-7.05171	2144960
-6.95063	2146870
-6.8493	2146960
-6.74771	2147020
-6.64587	2147970
-6.54378	2145800
-6.44143	2143480
-6.33885	2144940
-6.23603	2145730
-6.13297	2145780
-6.02969	2147610
-5.92617	2144490
-5.82243	2148230
-5.71848	2144530
-5.61431	2144160
-5.50992	2146370
-5.40533	2147410
-5.30054	2145340
-5.19554	2143310
-5.09035	2143380
-4.98497	2146170
-4.8794	2146000
-4.77365	2142240
-4.66772	2144960
-4.56161	2140450
-4.45533	2141990
-4.34888	2141700
-4.24227	2140520
-4.1355	2141770
-4.02857	2141030
-3.92149	2141120
-3.81427	2139800
-3.7069	2141610
-3.59939	2140660
-3.49174	2140440
-3.38397	2142840
-3.27607	2140900
-3.16804	2141330
-3.05989	2141710
-2.95163	2138390
-2.84326	2141910
-2.73478	2140340
-2.6262	2138090
-2.51751	2139270
-2.40874	2140340
-2.29987	2137500
-2.19092	2140470
-2.08188	2142540
-1.97277	2138990
-1.86358	2136620
-1.75432	2138850
-1.64499	2139830
-1.53561	2139180
-1.42616	2138020
-1.31667	2135290
-1.20712	2136930
-1.09752	2136940
-0.98789	2133560
-0.878218	2133500
-0.768513	2129900
-0.658779	2130010
-0.54902	2132920
-0.439241	2131800
-0.329445	2128870
-0.219637	2127930
-0.109821	2126830
0	2130530
0.109821	2129480
0.219637	2124790
0.329445	2125960
0.439241	2123930
0.54902	2125110
0.658779	2122190
0.768513	2123220
0.878218	2124380
0.98789	2126850
1.09752	2127990
1.20712	2129400
1.31667	2130640
1.42616	2128760
1.53561	2130250
1.64499	2131920
1.75432	2134870
1.86358	2132240
1.97277	2134320
2.08188	2132780
2.19092	2134120
2.29987	2136420
2.40874	2138920
2.51751	2139870
2.6262	2133050
2.73478	2136630
2.84326	2136830
2.95163	2139800
3.05989	2139520
3.16804	2139490
3.27607	2140210
3.38397	2143200
3.49174	2139560
3.59939	2140130
3.7069	2139730
3.81427	2136260
3.92149	2141030
4.02857	2140400
4.1355	2139380
4.24227	2141560
4.34888	2140040
4.45533	2141190
4.56161	2142650
4.66772	2140800
4.77365	2140030
4.8794	2139710
4.98497	2144480
5.09035	2143740
5.19554	2142200
5.30054	2140630
5.40533	2141680
5.50992	2143770
5.61431	2144860
5.71848	2143660
5.82243	2141480
5.92617	2142550
6.02969	2144560
6.13297	2145370
6.23603	2143590
6.33885	2144670
6.44143	2143120
6.54378	2145940
6.64587	2146380
6.74771	2146390
6.8493	2145990
6.95063	2146370
7.05171	2148140
7.15251	2145010
7.25305	2143720
7.35331	2146200
7.4533	2144660
7.553	2147460
7.65242	2146090
7.75155	2149450
7.85039	2146360
7.94894	2147980
8.04718	2146520
8.14513	2146280
8.24276	2144910
8.34009	2147990
8.4371	2143550
8.5338	2145040
8.63017	2145460
8.72622	2145370
8.82194	2145190
8.91733	2147200
9.01238	2144330
9.10709	2145550
9.20146	2149070
9.29548	2147300
9.38916	2145780
9.48247	2149420
9.57544	2148710
9.66804	2148460
9.76028	2148770
9.85215	2150320
9.94365	2151730
10.0348	2154010
10.1255	2150430
10.2159	2152750
10.3059	2152270
10.3955	2152990
10.4847	2155100
10.5735	2151660
10.6619	2150750
10.7499	2152220
10.8375	2151360
10.9247	2148890
11.0115	2153040
11.0978	2153420
11.1838	2154520
11.2693	2154610
11.3544	2152930
11.4391	2156120
11.5234	2150610
11.6072	2152420
11.6905	2151410
11.7735	2153880
11.856	2156580
11.938	2154400
12.0196	2153270
12.1008	2153180
12.1815	2153300
12.2617	2154350
12.3415	2153560
12.4208	2152530
12.4996	2152460
12.578	2153950
12.6559	2151370
12.7333	2155100
12.8102	2154680
12.8867	2152050
12.9626	2155510
13.0381	2155430
13.1131	2155800
13.1876	2153200
13.2616	2154010
13.3351	2153020
13.4081	2154530
13.4806	2154460
13.5526	2154790
13.6241	2152540
13.695	2153830
13.7655	2154230
13.8354	2158450
13.9048	2154980
13.9737	2154270
14.0421	2153830
14.1099	2153690
14.1772	2155990
14.244	2152600
14.3102	2156390
14.3759	2152400
14.441	2153540
14.5056	2155370
14.5697	2153450
14.6332	2154140
14.6962	2155690
14.7586	2154420
14.8204	2153760
14.8817	2153120
14.9425	2154410
15.0026	2152660
15.0622	2151420
15.1213	2157710
15.1797	2154320
15.2376	2155320
15.295	2153820
15.3517	2154060
15.4079	2153650
15.4635	2153470
15.5185	2152580
15.5729	2153170
15.6267	2153200
15.68	2153740
15.7326	2152760
15.7847	2156420
15.8362	2153680
15.8871	2155310
15.9373	2157480
15.987	2156350
16.0361	2152540
16.0846	2151780
16.1324	2154850
16.1797	2155980
16.2263	2155200
16.2724	2153890
16.3178	2156610
16.3626	2152720
16.4068	2154270
16.4504	2155600
16.4933	2155560
16.5357	2155000
16.5774	2157880
16.6185	2154350
16.659	2154180
16.6988	2152050
16.738	2153120
16.7766	2151580
16.8145	2154410
16.8518	2157980
16.8885	2153640
16.9246	2155870
16.96	2157570
16.9947	2154220
17.0289	2155280
17.0624	2155770
17.0952	2153870
17.1274	2151850
17.159	2155230
17.1899	2155200
17.2201	2156560
17.2498	2153970
17.2787	2152170
17.307	2155610
17.3347	2154310
17.3617	2154270
17.3881	2151510
17.4138	2154070
17.4388	2153660
17.4632	2154850
17.4869	2155360
17.51	2154710
17.5324	2153140
17.5542	2157260
17.5753	2156880
17.5957	2154750
17.6155	2151780
17.6346	2152110
17.653	2151930
17.6708	2155320
17.6879	2152310
17.7044	2152330
17.7202	2153640
17.7353	2154270
17.7497	2153230
17.7635	2157180
17.7766	2154550
17.789	2153750
17.8008	2152700
17.8119	2153180
17.8223	2153790
17.8321	2153970
17.8412	2152970
17.8496	2154280
17.8573	2153500
17.8644	2153030
17.8708	2151840
17.8765	2153960
17.8816	2152120
17.886	2153430
17.8897	2152750
17.8927	2152260
17.8951	2154640
17.8967	2153220
17.8978	2156290
