# Supplementary material for: Cooperative spin crossover leading to bistable and multi-inert system states in an iron(III) complex
Source: Nat Commun. 2024 Aug 25;15:7321. doi: 10.1038/s41467-024-51675-1 (PMC11345420; doi:10.1038/s41467-024-51675-1)
Supplement: Supplementary file 3 — Source Data File [file 41467_2024_51675_MOESM3_ESM.zip › zip/Supl._Fig.49.xlsx]

## Sheet: AD258.1_300K_ZF_ZFC_CFC
-14.0895	31363900
-14.0892	31355500
-14.0884	31359700
-14.0871	31358200
-14.0853	31360100
-14.0829	31365600
-14.08	31370000
-14.0765	31366900
-14.0725	31362000
-14.068	31365200
-14.063	31366400
-14.0574	31368300
-14.0513	31360300
-14.0447	31365300
-14.0375	31355400
-14.0299	31365500
-14.0217	31354900
-14.0129	31370700
-14.0037	31366700
-13.9939	31358000
-13.9835	31375900
-13.9727	31365200
-13.9613	31364000
-13.9494	31363900
-13.937	31363600
-13.9241	31357500
-13.9106	31362500
-13.8966	31358500
-13.8821	31362800
-13.867	31369100
-13.8515	31360000
-13.8354	31352700
-13.8188	31356900
-13.8017	31358800
-13.784	31362000
-13.7658	31356600
-13.7472	31358300
-13.728	31362200
-13.7082	31356700
-13.688	31365500
-13.6673	31357600
-13.646	31361100
-13.6242	31363700
-13.6019	31368100
-13.5791	31364100
-13.5558	31361500
-13.532	31361400
-13.5077	31360600
-13.4828	31353600
-13.4575	31364600
-13.4316	31364400
-13.4052	31356300
-13.3784	31367300
-13.351	31362400
-13.3231	31366700
-13.2948	31362100
-13.2659	31363600
-13.2365	31359000
-13.2066	31371100
-13.1763	31362800
-13.1454	31367600
-13.114	31359100
-13.0822	31369500
-13.0498	31360700
-13.017	31359800
-12.9837	31359000
-12.9499	31357500
-12.9156	31366300
-12.8808	31363700
-12.8455	31369600
-12.8097	31353900
-12.7735	31357200
-12.7368	31363200
-12.6996	31356500
-12.6619	31362300
-12.6237	31363500
-12.5851	31361400
-12.546	31370500
-12.5064	31364600
-12.4663	31360700
-12.4258	31361800
-12.3848	31358100
-12.3434	31368800
-12.3015	31364800
-12.2591	31363600
-12.2163	31369200
-12.1729	31362500
-12.1292	31371500
-12.085	31367600
-12.0403	31367700
-11.9952	31361000
-11.9496	31368700
-11.9036	31354400
-11.8571	31355600
-11.8102	31362500
-11.7628	31367400
-11.715	31357300
-11.6667	31364100
-11.6181	31360700
-11.5689	31362200
-11.5194	31365100
-11.4694	31356400
-11.4189	31360200
-11.3681	31360500
-11.3168	31364400
-11.2651	31362900
-11.2129	31360100
-11.1604	31362400
-11.1074	31367000
-11.054	31362800
-11.0002	31363800
-10.946	31359100
-10.8913	31358800
-10.8363	31356100
-10.7808	31360000
-10.725	31364900
-10.6687	31359700
-10.612	31356800
-10.555	31370900
-10.4975	31366400
-10.4396	31369800
-10.3814	31358800
-10.3227	31363500
-10.2637	31366400
-10.2043	31365500
-10.1445	31363000
-10.0843	31357800
-10.0237	31355200
-9.96278	31363600
-9.90146	31367200
-9.83977	31367100
-9.77771	31359300
-9.71528	31359500
-9.65249	31365100
-9.58933	31362900
-9.52581	31359300
-9.46193	31358800
-9.3977	31364000
-9.33311	31357800
-9.26817	31358400
-9.20288	31360100
-9.13725	31359800
-9.07127	31372000
-9.00494	31363700
-8.93828	31362700
-8.87129	31359900
-8.80396	31364200
-8.7363	31364100
-8.66831	31354000
-8.59999	31360500
-8.53135	31358900
-8.46239	31364600
-8.39311	31353400
-8.32351	31367600
-8.2536	31361400
-8.18338	31365200
-8.11285	31356600
-8.04202	31355500
-7.97088	31358200
-7.89944	31363000
-7.82771	31361600
-7.75568	31361400
-7.68336	31363100
-7.61075	31364300
-7.53785	31359900
-7.46467	31365900
-7.39121	31355200
-7.31747	31364900
-7.24345	31354700
-7.16916	31362200
-7.0946	31360100
-7.01978	31361200
-6.94469	31368200
-6.86934	31361200
-6.79373	31360000
-6.71786	31353800
-6.64175	31365800
-6.56538	31354600
-6.48876	31362800
-6.4119	31351500
-6.3348	31362500
-6.25746	31366200
-6.17988	31370200
-6.10208	31363300
-6.02404	31353600
-5.94577	31371900
-5.86728	31362500
-5.78858	31358900
-5.70965	31361800
-5.63051	31357700
-5.55115	31355000
-5.47159	31363300
-5.39182	31361300
-5.31185	31360500
-5.23167	31362600
-5.15131	31368200
-5.07074	31361800
-4.98999	31357200
-4.90905	31355200
-4.82792	31355500
-4.74661	31356000
-4.66512	31355800
-4.58346	31360800
-4.50162	31361600
-4.41962	31352800
-4.33745	31359800
-4.25511	31357000
-4.17262	31366200
-4.08997	31350500
-4.00716	31363100
-3.9242	31354900
-3.8411	31356700
-3.75785	31353700
-3.67446	31359600
-3.59093	31359000
-3.50727	31355800
-3.42347	31357600
-3.33955	31353000
-3.25549	31359200
-3.17132	31353100
-3.08703	31352000
-3.00262	31354400
-2.9181	31342800
-2.83346	31358400
-2.74872	31347100
-2.66388	31357900
-2.57894	31348400
-2.4939	31351700
-2.40877	31359000
-2.32354	31354400
-2.23823	31348700
-2.15284	31342000
-2.06736	31348200
-1.9818	31343500
-1.89618	31345000
-1.81047	31350900
-1.7247	31354600
-1.63887	31339800
-1.55298	31333600
-1.46702	31337500
-1.38101	31353400
-1.29495	31336100
-1.20884	31332800
-1.12269	31335500
-1.03649	31344600
-0.950251	31321400
-0.863979	31330000
-0.777673	31324200
-0.691339	31322700
-0.604979	31315300
-0.518595	31301100
-0.432193	31308300
-0.345774	31300500
-0.259342	31294400
-0.1729	31305400
-0.086452	31304800
0	31287100
0.086452	31295000
0.1729	31292300
0.259342	31275600
0.345774	31301700
0.432193	31289700
0.518595	31314200
0.604979	31320000
0.691339	31320500
0.777673	31323500
0.863979	31315000
0.950251	31322300
1.03649	31323600
1.12269	31328700
1.20884	31324500
1.29495	31327200
1.38101	31341000
1.46702	31330600
1.55298	31341000
1.63887	31343100
1.7247	31337500
1.81047	31350600
1.89618	31337600
1.9818	31339300
2.06736	31344400
2.15284	31347000
2.23823	31340300
2.32354	31348500
2.40877	31352700
2.4939	31345700
2.57894	31340600
2.66388	31340300
2.74872	31350400
2.83346	31356200
2.9181	31352500
3.00262	31352100
3.08703	31346400
3.17132	31343700
3.25549	31359400
3.33955	31351100
3.42347	31354600
3.50727	31363600
3.59093	31359400
3.67446	31348400
3.75785	31359200
3.8411	31358700
3.9242	31357900
4.00716	31349000
4.08997	31357900
4.17262	31358100
4.25511	31357700
4.33745	31350200
4.41962	31356900
4.50162	31354200
4.58346	31362900
4.66512	31363800
4.74661	31354900
4.82792	31367200
4.90905	31367600
4.98999	31362100
5.07074	31351900
5.15131	31364800
5.23167	31352100
5.31185	31350400
5.39182	31368000
5.47159	31359700
5.55115	31352100
5.63051	31365900
5.70965	31348700
5.78858	31360000
5.86728	31361400
5.94577	31366600
6.02404	31373900
6.10208	31365000
6.17988	31351600
6.25746	31356800
6.3348	31352100
6.4119	31369900
6.48876	31359900
6.56538	31363200
6.64175	31373700
6.71786	31361000
6.79373	31365400
6.86934	31366400
6.94469	31363200
7.01978	31372300
7.0946	31359700
7.16916	31355300
7.24345	31364100
7.31747	31358700
7.39121	31348200
7.46467	31360300
7.53785	31366600
7.61075	31361100
7.68336	31361400
7.75568	31368000
7.82771	31359500
7.89944	31370500
7.97088	31376300
8.04202	31364000
8.11285	31369700
8.18338	31359200
8.2536	31365600
8.32351	31352300
8.39311	31370000
8.46239	31361700
8.53135	31356800
8.59999	31359100
8.66831	31362300
8.7363	31359500
8.80396	31361000
8.87129	31365900
8.93828	31367200
9.00494	31359000
9.07127	31358800
9.13725	31377700
9.20288	31361300
9.26817	31363200
9.33311	31352500
9.3977	31367900
9.46193	31360500
9.52581	31366300
9.58933	31370300
9.65249	31365200
9.71528	31364700
9.77771	31367000
9.83977	31361300
9.90146	31358400
9.96278	31364700
10.0237	31362500
10.0843	31362100
10.1445	31352300
10.2043	31366700
10.2637	31369400
10.3227	31366800
10.3814	31359700
10.4396	31354400
10.4975	31369700
10.555	31360900
10.612	31368100
10.6687	31372800
10.725	31361600
10.7808	31366700
10.8363	31360100
10.8913	31359500
10.946	31365700
11.0002	31361900
11.054	31368700
11.1074	31365700
11.1604	31359600
11.2129	31366000
11.2651	31358800
11.3168	31363000
11.3681	31361400
11.4189	31361800
11.4694	31358700
11.5194	31370000
11.5689	31361300
11.6181	31366900
11.6667	31359100
11.715	31361300
11.7628	31367500
11.8102	31368700
11.8571	31353600
11.9036	31366800
11.9496	31365300
11.9952	31354300
12.0403	31367200
12.085	31360100
12.1292	31369200
12.1729	31362800
12.2163	31363700
12.2591	31356900
12.3015	31369400
12.3434	31371700
12.3848	31361900
12.4258	31362500
12.4663	31364600
12.5064	31365400
12.546	31366200
12.5851	31361100
12.6237	31357300
12.6619	31357600
12.6996	31358400
12.7368	31357500
12.7735	31364800
12.8097	31361700
12.8455	31358100
12.8808	31357500
12.9156	31358700
12.9499	31365300
12.9837	31366900
13.017	31362500
13.0498	31365500
13.0822	31360200
13.114	31366600
13.1454	31375900
13.1763	31351400
13.2066	31357200
13.2365	31367600
13.2659	31357200
13.2948	31359400
13.3231	31368800
13.351	31365800
13.3784	31364200
13.4052	31359200
13.4316	31362500
13.4575	31367500
13.4828	31364800
13.5077	31378100
13.532	31361500
13.5558	31360000
13.5791	31368000
13.6019	31369300
13.6242	31366600
13.646	31374600
13.6673	31364500
13.688	31364300
13.7082	31361400
13.728	31370500
13.7472	31354700
13.7658	31369800
13.784	31360700
13.8017	31365600
13.8188	31361100
13.8354	31361600
13.8515	31362500
13.867	31361000
13.8821	31363800
13.8966	31370300
13.9106	31370100
13.9241	31371900
13.937	31366200
13.9494	31353100
13.9613	31363900
13.9727	31363600
13.9835	31360200
13.9939	31363700
14.0037	31362100
14.0129	31360900
14.0217	31359500
14.0299	31357600
14.0375	31356900
14.0447	31368100
14.0513	31360000
14.0574	31374900
14.063	31360700
14.068	31371100
14.0725	31363100
14.0765	31366800
14.08	31360400
14.0829	31370400
14.0853	31368000
14.0871	31360200
14.0884	31367600
14.0892	31363600

## Sheet: AD258.1_4K_ZF_(fast)ZFC-RT_BATH
-17.8978	2151830
-17.8967	2153800
-17.8951	2153050
-17.8927	2152950
-17.8897	2155750
-17.886	2154180
-17.8816	2151840
-17.8765	2153160
-17.8708	2157360
-17.8644	2155820
-17.8573	2153870
-17.8496	2153800
-17.8412	2154090
-17.8321	2154980
-17.8223	2158980
-17.8119	2155230
-17.8008	2156750
-17.789	2153460
-17.7766	2156420
-17.7635	2153900
-17.7497	2152630
-17.7353	2152680
-17.7202	2153620
-17.7044	2154110
-17.6879	2152990
-17.6708	2153150
-17.653	2152000
-17.6346	2155750
-17.6155	2153210
-17.5957	2155350
-17.5753	2155920
-17.5542	2154000
-17.5324	2153720
-17.51	2153260
-17.4869	2154130
-17.4632	2155770
-17.4388	2153930
-17.4138	2151820
-17.3881	2154690
-17.3617	2155890
-17.3347	2154620
-17.307	2157490
-17.2787	2154840
-17.2498	2153260
-17.2201	2155740
-17.1899	2156800
-17.159	2153830
-17.1274	2152830
-17.0952	2152270
-17.0624	2154980
-17.0289	2155200
-16.9947	2154130
-16.96	2154120
-16.9246	2152830
-16.8885	2155150
-16.8518	2154370
-16.8145	2155110
-16.7766	2154290
-16.738	2154470
-16.6988	2153790
-16.659	2153900
-16.6185	2157120
-16.5774	2154880
-16.5357	2154220
-16.4933	2151840
-16.4504	2153060
-16.4068	2153470
-16.3626	2154670
-16.3178	2153210
-16.2724	2151940
-16.2263	2153580
-16.1797	2155290
-16.1324	2155030
-16.0846	2154420
-16.0361	2154770
-15.987	2153680
-15.9373	2155370
-15.8871	2155770
-15.8362	2153510
-15.7847	2152780
-15.7326	2155100
-15.68	2154570
-15.6267	2153740
-15.5729	2154840
-15.5185	2155070
-15.4635	2153390
-15.4079	2155020
-15.3517	2154880
-15.295	2152990
-15.2376	2155070
-15.1797	2156210
-15.1213	2153960
-15.0622	2157830
-15.0026	2152590
-14.9425	2152590
-14.8817	2154860
-14.8204	2154330
-14.7586	2151530
-14.6962	2155400
-14.6332	2154390
-14.5697	2154050
-14.5056	2156130
-14.441	2154020
-14.3759	2154940
-14.3102	2155000
-14.244	2153440
-14.1772	2155280
-14.1099	2155480
-14.0421	2152600
-13.9737	2152010
-13.9048	2154650
-13.8354	2154960
-13.7655	2154150
-13.695	2155110
-13.6241	2151650
-13.5526	2154660
-13.4806	2153420
-13.4081	2156310
-13.3351	2153570
-13.2616	2151790
-13.1876	2153630
-13.1131	2152100
-13.0381	2153270
-12.9626	2156910
-12.8867	2153020
-12.8102	2152400
-12.7333	2153930
-12.6559	2152670
-12.578	2154650
-12.4996	2154240
-12.4208	2154640
-12.3415	2155090
-12.2617	2154580
-12.1815	2155730
-12.1008	2153610
-12.0196	2153300
-11.938	2152930
-11.856	2155730
-11.7735	2155010
-11.6905	2154320
-11.6072	2153210
-11.5234	2152700
-11.4391	2154280
-11.3544	2154570
-11.2693	2154280
-11.1838	2153140
-11.0978	2152170
-11.0115	2150790
-10.9247	2154530
-10.8375	2152100
-10.7499	2154170
-10.6619	2153520
-10.5735	2152770
-10.4847	2154240
-10.3955	2150720
-10.3059	2149510
-10.2159	2150110
-10.1255	2152720
-10.0348	2152570
-9.94365	2152260
-9.85215	2151430
-9.76028	2153300
-9.66804	2151670
-9.57544	2148950
-9.48247	2150830
-9.38916	2152440
-9.29548	2149960
-9.20146	2153400
-9.10709	2152950
-9.01238	2150590
-8.91733	2149370
-8.82194	2148180
-8.72622	2149490
-8.63017	2150200
-8.5338	2149240
-8.4371	2147110
-8.34009	2147870
-8.24276	2144930
-8.14513	2144590
-8.04718	2146240
-7.94894	2144900
-7.85039	2147270
-7.75155	2146480
-7.65242	2148740
-7.553	2150570
-7.4533	2144030
-7.35331	2147150
-7.25305	2142410
-7.15251	2145610
-7.05171	2144960
-6.95063	2146870
-6.8493	2146960
-6.74771	2147020
-6.64587	2147970
-6.54378	2145800
-6.44143	2143480
-6.33885	2144940
-6.23603	2145730
-6.13297	2145780
-6.02969	2147610
-5.92617	2144490
-5.82243	2148230
-5.71848	2144530
-5.61431	2144160
-5.50992	2146370
-5.40533	2147410
-5.30054	2145340
-5.19554	2143310
-5.09035	2143380
-4.98497	2146170
-4.8794	2146000
-4.77365	2142240
-4.66772	2144960
-4.56161	2140450
-4.45533	2141990
-4.34888	2141700
-4.24227	2140520
-4.1355	2141770
-4.02857	2141030
-3.92149	2141120
-3.81427	2139800
-3.7069	2141610
-3.59939	2140660
-3.49174	2140440
-3.38397	2142840
-3.27607	2140900
-3.16804	2141330
-3.05989	2141710
-2.95163	2138390
-2.84326	2141910
-2.73478	2140340
-2.6262	2138090
-2.51751	2139270
-2.40874	2140340
-2.29987	2137500
-2.19092	2140470
-2.08188	2142540
-1.97277	2138990
-1.86358	2136620
-1.75432	2138850
-1.64499	2139830
-1.53561	2139180
-1.42616	2138020
-1.31667	2135290
-1.20712	2136930
-1.09752	2136940
-0.98789	2133560
-0.878218	2133500
-0.768513	2129900
-0.658779	2130010
-0.54902	2132920
-0.439241	2131800
-0.329445	2128870
-0.219637	2127930
-0.109821	2126830
0	2130530
0.109821	2129480
0.219637	2124790
0.329445	2125960
0.439241	2123930
0.54902	2125110
0.658779	2122190
0.768513	2123220
0.878218	2124380
0.98789	2126850
1.09752	2127990
1.20712	2129400
1.31667	2130640
1.42616	2128760
1.53561	2130250
1.64499	2131920
1.75432	2134870
1.86358	2132240
1.97277	2134320
2.08188	2132780
2.19092	2134120
2.29987	2136420
2.40874	2138920
2.51751	2139870
2.6262	2133050
2.73478	2136630
2.84326	2136830
2.95163	2139800
3.05989	2139520
3.16804	2139490
3.27607	2140210
3.38397	2143200
3.49174	2139560
3.59939	2140130
3.7069	2139730
3.81427	2136260
3.92149	2141030
4.02857	2140400
4.1355	2139380
4.24227	2141560
4.34888	2140040
4.45533	2141190
4.56161	2142650
4.66772	2140800
4.77365	2140030
4.8794	2139710
4.98497	2144480
5.09035	2143740
5.19554	2142200
5.30054	2140630
5.40533	2141680
5.50992	2143770
5.61431	2144860
5.71848	2143660
5.82243	2141480
5.92617	2142550
6.02969	2144560
6.13297	2145370
6.23603	2143590
6.33885	2144670
6.44143	2143120
6.54378	2145940
6.64587	2146380
6.74771	2146390
6.8493	2145990
6.95063	2146370
7.05171	2148140
7.15251	2145010
7.25305	2143720
7.35331	2146200
7.4533	2144660
7.553	2147460
7.65242	2146090
7.75155	2149450
7.85039	2146360
7.94894	2147980
8.04718	2146520
8.14513	2146280
8.24276	2144910
8.34009	2147990
8.4371	2143550
8.5338	2145040
8.63017	2145460
8.72622	2145370
8.82194	2145190
8.91733	2147200
9.01238	2144330
9.10709	2145550
9.20146	2149070
9.29548	2147300
9.38916	2145780
9.48247	2149420
9.57544	2148710
9.66804	2148460
9.76028	2148770
9.85215	2150320
9.94365	2151730
10.0348	2154010
10.1255	2150430
10.2159	2152750
10.3059	2152270
10.3955	2152990
10.4847	2155100
10.5735	2151660
10.6619	2150750
10.7499	2152220
10.8375	2151360
10.9247	2148890
11.0115	2153040
11.0978	2153420
11.1838	2154520
11.2693	2154610
11.3544	2152930
11.4391	2156120
11.5234	2150610
11.6072	2152420
11.6905	2151410
11.7735	2153880
11.856	2156580
11.938	2154400
12.0196	2153270
12.1008	2153180
12.1815	2153300
12.2617	2154350
12.3415	2153560
12.4208	2152530
12.4996	2152460
12.578	2153950
12.6559	2151370
12.7333	2155100
12.8102	2154680
12.8867	2152050
12.9626	2155510
13.0381	2155430
13.1131	2155800
13.1876	2153200
13.2616	2154010
13.3351	2153020
13.4081	2154530
13.4806	2154460
13.5526	2154790
13.6241	2152540
13.695	2153830
13.7655	2154230
13.8354	2158450
13.9048	2154980
13.9737	2154270
14.0421	2153830
14.1099	2153690
14.1772	2155990
14.244	2152600
14.3102	2156390
14.3759	2152400
14.441	2153540
14.5056	2155370
14.5697	2153450
14.6332	2154140
14.6962	2155690
14.7586	2154420
14.8204	2153760
14.8817	2153120
14.9425	2154410
15.0026	2152660
15.0622	2151420
15.1213	2157710
15.1797	2154320
15.2376	2155320
15.295	2153820
15.3517	2154060
15.4079	2153650
15.4635	2153470
15.5185	2152580
15.5729	2153170
15.6267	2153200
15.68	2153740
15.7326	2152760
15.7847	2156420
15.8362	2153680
15.8871	2155310
15.9373	2157480
15.987	2156350
16.0361	2152540
16.0846	2151780
16.1324	2154850
16.1797	2155980
16.2263	2155200
16.2724	2153890
16.3178	2156610
16.3626	2152720
16.4068	2154270
16.4504	2155600
16.4933	2155560
16.5357	2155000
16.5774	2157880
16.6185	2154350
16.659	2154180
16.6988	2152050
16.738	2153120
16.7766	2151580
16.8145	2154410
16.8518	2157980
16.8885	2153640
16.9246	2155870
16.96	2157570
16.9947	2154220
17.0289	2155280
17.0624	2155770
17.0952	2153870
17.1274	2151850
17.159	2155230
17.1899	2155200
17.2201	2156560
17.2498	2153970
17.2787	2152170
17.307	2155610
17.3347	2154310
17.3617	2154270
17.3881	2151510
17.4138	2154070
17.4388	2153660
17.4632	2154850
17.4869	2155360
17.51	2154710
17.5324	2153140
17.5542	2157260
17.5753	2156880
17.5957	2154750
17.6155	2151780
17.6346	2152110
17.653	2151930
17.6708	2155320
17.6879	2152310
17.7044	2152330
17.7202	2153640
17.7353	2154270
17.7497	2153230
17.7635	2157180
17.7766	2154550
17.789	2153750
17.8008	2152700
17.8119	2153180
17.8223	2153790
17.8321	2153970
17.8412	2152970
17.8496	2154280
17.8573	2153500
17.8644	2153030
17.8708	2151840
17.8765	2153960
17.8816	2152120
17.886	2153430
17.8897	2152750
17.8927	2152260
17.8951	2154640
17.8967	2153220
17.8978	2156290
