# Supplementary material for: Cooperative spin crossover leading to bistable and multi-inert system states in an iron(III) complex
Source: Nat Commun. 2024 Aug 25;15:7321. doi: 10.1038/s41467-024-51675-1 (PMC11345420; doi:10.1038/s41467-024-51675-1)
Supplement: Supplementary file 3 — Source Data File [file 41467_2024_51675_MOESM3_ESM.zip › zip/Supl._Fig.50.xlsx]

## Sheet: AD258.1_4K_ZF_ZFC-90K_CFC
-12.0735	1122200
-12.0733	1122080
-12.0726	1121410
-12.0715	1121740
-12.0699	1121000
-12.0679	1121380
-12.0654	1122350
-12.0624	1120700
-12.059	1122160
-12.0551	1121180
-12.0508	1121270
-12.046	1121060
-12.0408	1121490
-12.0351	1120030
-12.029	1120750
-12.0224	1121220
-12.0154	1120220
-12.0079	1122210
-12	1123640
-11.9916	1120020
-11.9827	1124640
-11.9734	1122400
-11.9637	1121540
-11.9535	1121660
-11.9429	1119730
-11.9318	1120250
-11.9202	1122300
-11.9082	1120630
-11.8958	1121500
-11.8829	1120930
-11.8696	1123250
-11.8558	1121000
-11.8415	1121020
-11.8269	1120500
-11.8118	1122520
-11.7962	1120250
-11.7802	1120280
-11.7637	1122130
-11.7468	1123080
-11.7295	1120470
-11.7117	1120270
-11.6935	1120800
-11.6748	1120900
-11.6557	1120530
-11.6362	1120890
-11.6162	1121940
-11.5958	1121480
-11.5749	1120320
-11.5537	1121360
-11.5319	1120590
-11.5098	1121390
-11.4872	1121690
-11.4642	1120720
-11.4407	1121600
-11.4168	1121960
-11.3925	1121990
-11.3678	1123720
-11.3426	1120260
-11.317	1121490
-11.291	1123230
-11.2645	1121490
-11.2377	1120630
-11.2104	1121690
-11.1826	1121500
-11.1545	1121700
-11.1259	1122050
-11.097	1121960
-11.0676	1122550
-11.0377	1121270
-11.0075	1120480
-10.9769	1122640
-10.9458	1119940
-10.9144	1121480
-10.8825	1122550
-10.8502	1120670
-10.8175	1120620
-10.7844	1120600
-10.7509	1120050
-10.717	1121840
-10.6826	1123160
-10.6479	1120970
-10.6128	1122200
-10.5773	1121200
-10.5413	1121880
-10.505	1122750
-10.4683	1121690
-10.4312	1120610
-10.3937	1120790
-10.3558	1119790
-10.3175	1119960
-10.2789	1120560
-10.2398	1121810
-10.2004	1120690
-10.1605	1121400
-10.1203	1122380
-10.0798	1120960
-10.0388	1119020
-9.99743	1121340
-9.95571	1121570
-9.91361	1121350
-9.87114	1120020
-9.8283	1120540
-9.78509	1121310
-9.74151	1121440
-9.69756	1119490
-9.65324	1121330
-9.60857	1122900
-9.56353	1121870
-9.51813	1120900
-9.47237	1119580
-9.42626	1121580
-9.37979	1120140
-9.33297	1124360
-9.2858	1121120
-9.23828	1121780
-9.19041	1120270
-9.14219	1119380
-9.09363	1122970
-9.04473	1120720
-8.99549	1122130
-8.9459	1119730
-8.89598	1121450
-8.84573	1122700
-8.79514	1120000
-8.74423	1121140
-8.69298	1121180
-8.6414	1121910
-8.58951	1120360
-8.53728	1121710
-8.48474	1120080
-8.43187	1121850
-8.37869	1119700
-8.3252	1121190
-8.27139	1121210
-8.21726	1120590
-8.16283	1118300
-8.10809	1120290
-8.05305	1121800
-7.9977	1119470
-7.94206	1120040
-7.88611	1119110
-7.82986	1119980
-7.77333	1120760
-7.71649	1119440
-7.65937	1122150
-7.60196	1120360
-7.54427	1120090
-7.48629	1122530
-7.42802	1120170
-7.36948	1121620
-7.31066	1121280
-7.25157	1120390
-7.1922	1120050
-7.13256	1121020
-7.07265	1120720
-7.01248	1119240
-6.95204	1121960
-6.89134	1120520
-6.83039	1119740
-6.76917	1121390
-6.7077	1120860
-6.64598	1120810
-6.584	1120850
-6.52178	1120500
-6.45931	1121040
-6.39661	1122600
-6.33365	1120040
-6.27046	1119760
-6.20704	1121390
-6.14338	1121100
-6.07949	1120840
-6.01537	1120730
-5.95103	1121030
-5.88646	1120730
-5.82166	1119660
-5.75665	1120270
-5.69143	1121180
-5.62599	1121500
-5.56033	1121650
-5.49447	1120150
-5.4284	1121820
-5.36213	1121050
-5.29565	1120650
-5.22897	1122160
-5.1621	1119420
-5.09504	1121790
-5.02778	1119880
-4.96033	1119020
-4.8927	1120090
-4.82488	1119680
-4.75688	1119040
-4.6887	1121240
-4.62034	1119890
-4.55181	1120380
-4.48311	1120360
-4.41424	1120040
-4.34521	1121180
-4.27601	1119960
-4.20665	1121000
-4.13713	1119210
-4.06745	1120010
-3.99763	1120090
-3.92765	1117600
-3.85752	1116740
-3.78725	1118630
-3.71684	1120170
-3.64628	1117990
-3.57559	1118590
-3.50476	1120770
-3.43381	1117070
-3.36272	1118400
-3.29151	1119600
-3.22017	1120070
-3.14871	1120870
-3.07713	1116960
-3.00544	1118840
-2.93363	1118790
-2.86171	1118870
-2.78969	1116740
-2.71756	1115660
-2.64533	1117130
-2.573	1117410
-2.50057	1116610
-2.42805	1117400
-2.35543	1116120
-2.28273	1117220
-2.20994	1115870
-2.13707	1116100
-2.06412	1114140
-1.99109	1113840
-1.91798	1112950
-1.8448	1111640
-1.77156	1111260
-1.69824	1110960
-1.62487	1111690
-1.55143	1109920
-1.47793	1108270
-1.40438	1107330
-1.33077	1106050
-1.25712	1103350
-1.18341	1103700
-1.10967	1101100
-1.03588	1095860
-0.962049	1095170
-0.888185	1093500
-0.814287	1087620
-0.740358	1087450
-0.666402	1086480
-0.592421	1087150
-0.518417	1089120
-0.444393	1092420
-0.370353	1093730
-0.296299	1094320
-0.222234	1097310
-0.148161	1099700
-0.074082	1100090
0	1100730
0.074082	1101250
0.148161	1102520
0.222234	1099970
0.296299	1097460
0.370353	1095950
0.444393	1089110
0.518417	1079860
0.592421	1070370
0.666402	1057190
0.740358	1050400
0.814287	1051200
0.888185	1062690
0.962049	1072260
1.03588	1084100
1.10967	1089310
1.18341	1095760
1.25712	1101600
1.33077	1105090
1.40438	1106200
1.47793	1109200
1.55143	1111020
1.62487	1111050
1.69824	1112760
1.77156	1113720
1.8448	1113260
1.91798	1115810
1.99109	1116250
2.06412	1117380
2.13707	1115510
2.20994	1117620
2.28273	1116860
2.35543	1117810
2.42805	1115110
2.50057	1120200
2.573	1117460
2.64533	1117180
2.71756	1119300
2.78969	1118630
2.86171	1117320
2.93363	1121410
3.00544	1120410
3.07713	1120730
3.14871	1119480
3.22017	1118780
3.29151	1117960
3.36272	1118080
3.43381	1118140
3.50476	1119400
3.57559	1120740
3.64628	1120580
3.71684	1120240
3.78725	1120970
3.85752	1117410
3.92765	1118570
3.99763	1120820
4.06745	1119540
4.13713	1121040
4.20665	1120310
4.27601	1119060
4.34521	1119900
4.41424	1120680
4.48311	1120080
4.55181	1119460
4.62034	1118690
4.6887	1120730
4.75688	1119180
4.82488	1118340
4.8927	1120210
4.96033	1119550
5.02778	1119660
5.09504	1119540
5.1621	1120520
5.22897	1121180
5.29565	1119590
5.36213	1121060
5.4284	1119250
5.49447	1120430
5.56033	1121520
5.62599	1120210
5.69143	1120710
5.75665	1120200
5.82166	1120490
5.88646	1120450
5.95103	1120890
6.01537	1120830
6.07949	1120050
6.14338	1119380
6.20704	1122400
6.27046	1120390
6.33365	1121560
6.39661	1120860
6.45931	1122130
6.52178	1120570
6.584	1121690
6.64598	1122190
6.7077	1120600
6.76917	1120530
6.83039	1120210
6.89134	1120810
6.95204	1120570
7.01248	1121580
7.07265	1121950
7.13256	1121640
7.1922	1119690
7.25157	1120060
7.31066	1120390
7.36948	1119090
7.42802	1122380
7.48629	1121550
7.54427	1120140
7.60196	1121080
7.65937	1120040
7.71649	1120960
7.77333	1119360
7.82986	1121110
7.88611	1121340
7.94206	1121250
7.9977	1121270
8.05305	1119640
8.10809	1120730
8.16283	1121030
8.21726	1122820
8.27139	1120660
8.3252	1120340
8.37869	1120670
8.43187	1121390
8.48474	1119480
8.53728	1121720
8.58951	1120240
8.6414	1121920
8.69298	1119740
8.74423	1120120
8.79514	1120660
8.84573	1121760
8.89598	1120330
8.9459	1122320
8.99549	1120650
9.04473	1120440
9.09363	1121040
9.14219	1121590
9.19041	1120970
9.23828	1122690
9.2858	1122790
9.33297	1121800
9.37979	1120950
9.42626	1121280
9.47237	1120850
9.51813	1121030
9.56353	1121000
9.60857	1120770
9.65324	1123060
9.69756	1121780
9.74151	1121580
9.78509	1122250
9.8283	1121020
9.87114	1122280
9.91361	1120410
9.95571	1120630
9.99743	1121290
10.0388	1120530
10.0798	1121590
10.1203	1121540
10.1605	1121330
10.2004	1121520
10.2398	1119570
10.2789	1120600
10.3175	1120440
10.3558	1120510
10.3937	1121960
10.4312	1118460
10.4683	1120970
10.505	1122370
10.5413	1121200
10.5773	1122430
10.6128	1123230
10.6479	1122380
10.6826	1121570
10.717	1121590
10.7509	1120790
10.7844	1120870
10.8175	1121350
10.8502	1121620
10.8825	1121480
10.9144	1123510
10.9458	1122320
10.9769	1120330
11.0075	1121280
11.0377	1119750
11.0676	1121420
11.097	1122380
11.1259	1122160
11.1545	1119470
11.1826	1122090
11.2104	1120770
11.2377	1121090
11.2645	1122340
11.291	1122000
11.317	1121340
11.3426	1122820
11.3678	1121350
11.3925	1120090
11.4168	1122140
11.4407	1120910
11.4642	1122890
11.4872	1120450
11.5098	1120330
11.5319	1120200
11.5537	1122550
11.5749	1123360
11.5958	1120810
11.6162	1120840
11.6362	1122860
11.6557	1121370
11.6748	1120460
11.6935	1120340
11.7117	1119480
11.7295	1122550
11.7468	1121470
11.7637	1120670
11.7802	1120760
11.7962	1121420
11.8118	1121130
11.8269	1120160
11.8415	1121890
11.8558	1119750
11.8696	1120600
11.8829	1122880
11.8958	1120630
11.9082	1123080
11.9202	1118720
11.9318	1121270
11.9429	1122170
11.9535	1124020
11.9637	1121480
11.9734	1120820
11.9827	1121660
11.9916	1121710
12	1120430
12.0079	1120200
12.0154	1120880
12.0224	1122080
12.029	1120560
12.0351	1120360
12.0408	1121940
12.046	1120930
12.0508	1121190
12.0551	1120710
12.059	1120600
12.0624	1120520
12.0654	1120820
12.0679	1120040
12.0699	1121400
12.0715	1120450
12.0726	1120320
12.0733	1121530
