# Supplementary material for: Cooperative spin crossover leading to bistable and multi-inert system states in an iron(III) complex
Source: Nat Commun. 2024 Aug 25;15:7321. doi: 10.1038/s41467-024-51675-1 (PMC11345420; doi:10.1038/s41467-024-51675-1)
Supplement: Supplementary file 3 — Source Data File [file 41467_2024_51675_MOESM3_ESM.zip › zip/Supl._Fig20_Run1a.xlsx]

## Sheet: Sheet1
relative time	T / K	cMT / cm3Kmol–1	relative time	T / K	cMT / cm3Kmol–1	relative time	T / K	cMT / cm3Kmol–1	relative time	T / K	cMT / cm3Kmol–1	relative time	T / K	cMT / cm3Kmol–1	relative time	T / K	cMT / cm3Kmol–1	relative time	T / K	cMT / cm3Kmol–1	relative time	T / K	cMT / cm3Kmol–1	relative time	T / K	cMT / cm3Kmol–1	relative time	T / K	cMT / cm3Kmol–1	relative time	T / K	cMT / cm3Kmol–1	relative time	T / K	cMT / cm3Kmol–1
2.54 K/min (2.5)	2.54 K/min (2.5)	2.54 K/min (2.5)	2.48 K/min (2.5)	2.48 K/min (2.5)	2.48 K/min (2.5)	1.82 K/min (1.8)	1.82 K/min (1.8)	1.82 K/min (1.8)	1.79 K/min (1.8)	1.79 K/min (1.8)	1.79 K/min (1.8)	1.53 K/min (1.5)	1.53 K/min (1.5)	1.53 K/min (1.5)	1.49 K/min (1.5)	1.49 K/min (1.5)	1.49 K/min (1.5)	1.34 K/min (1.3)	1.34 K/min (1.3)	1.34 K/min (1.3)	1.3 K/min (1.3)	1.3 K/min (1.3)	1.3 K/min (1.3)	0.74 K/min (0.7)	0.74 K/min (0.7)	0.74 K/min (0.7)	0.7 K/min (0.7)	0.7 K/min (0.7)	0.7 K/min (0.7)	0.21 K/min (0.2)	0.21 K/min (0.2)	0.21 K/min (0.2)	0.20 K/min (0.2)	0.20 K/min (0.2)	0.20 K/min (0.2)
-6.7488	150.028	4.422	0	49.9994	3.82637	-6.26878	150.021	4.3878	0	49.9981	3.48786	-6.7741	150.023	4.38574	0	49.9964	3.21737	-7.3462	150.024	4.38568	0	50.0082	3.06376	-6.91595	150.026	4.38563	0	50.0015	2.28445	-26.1224	150.026	4.38501	0	49.9918	1.32066
0	145.592	4.41332	2.21752	54.6071	3.83534	0	147.766	4.38294	1.73795	52.3769	3.49218	0	147.781	4.38069	1.92777	52.2932	3.21972	0	147.815	4.38133	2.16802	52.3134	3.06321	0	148.907	4.38175	2.02897	51.1484	2.28354	0	148.967	4.38052	5.42897	51.0341	1.32048
2.00637	141.622	4.41254	3.75082	58.5635	3.81672	1.60317	145.717	4.38288	2.79935	54.3999	3.48627	1.851	145.794	4.38028	3.22693	54.3344	3.2125	2.12228	145.768	4.3806	3.58155	54.2524	3.05643	1.9961	147.888	4.38201	3.42327	52.178	2.28086	5.47002	147.954	4.38006	10.4187	52.0363	1.31945
3.95225	137.566	4.41127	5.32265	62.5793	3.77278	3.04917	143.715	4.38257	3.87282	56.3968	3.47715	3.628	143.745	4.37994	4.5051	56.3114	3.20194	4.06585	143.769	4.38035	5.13302	56.3113	3.04265	3.78218	146.893	4.38363	4.74923	53.1312	2.27657	10.5517	146.959	4.37918	15.4177	53.034	1.31753
5.79335	133.511	4.41003	6.891	66.5575	3.66094	4.4505	141.663	4.38203	4.93037	58.3455	3.46246	5.28815	141.694	4.3794	5.84185	58.3388	3.18187	5.88718	141.768	4.37954	6.61937	58.2586	3.02082	5.49763	145.869	4.38442	6.1732	54.1388	2.271	15.4614	145.961	4.37877	20.4037	54.0393	1.31501
7.56518	129.48	4.40997	8.47485	70.5344	3.39157	5.73277	139.688	4.38149	6.05383	60.3715	3.43531	6.80378	139.738	4.37893	7.12698	60.2767	3.1503	7.64477	139.754	4.37884	8.1717	60.2774	2.98194	7.08693	144.871	4.38435	7.6162	55.152	2.26351	20.2976	144.948	4.37833	25.4316	55.041	1.31111
9.27002	125.484	4.40911	10.0955	74.5619	2.91683	7.01657	137.643	4.38102	7.16297	62.4052	3.39365	8.33575	137.694	4.37865	8.49608	62.3464	3.09591	9.31172	137.788	4.37845	9.70697	62.2791	2.92141	8.66067	143.856	4.38459	9.01213	56.1309	2.254	24.9447	143.96	4.37776	30.441	56.0443	1.30618
10.9476	121.498	4.40907	11.6919	78.5544	2.46056	8.25987	135.628	4.38056	8.23147	64.3245	3.32844	9.76925	135.72	4.37789	9.81392	64.3199	3.01277	11.0014	135.741	4.37805	11.2468	64.289	2.82796	10.1436	142.864	4.38107	10.4758	57.1545	2.24096	29.6222	142.956	4.37728	35.4187	57.0399	1.29929
12.5904	117.479	4.40819	13.2917	82.5833	2.16139	9.47154	133.608	4.38009	9.37843	66.4095	3.21926	11.2202	133.684	4.3779	11.1164	66.2823	2.8896	12.5894	133.756	4.37742	12.7667	66.2572	2.68939	11.6164	141.872	4.38319	11.878	58.1345	2.22494	34.3189	141.948	4.37683	40.4531	58.0451	1.29076
14.1997	113.488	4.4078	14.879	86.5524	2.00585	10.6074	131.702	4.38045	10.4636	68.3656	3.06443	12.5822	131.739	4.37782	12.4615	68.3016	2.71029	14.1972	131.729	4.37678	14.3093	68.2716	2.50182	13.1219	140.84	4.38252	13.3179	59.1423	2.20432	38.9259	140.957	4.37652	45.4072	59.0354	1.28003
15.8133	109.456	4.4086	16.4712	90.5327	1.9619	11.8277	129.612	4.37994	11.5809	70.3787	2.85103	14.0127	129.665	4.37695	13.7968	70.3144	2.49015	15.7809	129.721	4.37647	15.8585	70.275	2.28589	14.5413	139.862	4.3826	14.7449	60.1435	2.1783	43.5154	139.964	4.37574	50.4026	60.038	1.26716
17.3978	105.404	4.40808	18.0705	94.4992	1.98474	12.9532	127.666	4.37932	12.7074	72.4176	2.5996	15.3747	127.668	4.3768	15.1004	72.2626	2.26782	17.3183	127.726	4.3757	17.3825	72.2707	2.08451	15.941	138.874	4.382	16.1685	61.1405	2.14661	48.2166	138.949	4.37519	55.4152	61.0415	1.25256
18.9362	101.406	4.40903	19.6611	98.5235	2.0555	14.118	125.617	4.37838	13.7939	74.3619	2.36856	16.6928	125.712	4.37594	16.4832	74.3412	2.06619	18.8413	125.735	4.37497	18.9496	74.2964	1.91866	17.393	137.843	4.38168	17.6036	62.152	2.10739	52.8263	137.956	4.37489	60.3612	62.0357	1.23651
20.4334	97.4352	4.40921	21.2744	102.578	2.24149	15.262	123.597	4.37825	14.9094	76.3722	2.17061	18.0618	123.672	4.37532	17.7877	76.2965	1.92168	20.3897	123.714	4.375	20.4452	76.2566	1.80363	18.7717	136.863	4.38158	18.9901	63.1201	2.06216	57.4632	136.953	4.37443	65.3892	63.0385	1.21959
21.9144	93.3437	4.40624	22.8646	106.529	2.77246	16.3967	121.604	4.37836	16.0277	78.3787	2.01927	19.3902	121.689	4.37528	19.1208	78.3054	1.81515	21.8895	121.733	4.37473	21.9836	78.2622	1.72184	20.2104	135.833	4.3809	20.4496	64.1387	2.00714	62.0895	135.954	4.37377	70.4183	64.0435	1.20332
23.3208	89.3524	4.39535	24.4712	110.565	3.80116	17.4957	119.619	4.37776	17.1421	80.3953	1.91062	20.7215	119.674	4.37513	20.4749	80.3226	1.74001	23.3949	119.727	4.3744	23.5403	80.2847	1.66642	21.5871	134.847	4.38022	21.8789	65.1454	1.94695	66.7223	134.959	4.37347	75.399	65.0415	1.18828
24.8084	85.0723	4.35268	26.0649	114.554	4.37947	18.6092	117.622	4.37772	18.2222	82.3405	1.83658	22.0528	117.658	4.37529	21.7858	82.3018	1.69189	24.8765	117.76	4.37438	25.0518	82.2452	1.6332	22.9492	133.863	4.37924	23.2836	66.1264	1.88321	71.4041	133.953	4.37314	80.3527	66.0315	1.17568
26.0808	81.3594	4.30971	27.6566	118.536	4.39677	19.6897	115.658	4.37755	19.3642	84.4053	1.78526	23.3173	115.718	4.37526	23.1354	84.33	1.66325	26.4007	115.715	4.37393	26.6051	84.2802	1.61571	24.3529	132.851	4.37882	24.7509	67.1552	1.81485	76.0494	132.957	4.37265	85.407	67.0397	1.1645
27.4274	77.3703	4.23624	29.2672	122.581	4.39832	20.8297	113.592	4.37807	20.4375	86.329	1.75794	24.6556	113.654	4.37497	24.4327	86.277	1.65145	27.8892	113.704	4.37385	28.1407	86.2728	1.61158	25.7151	131.86	4.37848	26.1514	68.1437	1.74975	80.7263	131.956	4.37265	90.405	68.0511	1.15616
28.8218	73.3268	4.13431	30.8579	126.551	4.39828	21.9052	111.645	4.37923	21.5769	88.392	1.74881	25.9098	111.715	4.37544	25.8031	88.3392	1.65298	29.3823	111.704	4.37452	29.6997	88.288	1.61759	27.1274	130.837	4.37892	27.5949	69.1533	1.68689	85.4028	130.955	4.37201	95.3969	69.0405	1.14974
30.2071	69.4128	4.03152	32.4536	130.547	4.39919	23.016	109.592	4.3793	22.674	90.3428	1.7532	27.2396	109.659	4.37592	27.1184	90.3033	1.66362	30.847	109.712	4.37498	31.2022	90.2475	1.6309	28.4874	129.843	4.37851	29.0022	70.1356	1.63087	90.0912	129.957	4.37163	100.351	70.0347	1.14532
31.6524	65.3752	3.94414	34.0714	134.583	4.40041	24.0705	107.618	4.37865	23.8098	92.3945	1.76888	28.4823	107.716	4.37637	28.4226	92.2426	1.68129	32.2745	107.754	4.37504	32.756	92.2716	1.65105	29.8872	128.833	4.37846	30.466	71.152	1.57884	94.8026	128.954	4.37153	105.327	71.0266	1.14214
33.104	61.4388	3.89087	35.6544	138.572	4.40267	25.1596	105.573	4.37907	24.9103	94.4032	1.79204	29.7764	105.671	4.37619	29.8051	94.3352	1.70804	33.7633	105.69	4.37447	34.2821	94.2595	1.67784	31.2142	127.855	4.37717	31.8569	72.1305	1.5365	99.5082	127.956	4.37111	110.371	72.0384	1.1404
34.6162	57.372	3.86016	37.2425	142.524	4.40291	26.2146	103.582	4.37916	25.9897	96.3387	1.82325	31.0272	103.684	4.37626	31.1424	96.345	1.74331	35.1736	103.744	4.37488	35.8303	96.2589	1.71416	32.576	126.85	4.37672	33.2963	73.1495	1.49884	104.163	126.961	4.37054	115.354	73.0377	1.13987
36.2107	53.4972	3.84595	38.8416	146.539	4.40488	27.2393	101.636	4.37922	27.1454	98.4262	1.87139	32.3052	101.616	4.37564	32.4822	98.3541	1.79413	36.6251	101.719	4.37473	37.361	98.2619	1.7665	33.9458	125.855	4.37663	34.734	74.155	1.46746	108.917	125.953	4.37013	120.361	74.0394	1.14021
41.9436	50.0004	3.83183	44.0933	150.005	4.40085	28.3016	99.6013	4.37897	28.2204	100.371	1.94153	33.4969	99.6984	4.3754	33.7742	100.293	1.86993	38.0314	99.7372	4.37403	38.9215	100.295	1.84984	35.2966	124.87	4.37605	36.1123	75.1231	1.44244	113.624	124.955	4.36982	125.351	75.0416	1.14138
						29.3206	97.6261	4.37793	29.3505	102.392	2.06671	34.7657	97.66	4.37511	35.1294	102.338	2.00472	39.4879	97.6884	4.37309	40.4158	102.236	1.98422	36.6866	123.853	4.37547	37.5833	76.1457	1.42018	118.375	123.954	4.36935	130.349	76.0373	1.14337
						30.3813	95.5717	4.37673	30.421	104.321	2.2753	35.9995	95.6505	4.37327	36.4231	104.281	2.22822	40.8821	95.7337	4.37214	41.9821	104.275	2.22875	38.0544	122.851	4.37536	38.9915	77.1302	1.40314	123.078	122.964	4.36927	135.378	77.046	1.14609
						31.3764	93.6164	4.3753	31.5744	106.401	2.63629	37.2327	93.6278	4.37089	37.8004	106.351	2.60975	42.3274	93.6839	4.36909	43.535	106.298	2.61249	39.4146	121.86	4.37549	40.4348	78.139	1.3892	127.836	121.962	4.369	140.336	78.0355	1.14931
						32.374	91.5382	4.366	32.6657	108.374	3.11623	38.3613	91.6651	4.36139	39.097	108.28	3.10387	43.6308	91.7281	4.35954	45.04	108.256	3.11609	40.8276	120.827	4.37511	41.8568	79.1398	1.37898	132.627	120.956	4.36861	145.319	79.034	1.1531
						33.3633	89.5696	4.35891	33.7824	110.374	3.70038	39.5887	89.629	4.35227	40.4479	110.319	3.70341	45.0439	89.6808	4.34977	46.5924	110.272	3.70164	42.1601	119.856	4.3748	43.298	80.1432	1.37171	137.371	119.96	4.36839	150.328	80.0348	1.15744
						34.3167	87.6057	4.34541	34.9119	112.417	4.16255	40.7645	87.6136	4.33589	41.7399	112.257	4.14621	46.3997	87.7059	4.33367	48.1447	112.279	4.14903	43.5291	118.849	4.37407	44.7032	81.1381	1.36721	142.161	118.956	4.36828	155.33	81.0302	1.1623
						35.323	85.5401	4.32517	35.9858	114.348	4.32945	41.9227	85.6514	4.31306	43.1087	114.301	4.32757	47.732	85.7312	4.30848	49.6391	114.247	4.32197	44.8936	117.851	4.37339	46.1268	82.1396	1.36535	146.923	117.959	4.36798	160.4	82.0478	1.1678
						36.2587	83.6163	4.29924	37.1053	116.36	4.3573	43.1149	83.6121	4.27832	44.4049	116.263	4.35412	49.1293	83.6645	4.27099	51.2018	116.263	4.3514	46.276	116.839	4.37348	47.59	83.1504	1.36543	151.716	116.956	4.36783	165.347	83.0419	1.17388
						37.362	81.2973	4.2368	38.2419	118.415	4.35943	44.3735	81.4447	4.20848	45.7908	118.336	4.35564	50.436	81.7245	4.22105	52.7624	118.293	4.35401	47.6501	115.84	4.37356	48.9815	84.1346	1.36742	156.488	115.96	4.368	170.319	84.034	1.18051
						38.2116	79.5353	4.19163	39.3214	120.342	4.35886	45.4467	79.6267	4.14879	47.1101	120.316	4.35594	51.9318	79.5042	4.12526	54.3098	120.3	4.35437	48.9977	114.853	4.37322	50.4169	85.1368	1.37109	161.321	114.952	4.36774	175.364	85.0486	1.18822
						39.1461	77.6033	4.13256	40.4434	122.388	4.36021	46.5892	77.7041	4.0713	48.4371	122.316	4.35649	53.1811	77.6776	4.04132	55.8028	122.253	4.35482	50.3924	113.835	4.37352	51.8755	86.1508	1.37629	166.093	113.959	4.36762	180.354	86.0449	1.19645
						40.1684	75.531	4.05718	41.5652	124.4	4.36008	47.8142	75.6789	3.97321	49.7758	124.313	4.3572	54.5144	75.7402	3.93491	57.3529	124.273	4.35554	51.7374	112.849	4.37339	53.265	87.1297	1.38269	170.911	112.958	4.36771	185.338	87.0325	1.20562
						41.1628	73.5248	3.97615	42.6589	126.362	4.36036	49.0467	73.6484	3.86282	51.0799	126.287	4.35828	55.9453	73.6997	3.80785	58.8984	126.268	4.35564	53.1239	111.849	4.37374	54.6942	88.1328	1.39026	175.794	111.954	4.36793	190.312	88.0326	1.21614
						42.1415	71.6007	3.89529	43.7604	128.377	4.36162	50.2568	71.6846	3.75176	52.4285	128.297	4.35826	57.333	71.7355	3.67873	60.4206	128.266	4.35669	54.4938	110.849	4.37321	56.1501	89.153	1.39944	180.596	110.958	4.36797	195.33	89.0431	1.22824
						43.1518	69.5999	3.81345	44.8589	130.35	4.36206	51.5285	69.649	3.63995	53.7731	130.305	4.35853	58.7861	69.7057	3.54915	61.9749	130.286	4.35755	55.8458	109.862	4.37321	57.58	90.1518	1.40935	185.437	109.951	4.3679	200.242	90.028	1.24145
						44.198	67.5687	3.73808	46.0225	132.396	4.36158	52.7741	67.6349	3.54038	55.0967	132.294	4.35986	60.2016	67.7179	3.43453	63.5314	132.316	4.35846	57.2368	108.841	4.37307	58.9812	91.1317	1.42047	190.205	108.959	4.36777	205.273	91.0323	1.25716
						45.2316	65.5743	3.67511	47.0865	134.335	4.36237	54.0025	65.6838	3.45819	56.444	134.326	4.36038	61.6645	65.6933	3.33576	65.0557	134.298	4.35891	58.5757	107.857	4.37313	60.4462	92.163	1.43383	195.036	107.958	4.36776	210.301	92.0442	1.27536
						46.2726	63.5733	3.62448	48.2398	136.425	4.36389	55.2745	63.6656	3.39047	57.7639	136.306	4.36174	63.0969	63.7163	3.25898	66.5846	136.289	4.35976	59.9345	106.863	4.37306	61.8587	93.139	1.44833	199.859	106.955	4.36757	215.277	93.0301	1.29596
						47.3259	61.5817	3.58697	49.3232	138.379	4.36473	56.538	61.6836	3.34036	59.0972	138.311	4.36252	64.5652	61.7032	3.19981	68.0949	138.254	4.36066	61.3104	105.842	4.37234	63.2962	94.1544	1.46589	204.682	105.955	4.3675	220.275	94.0369	1.32028
						48.3776	59.5585	3.55797	50.4269	140.339	4.36475	57.8241	59.6486	3.30302	60.3974	140.22	4.3621	66.0171	59.7018	3.15763	69.6418	140.269	4.3616	62.6466	104.864	4.37248	64.7122	95.1426	1.48606	209.49	104.958	4.36732	225.227	95.0385	1.34806
						49.3904	57.6189	3.539	51.5519	142.37	4.36541	59.0604	57.6873	3.27795	61.7758	142.33	4.3642	67.4579	57.7277	3.12916	71.1684	142.249	4.36249	64.0283	103.843	4.37222	66.1288	96.1402	1.51017	214.298	103.959	4.36726	230.256	96.04	1.38018
						50.4507	55.5588	3.52388	52.6236	144.321	4.36676	60.389	55.5638	3.25953	63.0697	144.27	4.36503	68.8728	55.7419	3.10831	72.7255	144.279	4.36346	65.3762	102.853	4.37209	67.5558	97.1332	1.53889	219.113	102.96	4.36708	235.26	97.0421	1.41704
						51.5142	53.5997	3.51525	53.7923	146.403	4.36751	61.5611	53.7019	3.24913	64.4455	146.344	4.36652	70.3242	53.7008	3.09479	74.2598	146.277	4.36487	66.7167	101.861	4.37217	68.9867	98.1358	1.5738	223.923	101.96	4.36683	240.28	98.0478	1.45968
						52.6655	51.6288	3.50807	54.86	148.348	4.36899	62.8735	51.7179	3.24032	65.7753	148.293	4.36636	71.7445	51.7392	3.08568	75.7816	148.244	4.36537	68.0866	100.84	4.37178	70.401	99.1289	1.61599	228.769	100.951	4.36651	245.269	99.0361	1.50961
						57.484	50.0122	3.49603	59.6468	150.005	4.36778	67.8265	49.9954	3.22518	70.7371	150.006	4.36734	76.8197	50.004	3.071	81.0051	150.001	4.36646	69.4008	99.8608	4.37136	71.8661	100.15	1.67069	233.55	99.9594	4.36649	250.25	100.035	1.57098
																								70.8056	98.8334	4.37172	73.2746	101.145	1.73908	238.392	98.9594	4.36628	255.227	101.034	1.64933
																								72.1327	97.845	4.37068	74.7081	102.141	1.83056	243.204	97.9537	4.36557	260.226	102.031	1.75256
																								73.4583	96.8564	4.36971	76.1502	103.141	1.95208	247.966	96.963	4.36495	265.274	103.046	1.89013
																								74.8309	95.8388	4.36892	77.5801	104.147	2.11043	252.787	95.9574	4.36379	270.191	104.029	2.06216
																								76.155	94.8508	4.36699	78.9963	105.147	2.30573	257.593	94.9566	4.36195	275.257	105.062	2.27957
																								77.4714	93.8614	4.36446	80.395	106.122	2.53527	262.372	93.9591	4.3595	280.23	106.038	2.52499
																								78.7183	92.8285	4.35752	81.8519	107.146	2.80733	266.678	92.9733	4.35219	285.189	107.026	2.79614
																								80.0592	91.8495	4.35391	83.2784	108.153	3.09823	271.519	91.9585	4.34675	290.179	108.031	3.08724
																								81.404	90.8515	4.34815	84.7115	109.143	3.39772	276.338	90.9556	4.33966	295.214	109.035	3.38688
																								82.7552	89.8504	4.34094	86.1218	110.132	3.68277	281.083	89.9753	4.3303	300.219	110.03	3.67237
																								84.0976	88.8503	4.33187	87.5753	111.152	3.9442	285.963	88.9769	4.31637	305.228	111.038	3.9264
																								85.4407	87.8286	4.31903	88.9977	112.157	4.13935	290.809	87.9774	4.29778	310.284	112.058	4.12544
																								86.7267	86.8533	4.30369	90.4277	113.153	4.26511	295.657	86.9644	4.27251	315.203	113.034	4.26155
																								88.0451	85.8534	4.28373	91.8302	114.139	4.32885	300.513	85.9588	4.23919	320.22	114.043	4.32163
																								89.3949	84.844	4.25825	93.2456	115.129	4.35549	305.408	84.9533	4.19444	325.199	115.034	4.35036
																								90.7009	83.8566	4.22747	94.7308	116.157	4.36509	310.173	83.9603	4.1362	330.207	116.033	4.36077
																								92.0056	82.8592	4.18872	96.1091	117.132	4.36779	314.969	82.9697	4.05989	335.259	117.042	4.3637
																								93.3635	81.824	4.13996	97.5274	118.128	4.36851	319.77	81.9592	3.96111	340.248	118.045	4.36477
																								94.6565	80.8413	4.08299	98.9899	119.15	4.36884	324.565	80.9624	3.83883	345.232	119.034	4.3649
																								95.9355	79.8554	4.01659	100.384	120.132	4.36927	329.348	79.9596	3.69167	350.202	120.034	4.36541
																								97.2666	78.8426	3.93674	101.82	121.117	4.3687	334.145	78.9618	3.52053	355.258	121.03	4.36525
																								98.555	77.8441	3.84856	103.274	122.149	4.36937	338.966	77.9559	3.32857	360.179	122.025	4.36589
																								99.8242	76.8704	3.75267	104.677	123.136	4.36989	343.747	76.9516	3.12487	365.267	123.04	4.36622
																								101.152	75.8464	3.64359	106.119	124.143	4.37051	348.423	75.9657	2.92072	370.216	124.03	4.36635
																								102.455	74.8391	3.5308	107.53	125.141	4.37111	353.22	74.9604	2.71439	375.287	125.041	4.36665
																								103.728	73.8523	3.4172	108.953	126.129	4.37107	357.979	73.9632	2.5196	380.225	126.029	4.36668
																								105.055	72.8203	3.29829	110.429	127.168	4.37128	362.755	72.9569	2.34008	385.274	127.037	4.36707
																								106.316	71.8473	3.1874	111.81	128.138	4.37179	367.535	71.9493	2.17972	390.309	128.038	4.36766
																								107.585	70.8508	3.07909	113.235	129.123	4.3717	372.251	70.9619	2.04116	395.245	129.036	4.36825
																								108.891	69.8352	2.97471	114.673	130.132	4.37239	376.998	69.9581	1.92096	400.249	130.027	4.36819
																								110.137	68.8489	2.88255	116.092	131.118	4.37221	381.707	68.9592	1.81964	405.246	131.034	4.36885
																								111.392	67.8615	2.79772	117.551	132.15	4.37299	386.476	67.9595	1.73355	410.242	132.026	4.36904
																								112.702	66.8393	2.71889	118.97	133.15	4.37344	391.255	66.9601	1.66147	415.259	133.024	4.36905
																								113.987	65.8295	2.65079	120.365	134.12	4.37338	396.056	65.9533	1.60141	420.262	134.036	4.36989
																								115.215	64.863	2.5936	121.815	135.137	4.37398	400.816	64.9529	1.55176	425.252	135.025	4.37007
																								116.521	63.8492	2.54192	123.223	136.141	4.37495	405.585	63.9558	1.5105	430.282	136.039	4.37086
																								117.787	62.8445	2.49831	124.657	137.148	4.37543	410.39	62.9558	1.47625	435.22	137.029	4.37152
																								119.069	61.8401	2.46128	126.13	138.16	4.37554	415.13	61.9619	1.44815	440.246	138.038	4.37171
																								120.336	60.8489	2.43073	127.468	139.101	4.37583	419.932	60.9612	1.4243	445.142	139.008	4.37192
																								121.624	59.8315	2.40446	128.972	140.151	4.37603	424.754	59.9498	1.40453	450.204	140.007	4.37214
																								122.89	58.8337	2.3828	130.376	141.14	4.37678	429.505	58.9568	1.38864	455.225	141.03	4.37305
																								124.149	57.8448	2.36544	131.795	142.156	4.37765	434.273	57.9663	1.37502	460.127	142.001	4.37319
																								125.418	56.8402	2.35086	133.249	143.149	4.37777	439.137	56.9545	1.3638	465.235	143.034	4.37415
																								126.677	55.8499	2.33914	134.657	144.134	4.37817	443.966	55.9611	1.35473	470.174	144.024	4.37453
																								127.96	54.8354	2.32926	136.058	145.107	4.37854	448.977	54.961	1.34673	475.132	145.022	4.37506
																								129.219	53.8493	2.32132	137.538	146.151	4.3796	453.936	53.9625	1.34017	480.26	146.05	4.37557
																								130.513	52.8255	2.31471	138.911	147.12	4.38011	458.95	52.9586	1.33461	485.136	147.028	4.37597
																								131.769	51.8416	2.3095	140.365	148.141	4.38052	463.955	51.9542	1.32993	490.139	148.047	4.37691
																								133.04	50.853	2.30566	141.814	149.169	4.38158	468.909	50.9609	1.32588	495.162	149.048	4.37738
																								142.072	50.0025	2.29003	146.892	149.996	4.37861	477.598	49.999	1.32184	503.791	149.988	4.37747
