# Supplementary material for: Cooperative spin crossover leading to bistable and multi-inert system states in an iron(III) complex
Source: Nat Commun. 2024 Aug 25;15:7321. doi: 10.1038/s41467-024-51675-1 (PMC11345420; doi:10.1038/s41467-024-51675-1)
Supplement: Supplementary file 3 — Source Data File [file 41467_2024_51675_MOESM3_ESM.zip › zip/Supl._Fig20_Run1b.xlsx]

## Sheet: Sheet1
relative time	T / K	cMT / cm3Kmol–1	relative time	T / K	cMT / cm3Kmol–1	relative time	T / K	cMT / cm3Kmol–1	relative time	T / K	cMT / cm3Kmol–1	relative time	T / K	cMT / cm3Kmol–1	relative time	T / K	cMT / cm3Kmol–1	relative time	T / K	cMT / cm3Kmol–1	relative time	T / K	cMT / cm3Kmol–1	relative time	T / K	cMT / cm3Kmol–1	relative time	T / K	cMT / cm3Kmol–1	relative time	T / K	cMT / cm3Kmol–1	relative time	T / K	cMT / cm3Kmol–1	relative time	T / K	cMT / cm3Kmol–1	relative time	T / K	cMT / cm3Kmol–1	relative time	T / K	cMT / cm3Kmol–1	relative time	T / K	cMT / cm3Kmol–1
5.20 K/min (10)	5.20 K/min (10)	5.20 K/min (10)	9.90 K/min (10)	9.90 K/min (10)	9.90 K/min (10)	3.95 K/min (8)	3.95 K/min (8)	3.95 K/min (8)	7.82 K/min (8)	7.82 K/min (8)	7.82 K/min (8)	3.75 K/min (5)	3.75 K/min (5)	3.75 K/min (5)	4.93 K/min (5)	4.93 K/min (5)	4.93 K/min (5)	3.43 K/min (4)	3.43 K/min (4)	3.43 K/min (4)	3.96 K/min (4)	3.96 K/min (4)	3.96 K/min (4)	2.78 K/min (3)	2.78 K/min (3)	2.78 K/min (3)	2.97 K/min (3)	2.97 K/min (3)	2.97 K/min (3)	1.97 K/min (2)	1.97 K/min (2)	1.97 K/min (2)	1.99 K/min (2)	1.99 K/min (2)	1.99 K/min (2)	1.02 K/min (1)	1.02 K/min (1)	1.02 K/min (1)	1 K/min (1)	1 K/min (1)	1 K/min (1)	0.52 K/min (0.5)	0.52 K/min (0.5)	0.52 K/min (0.5)	0.5 K/min (0.5)	0.5 K/min (0.5)	0.5 K/min (0.5)
-4.76788	300.004	4.3985	0	50.0019	3.96695	-4.63373	150.023	4.33748	0	50.0048	3.95225	-5.49318	150.022	4.33778	0	49.9964	3.93259	-6.06767	150.024	4.33706	0	50.0004	3.89359	-6.77437	150.022	4.33743	0	49.9998	3.78144	-8.09395	150.023	4.33623	0	49.9941	3.37791	-6.36633	150.02	4.33667	0	49.9868	2.65528	-7.99967	150.022	4.33668	0	50.0015	2.00111
0	294.155	4.39351	1.1938	57.1565	4.01831	0	145.449	4.3301	1.18238	55.6398	3.98873	0	145.523	4.33118	1.47042	55.0934	3.95574	0	145.557	4.33095	1.66248	54.8918	3.91258	0	145.613	4.33123	1.9815	54.7088	3.79443	0	145.697	4.3306	2.60957	54.4708	3.38125	0	148.897	4.33257	1.63633	51.2163	2.65759	0	148.923	4.33243	2.53583	51.1001	2.00048
1.1271	288.892	4.39069	1.67685	62.0511	4.01585	1.35825	141.251	4.32931	1.67822	59.7738	3.99039	1.54123	141.259	4.32951	2.23193	59.1046	3.95277	1.66033	141.404	4.33029	2.60197	58.8689	3.90693	1.93973	141.494	4.33057	3.2425	58.6789	3.78336	2.62452	141.653	4.32999	4.52602	58.4393	3.36254	1.71984	147.836	4.33218	2.579	52.2244	2.65565	2.60283	147.916	4.33225	4.46582	52.097	1.9979
2.01957	283.805	4.38851	2.17435	67.109	3.99702	2.44267	137.13	4.32795	2.15283	63.7333	3.98346	2.71953	137.29	4.32924	3.00818	63.1177	3.93683	3.01833	137.326	4.32858	3.59435	62.9641	3.88706	3.65007	137.488	4.32905	4.54268	62.6681	3.75345	5.04918	137.63	4.32855	6.52622	62.4805	3.30878	3.08517	146.85	4.33164	3.49817	53.1904	2.65325	4.9235	146.916	4.33178	6.42348	53.0856	1.99481
2.87762	278.636	4.38718	2.67298	72.3263	3.95522	3.42917	133.119	4.32675	2.63467	67.6788	3.9598	3.82668	133.172	4.32779	3.77	67.1136	3.90651	4.30633	133.3	4.32723	4.54768	66.888	3.84198	5.3123	133.428	4.32788	5.84378	66.6448	3.6806	7.35767	133.584	4.32733	8.49203	66.4245	3.17843	4.41667	145.848	4.33134	4.46767	54.183	2.64889	7.11667	145.908	4.33117	8.43865	54.0924	1.98975
3.67628	273.675	4.38606	3.40115	79.8753	3.74729	4.41288	129.027	4.32654	3.12288	71.8124	3.92076	4.86348	129.15	4.32696	4.54855	71.0735	3.82601	5.53783	129.32	4.32748	5.5464	70.9215	3.7228	6.86763	129.455	4.32715	7.17665	70.6691	3.49722	9.51663	129.617	4.32584	10.4699	70.3982	2.90253	5.7115	144.821	4.33104	5.49067	55.2141	2.64378	9.25583	144.893	4.33079	10.4592	55.1038	1.98305
4.47162	268.632	4.38383	3.80832	84.0428	3.55126	5.33838	125.1	4.32593	3.84937	77.6821	3.73998	5.89995	125.075	4.32574	5.35888	75.169	3.63668	6.75003	125.21	4.32586	6.54895	74.9884	3.4732	8.38213	125.425	4.32551	8.50695	74.6805	3.15753	11.6522	125.598	4.32514	12.4985	74.4635	2.50759	6.91917	143.818	4.33059	6.45817	56.1869	2.6366	11.2867	143.902	4.3302	12.4713	56.1077	1.97415
5.26692	263.553	4.38339	4.20298	88.0803	3.36514	6.28988	121.106	4.32514	4.24887	80.9377	3.57691	6.88167	121.147	4.32536	6.13755	79.1243	3.35847	7.8702	121.282	4.32565	7.5016	78.8161	3.14719	9.85163	121.384	4.3248	9.82512	78.6011	2.78453	13.7297	121.589	4.3242	14.4812	78.4249	2.19705	8.0765	142.827	4.33053	7.50733	57.2403	2.62686	13.3112	142.898	4.3299	14.4353	57.1052	1.96351
6.04058	258.52	4.38289	4.6062	92.2005	3.23685	7.2449	117.04	4.32427	4.6607	84.3643	3.40134	7.89045	117.119	4.32469	6.92037	83.0222	3.08232	8.9799	117.29	4.32494	8.50535	82.8463	2.85352	11.2732	117.373	4.32502	11.1551	82.6252	2.522	15.7556	117.586	4.32357	16.4772	82.4279	2.0238	9.23767	141.806	4.33009	8.442	58.1743	2.61523	15.3257	141.881	4.32955	16.4263	58.0977	1.94851
6.7707	253.582	4.38107	5.33403	99.6307	3.20735	8.18945	113.089	4.3245	5.08103	87.8024	3.24449	8.90713	113.091	4.32578	7.7274	87.1193	2.88387	10.1116	113.203	4.32499	9.50367	86.8388	2.67986	12.6367	113.396	4.3245	12.5162	86.7162	2.38572	17.7491	113.557	4.32314	18.4878	86.453	1.95669	10.328	140.816	4.32925	9.48833	59.2334	2.59958	17.2448	140.896	4.32887	18.4458	59.1045	1.92971
7.4942	248.601	4.38059	5.74635	103.878	3.31019	9.13797	109.167	4.32483	5.55703	91.6429	3.13302	9.9018	109.127	4.3254	8.50902	91.0905	2.79485	11.2133	109.225	4.32568	10.4961	90.8458	2.61271	13.984	109.382	4.32441	13.8172	90.6263	2.35111	19.7099	109.544	4.32316	20.4794	90.4404	1.9591	11.4108	139.825	4.32897	10.4488	60.1965	2.58075	19.1702	139.901	4.32826	20.434	60.102	1.90651
8.22358	243.508	4.37796	6.15868	108.024	3.58719	10.1122	105.17	4.32456	6.30842	97.7225	3.10778	10.9094	105.189	4.3259	9.32028	95.094	2.78491	12.3105	105.277	4.32499	11.5094	94.8656	2.61921	15.3206	105.339	4.32468	15.1359	94.5872	2.37256	21.6228	105.546	4.32287	22.4586	94.4064	1.99693	12.516	138.791	4.32862	11.4485	61.1944	2.55549	21.1268	138.884	4.32769	22.4508	61.1107	1.87737
8.91358	238.688	4.37717	6.57455	112.246	4.04661	11.1099	101.123	4.32488	6.71225	101.026	3.15307	11.9295	101.18	4.32439	10.123	99.1491	2.83063	13.4412	101.199	4.32448	12.5152	98.9205	2.67118	16.6464	101.306	4.32345	16.5002	98.6743	2.435	23.5145	101.526	4.32233	24.4907	98.4637	2.07662	13.5455	137.819	4.32844	12.4555	62.1848	2.5236	23.0237	137.895	4.32736	24.4298	62.1024	1.84306
9.65722	233.509	4.37478	7.31822	119.878	4.35908	12.0871	97.1554	4.32365	7.11115	104.206	3.26021	12.9731	97.1477	4.32367	10.9101	103.084	2.95452	14.5524	97.1915	4.3226	13.4982	102.876	2.80725	17.9712	97.3411	4.3227	17.8356	102.679	2.59628	25.39	97.5175	4.32172	26.4634	102.425	2.27615	14.6118	136.804	4.32784	13.4587	63.2014	2.48522	24.959	136.88	4.32696	26.3842	63.08	1.80303
10.3724	228.54	4.3736	7.72605	124.044	4.36024	13.0668	93.1551	4.31696	7.53532	107.664	3.51103	13.9984	93.1392	4.31711	11.7051	107.076	3.28685	15.6475	93.1949	4.31578	14.4942	106.856	3.17336	19.306	93.2735	4.31526	19.1356	106.601	3.01393	27.2405	93.519	4.31354	28.4763	106.458	2.82269	15.6496	135.801	4.32737	14.4633	64.2158	2.43868	26.8442	135.889	4.32614	28.4265	64.0994	1.75632
11.0957	223.567	4.37199	8.12955	128.086	4.3582	14.0479	89.1653	4.30485	8.04153	111.734	3.96906	15.0054	89.2273	4.30433	12.5135	111.156	3.88474	16.7286	89.2494	4.30191	15.4987	110.921	3.84448	20.6086	89.3709	4.30178	20.4769	110.638	3.79665	29.0724	89.5443	4.28987	30.4766	110.441	3.76538	16.6781	134.795	4.32693	15.4463	65.1928	2.3834	28.7257	134.9	4.32582	30.4092	65.1001	1.70699
11.8272	218.607	4.37057	8.53338	132.183	4.36085	15.0597	85.1171	4.28191	8.81913	117.988	4.33175	16.0558	85.2038	4.2821	13.2873	115.037	4.30033	17.8514	85.2258	4.27754	16.4893	114.89	4.29691	21.9649	85.3242	4.27376	21.8021	114.606	4.28942	30.9751	85.5495	4.24338	32.4541	114.409	4.28298	17.6858	133.815	4.32659	16.4363	66.1797	2.31897	30.6617	133.877	4.3254	32.4221	66.0998	1.65498
12.5946	213.488	4.36946	9.29438	139.905	4.3615	16.1777	80.7074	4.22497	9.21965	121.298	4.33373	17.2161	80.941	4.22941	14.0948	119.104	4.31892	18.9686	81.2283	4.23691	17.4974	118.924	4.31359	23.3289	81.3516	4.22707	23.1311	118.621	4.30983	32.9118	81.5627	4.15859	34.4393	118.387	4.30349	18.725	132.795	4.32654	17.4667	67.219	2.24487	32.5464	132.884	4.32497	34.4153	67.1009	1.6045
13.3397	208.594	4.36855	9.70278	144.037	4.36307	17.0744	77.1986	4.17874	9.63182	124.544	4.33202	18.1944	77.1401	4.17167	14.8897	123.093	4.31996	20.22	76.7808	4.15299	18.4911	122.894	4.31441	24.7907	77.0828	4.13121	24.4778	122.675	4.31116	34.8786	77.5692	4.02621	36.4767	122.459	4.30522	19.7108	131.798	4.32588	18.4568	68.2152	2.16677	34.4101	131.905	4.32457	36.442	68.1075	1.55568
14.0836	203.723	4.36782	10.1058	148.082	4.36325	18.1245	73.1233	4.11808	10.0274	127.841	4.33581	19.2398	73.1926	4.10831	15.6964	127.152	4.3215	21.2118	73.2428	4.08942	19.4746	126.827	4.31539	26.0492	73.4092	4.04596	25.8069	126.653	4.31237	36.8522	73.5991	3.85986	38.4478	126.43	4.30677	20.7331	130.776	4.32517	19.4328	69.181	2.08697	36.3353	130.889	4.32402	38.389	69.0975	1.5134
14.8782	198.579	4.36613	10.5128	152.331	4.36962	19.1337	69.1937	4.06196	10.52	131.792	4.33681	20.3109	69.1972	4.04871	16.4704	131.011	4.32255	22.3446	69.2308	4.0228	20.4863	130.917	4.31851	27.4322	69.358	3.95453	27.1195	130.616	4.31448	38.9781	69.3043	3.66661	40.4352	130.39	4.30821	21.6955	129.81	4.32492	20.4723	70.226	2.0041	38.2236	129.894	4.32374	40.3981	70.0953	1.47506
15.6593	193.666	4.36585	11.2818	159.907	4.37133	20.1647	65.2108	4.01854	11.2984	138.118	4.3399	21.391	65.1768	4.00176	17.2779	135.098	4.32527	23.4761	65.2094	3.96997	21.4663	134.851	4.31967	28.8118	65.3469	3.88397	28.4814	134.683	4.31538	40.8071	65.6046	3.54839	42.4481	134.439	4.31019	22.692	128.802	4.32455	21.4427	71.1941	1.93063	40.1508	128.882	4.32336	42.4183	71.1017	1.44155
16.4638	188.626	4.3636	11.6936	164.166	4.37643	21.2159	61.1884	3.99084	11.6935	141.288	4.34066	22.4555	61.2369	3.97247	18.0678	139.067	4.3268	24.5991	61.2728	3.93776	22.4562	138.802	4.32122	30.1779	61.4038	3.83946	29.7939	138.688	4.31903	42.7949	61.5695	3.46823	44.4444	138.43	4.3121	23.7085	127.771	4.32406	22.44	72.1892	1.8616	42.0156	127.898	4.32311	44.3885	72.0958	1.41462
17.2848	183.591	4.36239	12.0973	168.095	4.37563	22.2702	57.1845	3.97593	12.1045	144.595	4.34302	23.5479	57.2121	3.95668	18.8765	143.082	4.32804	25.7515	57.2565	3.92015	23.4498	142.776	4.32242	31.6038	57.3863	3.81446	31.1247	142.645	4.3197	44.7778	57.559	3.42536	46.4319	142.409	4.31402	24.68	126.781	4.32344	23.4582	73.2108	1.79894	43.9154	126.892	4.32239	46.3976	73.0908	1.39197
18.0838	178.749	4.36134	12.5146	172.313	4.37887	23.337	53.3252	3.96696	12.5082	147.832	4.34369	24.6199	53.2365	3.94607	19.688	147.142	4.33003	26.9042	53.259	3.90836	24.4918	146.911	4.32379	33.0675	53.4273	3.80148	32.4654	146.666	4.32163	46.8526	53.566	3.40361	48.4454	146.448	4.31589	25.6753	125.765	4.32362	24.4368	74.1919	1.74765	45.8143	125.892	4.32191	48.418	74.1092	1.37361
18.9344	173.693	4.36008	13.28	180.052	4.38189	29.339	50.0088	3.95647	18.5898	150.011	4.3153	30.0074	50.0099	3.9376	25.3757	150.009	4.31496	32.2102	50.013	3.89911	30.1569	150.009	4.31459	38.5518	50.008	3.78718	38.1112	150.006	4.31521	52.775	50.0061	3.38513	54.0961	150.01	4.31387	26.6028	124.806	4.32293	25.4495	75.1992	1.70227	47.7147	124.895	4.32155	50.425	75.1159	1.35907
19.9278	168.394	4.35865	13.6995	184.105	4.38126																															27.6176	123.769	4.32264	26.464	76.2133	1.66441	49.6526	123.879	4.32096	52.357	76.0825	1.3483
20.6544	163.775	4.35636	14.104	188.277	4.38325																															28.5635	122.795	4.32246	27.443	77.2032	1.63437	51.5136	122.905	4.32098	54.3895	77.0901	1.34023
21.5537	158.768	4.35308	14.5147	192.366	4.3846																															29.5201	121.813	4.32224	28.4272	78.1759	1.60971	53.4529	121.888	4.32031	56.4092	78.1099	1.33488
22.4825	153.817	4.35104	15.2793	200.14	4.38668																															30.5235	120.778	4.32202	29.4773	79.2279	1.58918	55.3872	120.877	4.32018	58.376	79.0946	1.33182
23.4295	148.952	4.34869	15.6862	204.206	4.38795																															31.478	119.785	4.3215	30.4203	80.1759	1.5749	57.2799	119.893	4.32014	60.3908	80.1069	1.33102
24.4287	144.011	4.34666	16.093	208.324	4.38998																															32.4541	118.777	4.32146	31.445	81.1933	1.56354	59.1682	118.901	4.31958	62.4036	81.1162	1.33214
25.4831	138.934	4.34402	16.4999	212.322	4.38905																															33.4063	117.783	4.32117	32.4362	82.1902	1.55639	61.115	117.883	4.31949	64.3803	82.0987	1.33465
26.5469	133.997	4.34228	17.2809	220.233	4.39223																															34.3536	116.796	4.32093	33.4482	83.2081	1.55271	62.9923	116.905	4.3191	66.4019	83.1187	1.33866
27.6349	129.025	4.34009	17.6889	224.352	4.39423																															35.3401	115.78	4.32106	34.456	84.2132	1.5514	64.9568	115.881	4.31887	68.3793	84.0956	1.34365
28.761	123.988	4.33855	18.0882	228.359	4.3953																															36.2668	114.802	4.32072	35.43	85.1875	1.55255	66.8218	114.909	4.31884	70.3661	85.0981	1.35003
29.8852	119.056	4.33639	18.4916	232.385	4.39711																															37.2393	113.781	4.32076	36.4347	86.1898	1.55609	68.7665	113.899	4.31871	72.3956	86.106	1.35726
31.055	114.111	4.33653	18.9709	237.153	4.39844																															38.1808	112.799	4.32037	37.4343	87.1953	1.56115	70.7152	112.888	4.31861	74.3643	87.0856	1.36522
32.2343	109.12	4.33594	19.6967	244.522	4.40251																															39.155	111.791	4.32084	38.4387	88.2002	1.56797	72.6388	111.894	4.31883	76.3988	88.1087	1.37468
33.4299	104.153	4.33494	20.1099	248.535	4.40255																															40.1195	110.77	4.32066	39.4525	89.2106	1.57666	74.5952	110.879	4.31869	78.3698	89.0989	1.38504
34.6683	99.092	4.33414	20.5127	252.602	4.40454																															41.0495	109.802	4.32074	40.431	90.1871	1.58542	76.4828	109.891	4.31856	80.3514	90.0921	1.39631
35.8936	94.1366	4.331	20.9624	257.074	4.4061																															41.9926	108.793	4.32054	41.4665	91.2197	1.59648	78.395	108.895	4.31848	82.3749	91.1091	1.40971
37.1231	89.1186	4.31832	21.7029	264.456	4.40902																															42.9633	107.772	4.32035	42.431	92.1978	1.60854	80.3198	107.891	4.31815	84.3353	92.0853	1.42408
38.3649	84.1413	4.2918	22.1064	268.515	4.41108																															43.8795	106.795	4.31991	43.4637	93.2338	1.62288	82.2217	106.893	4.31826	86.3846	93.109	1.44142
39.729	78.7417	4.22101	22.5059	272.561	4.41277																															44.8562	105.766	4.32028	44.429	94.1904	1.63844	84.1488	105.888	4.31805	88.3384	94.085	1.46092
40.9077	74.13	4.15264	22.9601	277.175	4.41558																															45.7752	104.783	4.32021	45.4255	95.2034	1.65744	86.0372	104.899	4.31778	90.3708	95.0992	1.48453
42.1879	69.121	4.0775	23.6908	284.448	4.41779																															46.728	103.757	4.31954	46.4422	96.2046	1.68021	87.9817	103.882	4.31732	92.3285	96.0866	1.51181
43.4755	64.1589	4.02493	24.0962	288.492	4.41959																															47.6335	102.786	4.31923	47.4427	97.2025	1.70766	89.8557	102.9	4.31704	94.3421	97.0966	1.54529
44.7842	59.1562	3.99656	24.5042	292.579	4.42268																															48.5978	101.758	4.3192	48.4227	98.1808	1.74065	91.7915	101.889	4.31702	96.3769	98.1084	1.58629
46.0972	54.1548	3.98283	24.9712	297.203	4.42315																															49.5025	100.779	4.3184	49.4325	99.2039	1.78369	93.6935	100.883	4.31644	98.3628	99.0991	1.63598
54.0176	50.012	3.97175																																		50.439	99.7777	4.31813	50.419	100.187	1.83652	95.583	99.892	4.31601	100.359	100.104	1.6994
																																				51.3843	98.7619	4.31801	51.4585	101.24	1.91007	97.5143	98.8769	4.3157	102.349	101.094	1.78174
																																				52.2747	97.7916	4.31718	52.4112	102.18	1.99769	99.3783	97.8956	4.31483	104.335	102.09	1.88862
																																				53.1978	96.7784	4.31572	53.414	103.187	2.11771	101.261	96.9014	4.31349	106.366	103.099	2.03098
																																				54.1437	95.7655	4.31423	54.443	104.213	2.27487	103.183	95.8865	4.31197	108.363	104.108	2.20858
																																				55.0565	94.7822	4.31201	55.436	105.202	2.46345	105.056	94.9005	4.31009	110.348	105.098	2.41973
																																				55.982	93.7736	4.30873	56.4498	106.225	2.68875	106.977	93.8847	4.30679	112.373	106.111	2.66647
																																				56.8183	92.7774	4.30082	57.4308	107.201	2.93502	108.641	92.9131	4.29914	114.359	107.109	2.93067
																																				57.7502	91.7677	4.29565	58.4317	108.2	3.20596	110.602	91.8706	4.29307	116.34	108.097	3.20535
																																				58.644	90.7809	4.28853	59.4338	109.205	3.47884	112.469	90.9015	4.28576	118.368	109.109	3.48651
																																				59.5792	89.7579	4.27937	60.4583	110.223	3.74557	114.399	89.899	4.27577	120.343	110.1	3.74492
																																				60.4653	88.7794	4.26782	61.4268	111.197	3.963	116.305	88.8919	4.26233	122.327	111.095	3.96884
																																				61.3343	87.7894	4.25308	62.4043	112.175	4.12669	118.175	87.8928	4.24508	124.369	112.11	4.14059
																																				62.2603	86.7738	4.23554	63.4258	113.208	4.23008	120.077	86.8997	4.22433	126.336	113.096	4.24121
																																				63.1293	85.7881	4.21418	64.4113	114.193	4.27597	121.981	85.8869	4.19697	128.359	114.113	4.29084
																																				64.082	84.7338	4.18724	65.4103	115.193	4.293	123.889	84.8665	4.16234	130.312	115.089	4.30864
																																				64.941	83.7738	4.15811	66.4643	116.25	4.29772	125.741	83.8838	4.12109	132.353	116.107	4.31419
																																				65.83	82.8067	4.12308	67.4175	117.196	4.29882	127.589	82.909	4.07125	134.36	117.107	4.31543
																																				66.7573	81.7537	4.07834	68.4167	118.198	4.29937	129.519	81.8727	4.00707	136.349	118.1	4.31618
																																				67.6369	80.8008	4.03181	69.4187	119.186	4.29947	131.342	80.8966	3.93546	138.344	119.102	4.3166
																																				68.5609	79.7833	3.97513	70.4233	120.202	4.29961	133.229	79.8822	3.84894	140.365	120.101	4.31621
																																				69.4874	78.7666	3.91148	71.4412	121.224	4.30015	135.091	78.8765	3.75108	142.318	121.09	4.31694
																																				70.398	77.7919	3.84423	72.4183	122.198	4.30057	136.921	77.9031	3.64508	144.33	122.093	4.31726
																																				71.3252	76.7964	3.76924	73.4485	123.229	4.30115	138.831	76.8686	3.52396	146.376	123.112	4.31751
																																				72.2595	75.793	3.6895	74.4377	124.22	4.30157	140.634	75.8939	3.40274	148.307	124.085	4.31801
																																				73.1869	74.8002	3.60703	75.4241	125.209	4.30161	142.486	74.886	3.27446	150.258	125.069	4.31856
																																				74.1609	73.777	3.52001	76.4156	126.182	4.30141	144.342	73.886	3.14493	152.353	126.109	4.31885
																																				75.0887	72.7776	3.43598	77.4087	127.18	4.30211	146.145	72.9064	3.02149	154.327	127.106	4.31956
																																				76.0637	71.7567	3.35085	78.4542	128.227	4.30272	147.999	71.8992	2.89971	156.347	128.099	4.31974
																																				76.9575	70.81	3.27537	79.406	129.203	4.30412	149.872	70.8724	2.78395	158.33	129.091	4.31988
																																				77.9184	69.7953	3.19886	80.4528	130.232	4.30387	151.674	69.8936	2.68175	160.346	130.088	4.31996
																																				78.8759	68.7847	3.12835	81.3957	131.172	4.30409	153.513	68.8803	2.58596	162.295	131.082	4.32083
																																				79.843	67.7698	3.06327	82.4195	132.198	4.30459	155.321	67.8929	2.50173	164.331	132.093	4.32097
																																				80.756	66.8143	3.00794	83.4193	133.198	4.30516	157.142	66.8962	2.42655	166.322	133.108	4.3217
																																				81.753	65.7709	2.95423	84.401	134.201	4.30622	159.041	65.8709	2.35849	168.28	134.072	4.32172
																																				82.6934	64.7853	2.90975	85.4485	135.227	4.30599	160.829	64.8926	2.3022	170.296	135.092	4.32243
																																				83.6332	63.8066	2.87125	86.4151	136.19	4.30611	162.66	63.8942	2.25285	172.339	136.111	4.32292
																																				84.6162	62.7722	2.83628	87.4423	137.207	4.30617	164.51	62.8864	2.21025	174.285	137.071	4.32295
																																				85.5809	61.7633	2.80715	88.4391	138.217	4.30725	166.327	61.8938	2.17499	176.349	138.112	4.32371
																																				86.5245	60.7779	2.7834	89.4217	139.201	4.30774	168.186	60.8838	2.14456	178.323	139.088	4.32412
																																				87.4941	59.7656	2.76288	90.4333	140.225	4.30886	170.025	59.887	2.11935	180.301	140.104	4.32558
																																				88.3946	58.8066	2.74653	91.3933	141.176	4.30895	171.827	58.9004	2.09841	182.324	141.102	4.32549
																																				89.3381	57.8101	2.73243	92.4562	142.208	4.30841	173.708	57.8713	2.08034	184.276	142.089	4.32632
																																				90.2921	56.801	2.72079	93.4075	143.193	4.30988	175.534	56.881	2.06615	186.27	143.081	4.32689
																																				91.2235	55.8028	2.71112	94.41	144.199	4.31048	177.309	55.9115	2.05474	188.303	144.102	4.32739
																																				92.1608	54.7987	2.70347	95.4258	145.197	4.31055	179.198	54.8822	2.04455	190.261	145.08	4.3281
																																				93.0903	53.7974	2.69705	96.4125	146.187	4.31126	181.023	53.8885	2.03652	192.306	146.092	4.32821
																																				94.0353	52.7679	2.69125	97.4148	147.189	4.31201	182.829	52.9059	2.02999	194.271	147.101	4.32908
																																				94.9578	51.7677	2.68664	98.4413	148.261	4.31409	184.712	51.8759	2.0241	196.317	148.122	4.32939
																																				95.9875	50.6763	2.67092	99.4238	149.157	4.31215	186.539	50.8901	2.01957	198.305	149.099	4.32954
																																				100.287	50.0097	2.66257	104.058	150.026	4.31048	199.806	49.9962	2.00488	203.978	150.006	4.32881
