# Supplementary material for: Cooperative spin crossover leading to bistable and multi-inert system states in an iron(III) complex
Source: Nat Commun. 2024 Aug 25;15:7321. doi: 10.1038/s41467-024-51675-1 (PMC11345420; doi:10.1038/s41467-024-51675-1)
Supplement: Supplementary file 3 — Source Data File [file 41467_2024_51675_MOESM3_ESM.zip › zip/Supl._Fig24_Run2.xlsx]

## Sheet: Sheet1
	T / K	cMT / cm3Kmol–1		T / K	cMT / cm3Kmol–1		T / K	cMT / cm3Kmol–1		T / K	cMT / cm3Kmol–1		T / K	cMT / cm3Kmol–1		T / K	cMT / cm3Kmol–1		T / K	cMT / cm3Kmol–1		T / K	cMT / cm3Kmol–1		T / K	cMT / cm3Kmol–1		T / K	cMT / cm3Kmol–1		T / K	cMT / cm3Kmol–1		T / K	cMT / cm3Kmol–1		T / K	cMT / cm3Kmol–1		T / K	cMT / cm3Kmol–1
9.39 K/min (10)	9.39 K/min (10)	9.39 K/min (10)	9.90 K/min (10)	9.90 K/min (10)	9.90 K/min (10)	8.38 K/min (8)	8.38 K/min (8)	8.38 K/min (8)	7.82 K/min (8)	7.82 K/min (8)	7.82 K/min (8)	5.39 K/min (5)	5.39 K/min (5)	5.39 K/min (5)	4.93 K/min (5)	4.93 K/min (5)	4.93 K/min (5)	4.35 K/min (4)	4.35 K/min (4)	4.35 K/min (4)	3.96 K/min (4)	3.96 K/min (4)	3.96 K/min (4)	3.20 K/min (3)	3.20 K/min (3)	3.20 K/min (3)	2.98 K/min (3)	2.98 K/min (3)	2.98 K/min (3)	1.04 K/min (1)	1.04 K/min (1)	1.04 K/min (1)	0.96 K/min (1)	0.96 K/min (1)	0.96 K/min (1)	0.52 K/min (0.5)	0.52 K/min (0.5)	0.49 K/min (0.5)	0.49 K/min (0.5)	0.49 K/min (0.5)	0.49 K/min (0.5)
0	300.642	4.64114	0	50.0695	4.40483	-3.35745	150.021	4.51918	0	49.9999	4.3891	-4.26138	150.02	4.51926	0	49.9982	4.3173	-4.89308	150.016	4.51886	0	49.9997	4.19473	-5.25187	150.021	4.51899	0	50.0007	3.95399	-7.57382	150.023	4.51865	0	50.0018	2.39604	-11.5277	150.016	4.5186	0	50.001	1.33432
0.400983	296.913	4.63803	1.17622	57.1057	4.44325	0	144.81	4.50367	1.18245	55.7228	4.41966	0	144.967	4.50601	1.46602	55.0691	4.3356	0	145.005	4.50692	1.66537	54.9126	4.20944	0	145.24	4.50833	1.9739	54.6672	3.96082	0	148.776	4.51232	1.61063	51.2064	2.3968	0	148.894	4.51279	2.55843	51.1104	1.33524
0.809117	293.329	4.63453	1.68022	62.1283	4.44437	0.646267	140.347	4.49929	1.67013	59.6777	4.42138	0.771987	140.784	4.5141	2.24257	59.1345	4.33652	0.813703	140.954	4.50479	2.60783	58.8963	4.20441	1.15115	141.34	4.50647	3.24298	58.669	3.95202	0.818413	147.676	4.51186	2.56995	52.2233	2.39486	1.5401	147.844	4.51231	4.4614	52.0984	1.33503
1.21375	289.861	4.6307	2.15115	67.0083	4.44655	1.17143	136.469	4.49806	2.1491	63.6881	4.41863	1.48924	136.958	4.50143	3.02395	63.2086	4.33255	1.68005	137.073	4.50271	3.56725	62.8876	4.19451	2.46411	137.397	4.50455	4.54973	62.7141	3.92325	1.48093	146.704	4.51134	3.49972	53.2048	2.39324	2.8505	146.867	4.51165	6.44765	53.1018	1.33434
1.62192	286.554	4.62732	2.64378	72.1231	4.44781	1.71312	132.445	4.49428	2.6381	67.7695	4.41921	2.29274	132.874	4.49828	3.76473	67.0564	4.32024	2.6048	133.151	4.49992	4.56435	66.955	4.15698	3.79778	133.397	4.50139	5.84455	66.6253	3.84476	2.1736	145.755	4.51087	4.48137	54.2062	2.38991	4.40581	145.864	4.51067	8.45922	54.1079	1.33293
2.04267	283.22	4.62414	3.35655	79.4554	4.41685	2.25902	128.269	4.49104	3.10453	71.6456	4.41363	3.07797	128.945	4.4967	4.58223	71.204	4.28451	3.5934	129.062	4.49746	5.53643	70.9037	4.06615	5.14151	129.379	4.49809	7.17505	70.6513	3.65484	3.00116	144.754	4.50999	5.49132	55.2208	2.38475	6.08561	144.878	4.51002	10.413	55.0952	1.33129
2.45443	280.014	4.62105	3.76485	83.6291	4.37282	2.78062	124.353	4.48893	3.82152	77.5919	4.37811	3.87129	124.966	4.49403	5.35877	75.1397	4.19337	4.56082	125.166	4.4946	6.51745	74.883	3.86432	6.50206	125.301	4.49536	8.50588	74.6714	3.3157	3.87303	143.787	4.5091	6.44615	56.1884	2.37893	7.7765	143.888	4.50913	12.4255	56.0953	1.32792
2.85687	276.808	4.61676	4.16577	87.7872	4.31051	3.29707	120.34	4.48706	4.2264	80.8352	4.32467	4.6811	120.943	4.49189	6.13883	79.0816	4.027	5.54499	121.155	4.4922	7.51405	78.8397	3.57243	7.80488	121.367	4.49352	9.82333	78.6279	2.95761	4.83608	142.773	4.50849	7.4259	57.1788	2.37082	9.54683	142.874	4.50789	14.4542	57.1073	1.32329
3.311	273.248	4.61184	4.5965	92.2162	4.23665	3.79377	116.371	4.48346	4.61775	84.022	4.26029	5.49845	116.828	4.48977	6.91925	83.0087	3.80018	6.5584	117.084	4.49049	8.49835	82.8505	3.29685	9.14008	117.328	4.49166	11.1558	82.6113	2.67149	5.78385	141.779	4.50749	8.45188	58.1986	2.35885	11.2999	141.892	4.50723	16.4435	58.1036	1.31741
3.95362	268.178	4.60658	5.31868	99.5443	4.1795	4.302	112.373	4.48211	5.05948	87.6664	4.17595	6.25924	112.986	4.48896	7.73197	87.0939	3.57565	7.526	113.123	4.489	9.50828	86.8711	3.07225	10.438	113.341	4.48925	12.513	86.7024	2.46402	6.71145	140.81	4.50711	9.44933	59.2071	2.34502	13.1073	140.894	4.5062	18.4199	59.0963	1.30972
4.54988	263.313	4.60178	5.72667	103.702	4.20473	4.81137	108.289	4.48124	5.54788	91.6156	4.08906	7.05179	108.916	4.48829	8.53752	91.177	3.40399	8.49949	109.153	4.48841	10.4804	90.7828	2.9255	11.7485	109.329	4.48892	13.8029	90.5853	2.351	7.69623	139.788	4.50623	10.4634	60.2129	2.32588	14.9559	139.887	4.50536	20.4519	60.1061	1.29975
5.14585	258.297	4.59766	6.1269	107.773	4.29212	5.32015	104.105	4.47925	6.27427	97.5254	4.02216	7.82312	104.921	4.48719	9.31787	95.0923	3.31901	9.46917	105.127	4.48671	11.507	94.8726	2.86839	13.035	105.373	4.48828	15.1592	94.6439	2.32941	8.64776	138.791	4.50504	11.4272	61.1877	2.3035	16.7882	138.899	4.5043	22.4416	61.1046	1.28737
5.74398	253.097	4.59236	6.56042	112.213	4.44455	5.79043	100.206	4.48028	6.6828	100.705	4.02444	8.58224	100.976	4.48519	10.1313	99.1434	3.32481	10.4218	101.13	4.4846	12.4955	98.8501	2.90061	14.3159	101.341	4.48521	16.5202	98.7349	2.39346	9.62111	137.789	4.50424	12.4249	62.1845	2.27405	18.67	137.898	4.5036	24.4207	62.0973	1.27317
6.28645	248.11	4.58719	7.29447	119.632	4.51394	6.26328	96.1256	4.47663	7.0756	104.029	4.07124	9.35787	96.8604	4.48275	10.9072	103.05	3.41599	11.3767	97.1301	4.48317	13.5008	102.87	3.02797	15.6094	97.316	4.48348	17.8058	102.597	2.56323	10.5975	136.786	4.50367	13.4473	63.1989	2.23675	20.5815	136.888	4.50277	26.4161	63.0931	1.25619
6.85782	242.865	4.58168	7.69407	123.776	4.51785	6.72275	91.9385	4.46767	7.53792	107.608	4.19429	10.1113	92.7267	4.47516	11.7159	107.145	3.70485	12.3113	93.0897	4.47665	14.4943	106.901	3.39652	16.8649	93.3213	4.47647	19.1544	106.625	3.04659	11.5405	135.818	4.5031	14.4358	64.192	2.19208	22.4924	135.882	4.50184	28.428	64.1003	1.23675
7.36607	238.141	4.57837	8.08953	127.725	4.51711	7.13847	88.1601	4.46091	8.02932	111.627	4.39135	10.8294	88.749	4.46573	12.5251	111.182	4.16017	13.239	89.0653	4.46509	15.4924	110.88	3.99272	18.0879	89.3602	4.46152	20.4816	110.661	3.83629	12.5218	134.799	4.50183	15.4575	65.2196	2.1369	24.3756	134.9	4.50076	30.4351	65.1016	1.21551
7.90505	233.094	4.57313	8.52757	132.126	4.51991	7.5856	84.0883	4.4548	8.75127	117.503	4.50175	11.5324	84.8676	4.45465	13.3008	115.047	4.45842	14.1496	85.0856	4.44655	16.4736	114.824	4.44789	19.339	85.3098	4.43309	21.8086	114.625	4.4413	13.5199	133.777	4.5012	16.4262	66.1917	2.07482	26.2835	133.903	4.49988	32.4342	66.105	1.19338
8.43905	228.084	4.56911	9.28722	139.97	4.52931	8.14865	78.8244	4.44462	9.15975	120.786	4.50569	12.3992	80.0491	4.43518	14.0854	119.068	4.49853	15.1768	80.9073	4.41434	17.4676	118.792	4.49273	20.5726	81.3056	4.38058	23.1522	118.671	4.49004	14.4875	132.787	4.50043	17.4312	67.1931	1.99958	28.2456	132.886	4.49897	34.4086	67.0965	1.17155
8.98622	223.049	4.56523	9.69523	144.043	4.5322	8.55687	74.8444	4.43044	9.56783	124.156	4.51003	12.954	76.8625	4.41664	14.916	123.177	4.4996	15.949	77.1103	4.37526	18.4732	122.892	4.4979	21.8971	76.9278	4.2944	24.4742	122.632	4.49284	15.4568	131.797	4.49923	18.466	68.2181	1.91303	30.1565	131.899	4.49819	36.4321	68.1083	1.14878
9.53638	217.968	4.55973	10.0907	148.007	4.53353	8.96063	70.818	4.42123	9.99735	127.619	4.51066	13.6712	72.7034	4.39171	15.6861	127.061	4.50282	16.8425	73.0493	4.32738	19.4678	126.845	4.50021	22.9973	73.3079	4.21006	25.8149	126.678	4.49656	16.4544	130.777	4.49886	19.4337	69.2073	1.8266	32.0798	130.903	4.49753	38.4071	69.0972	1.12864
10.0851	212.982	4.55554	10.4993	152.213	4.54114	9.35682	66.6864	4.41081	10.5014	131.701	4.51414	14.3344	68.7613	4.36906	16.4803	131.073	4.50621	17.7184	69.0035	4.28279	20.4691	130.832	4.50228	24.1798	69.2578	4.12008	27.1369	130.657	4.50033	17.3972	129.81	4.49814	20.4267	70.1994	1.73512	34.042	129.894	4.49655	40.3908	70.0905	1.10994
10.6438	208.051	4.55183	11.2425	159.744	4.54972	9.74805	62.6656	4.4101	11.2309	137.557	4.51787	15.0141	64.7106	4.35408	17.2935	135.176	4.51054	18.5616	65.0312	4.25152	21.4855	134.901	4.50576	25.3479	65.2283	4.05344	28.4729	134.657	4.50342	18.3734	128.816	4.49747	21.4621	71.2181	1.64181	35.9667	128.898	4.49545	42.4275	71.1161	1.09302
11.1872	203.272	4.54891	11.6382	163.728	4.55554	10.1442	58.8099	4.4121	11.6309	140.79	4.53191	15.681	60.6335	4.3437	18.0694	139.038	4.51356	19.417	61.0034	4.23242	22.4591	138.818	4.50899	26.4917	61.2664	4.01386	29.791	138.619	4.50726	19.4118	127.76	4.49674	22.4219	72.1902	1.56212	37.9409	127.887	4.49489	44.4119	72.0984	1.07833
11.7928	198.147	4.5682	12.0402	167.663	4.55692	10.5439	55.6973	4.41009	12.0272	143.993	4.52431	16.3325	56.8678	4.33745	18.8741	143.061	4.51637	20.2391	56.9687	4.21914	23.4576	142.801	4.51234	27.6469	57.1954	3.99145	31.1225	142.611	4.51045	20.3337	126.811	4.4959	23.4185	73.183	1.48886	39.8605	126.893	4.49389	46.4114	73.1022	1.06659
12.3677	193.218	4.54145	12.482	172.2	4.56329	10.9956	52.6358	4.4071	12.4805	147.588	4.52564	17.0792	52.8284	4.33354	19.6794	147.093	4.52007	21.111	53.068	4.21335	24.48	146.9	4.51651	28.7447	53.2812	3.98098	32.4627	146.677	4.51457	21.3057	125.812	4.49485	24.4453	74.2108	1.42332	41.8183	125.895	4.49384	48.4109	74.102	1.05664
12.963	188.25	4.53764	13.2551	179.866	4.56738	16.351	50.0005	4.3907	18.5728	150.008	4.51573	22.1553	50.0014	4.31988	25.3573	150.008	4.51615	26.2502	50.0035	4.19873	30.1362	150.004	4.51582	34.2589	50.0014	3.96005	38.1444	150.002	4.51576	22.3205	124.787	4.49438	25.4048	75.1826	1.37287	43.7503	124.903	4.49287	50.3681	75.0893	1.04919
13.5772	183.265	4.53477	13.6559	183.92	4.57142																									23.2771	123.805	4.49349	26.4317	76.1813	1.32703	45.7211	123.897	4.49258	52.3928	76.1043	1.04311
14.1778	178.399	4.53197	14.0564	187.811	4.5727																									24.2962	122.773	4.49305	27.4568	77.2168	1.29013	47.6785	122.888	4.49153	54.3749	77.0975	1.03916
14.8165	173.281	4.52993	14.4821	192.154	4.57649																									25.2502	121.808	4.4923	28.4217	78.1844	1.26148	49.6114	121.903	4.49104	56.3626	78.0938	1.03676
15.4257	168.254	4.52744	15.2659	200.14	4.58365																									26.2448	120.781	4.49163	29.4076	79.1735	1.2376	51.5861	120.891	4.49042	58.4088	79.1136	1.0356
16.0009	163.196	4.52315	15.6607	204.017	4.58458																									27.2089	119.801	4.49127	30.459	80.2369	1.2177	53.5119	119.902	4.48983	60.3613	80.0863	1.03582
16.576	157.981	4.51722	16.0503	207.955	4.58818																									28.1848	118.81	4.49077	31.4226	81.2003	1.20332	55.4602	118.905	4.48911	62.3892	81.1022	1.03781
17.1101	153.073	4.51383	16.4584	212.01	4.58969																									29.1916	117.785	4.49021	32.4312	82.1943	1.19168	57.4635	117.879	4.48862	64.4132	82.1189	1.04052
17.6674	147.908	4.50831	17.2514	220.024	4.59668																									30.1561	116.808	4.49072	33.4473	83.2191	1.18403	59.3542	116.909	4.48803	66.387	83.103	1.04395
18.1734	142.96	4.48575	17.6573	224.007	4.59885																									31.1245	115.814	4.48974	34.424	84.186	1.17964	61.3277	115.9	4.4875	68.4075	84.1125	1.04893
18.6935	137.981	4.49983	18.0531	228.101	4.6039																									32.1454	114.781	4.48867	35.4129	85.1783	1.17808	63.3016	114.887	4.4869	70.356	85.0936	1.05581
19.1826	133.089	4.49715	18.4446	232.022	4.60734																									33.0894	113.813	4.48847	36.4428	86.2231	1.17899	65.259	113.889	4.48637	72.363	86.0929	1.06298
19.7083	127.868	4.49253	19.2624	240.206	4.61411																									34.0993	112.782	4.48789	37.423	87.2002	1.18238	67.2162	112.887	4.48609	74.3745	87.0937	1.07141
20.188	122.788	4.48628	19.658	244.089	4.61656																									35.071	111.811	4.48821	38.4202	88.2101	1.18829	69.1572	111.908	4.48628	76.3895	88.0988	1.08179
20.68	117.743	4.48448	20.0578	248.072	4.62013																									36.0528	110.803	4.48788	39.4476	89.2116	1.19579	71.1152	110.906	4.48583	78.4056	89.111	1.09322
21.1553	112.62	4.48041	20.4617	252.13	4.62406																									37.075	109.76	4.48718	40.4192	90.1926	1.20574	73.1098	109.886	4.48527	80.3764	90.1005	1.10625
21.6227	107.493	4.47766	21.2711	260.275	4.63056																									38.0183	108.793	4.48689	41.4454	91.2229	1.21841	75.0218	108.897	4.48481	82.3468	91.0922	1.12099
22.0591	102.615	4.47642	21.6711	264.166	4.63229																									38.9814	107.809	4.48682	42.4056	92.1781	1.23252	76.9786	107.893	4.48439	84.3925	92.1103	1.13916
22.4912	97.6728	4.47761	22.0806	268.349	4.637																									39.9666	106.803	4.4864	43.4237	93.2022	1.25048	78.9378	106.889	4.48387	86.3516	93.0926	1.15834
22.9159	92.4325	4.46515	22.4894	272.398	4.63953																									40.9428	105.797	4.48566	44.4462	94.2169	1.27144	80.8703	105.897	4.48342	88.3507	94.0907	1.18127
23.3293	87.211	4.45923	22.9438	277.053	4.64435																									41.9354	104.772	4.48507	45.4011	95.1875	1.295	82.803	104.904	4.48291	90.3879	95.1013	1.20863
23.8543	80.7463	4.44409	23.6691	284.331	4.65035																									42.8742	103.81	4.48486	46.4109	96.1776	1.32379	84.7696	103.89	4.48214	92.3619	96.105	1.23978
24.2444	74.9131	4.43107	24.0685	288.295	4.65291																									43.884	102.77	4.48402	47.4252	97.2103	1.35909	86.6929	102.902	4.48184	94.3397	97.0864	1.27686
24.6588	69.0627	4.41891	24.4657	292.254	4.65656																									44.8106	101.812	4.48349	48.4177	98.1933	1.39899	88.6537	101.884	4.48107	96.3723	98.1104	1.32097
25.0507	63.9584	4.42354	24.947	297.108	4.66094																									45.7864	100.808	4.48289	49.4196	99.1985	1.44849	90.5619	100.897	4.48056	98.3588	99.107	1.37486
25.4433	59.6181	4.42462																												46.7754	99.7864	4.48246	50.4211	100.199	1.50864	92.4936	99.899	4.47976	100.333	100.088	1.44073
25.8353	56.4737	4.42706																												47.7469	98.7922	4.48185	51.4314	101.227	1.585	94.4601	98.8865	4.47916	102.352	101.095	1.52338
26.2725	53.9295	4.42652																												48.7224	97.7793	4.48103	52.4118	102.21	1.67607	96.3534	97.9015	4.47836	104.359	102.107	1.62635
34.6269	50.1937	4.40621																												49.6831	96.7896	4.48018	53.4005	103.197	1.78943	98.2881	96.8992	4.47703	106.33	103.091	1.7537
																														50.6464	95.792	4.47891	54.419	104.203	1.93378	100.241	95.8895	4.47554	108.363	104.103	1.92379
																														51.6082	94.7768	4.47626	55.4078	105.187	2.10756	102.127	94.9007	4.473	110.375	105.107	2.13988
																														52.5675	93.792	4.4736	56.3964	106.185	2.32788	104.051	93.9041	4.46983	112.349	106.101	2.40505
																														53.4564	92.7807	4.46548	57.4186	107.207	2.60899	105.817	92.8967	4.46103	114.357	107.112	2.71392
																														54.4155	91.8043	4.46068	58.4237	108.234	2.93526	107.702	91.8961	4.45345	116.346	108.107	3.03383
																														55.4374	90.7582	4.45297	59.4249	109.22	3.28934	109.714	90.8944	4.44357	118.343	109.093	3.35212
																														56.3774	89.7955	4.44395	60.3927	110.173	3.63108	111.637	89.9039	4.42921	120.357	110.104	3.65947
																														57.3291	88.8026	4.43093	61.4479	111.234	3.95853	113.574	88.8912	4.40809	122.294	111.082	3.92601
																														58.3056	87.7671	4.41226	62.3836	112.183	4.18021	115.485	87.8873	4.37904	124.311	112.078	4.15382
																														59.2404	86.7914	4.39036	63.4096	113.184	4.33973	117.393	86.8997	4.33991	126.376	113.109	4.32167
																														60.205	85.7803	4.36043	64.4108	114.198	4.42665	119.291	85.8985	4.2854	128.342	114.122	4.41501
																														61.1524	84.7938	4.32279	65.3882	115.189	4.4641	121.233	84.883	4.21129	130.354	115.1	4.45849
																														62.1103	83.785	4.27479	66.4305	116.227	4.47883	123.112	83.8965	4.11733	132.361	116.107	4.4753
																														63.051	82.7852	4.21642	67.4136	117.221	4.48386	125.002	82.8969	3.99764	134.335	117.095	4.4817
																														63.9806	81.8142	4.14877	68.3906	118.181	4.48498	126.927	81.8903	3.85106	136.334	118.097	4.48347
																														64.9347	80.7926	4.06622	69.4172	119.207	4.48615	128.823	80.9002	3.68362	138.337	119.105	4.48447
																														65.9072	79.7633	3.97167	70.4263	120.197	4.48623	130.759	79.9071	3.49459	140.324	120.077	4.48602
																														66.8163	78.7982	3.87419	71.3773	121.168	4.48755	132.746	78.8959	3.28921	142.365	121.129	4.48739
																														67.7545	77.8003	3.7669	72.3913	122.216	4.4898	134.745	77.8951	3.07812	144.361	122.118	4.48754
																														68.6973	76.7946	3.65445	73.3936	123.185	4.48939	136.761	76.8895	2.86961	146.343	123.11	4.48835
																														69.6355	75.8012	3.54212	74.4284	124.231	4.49055	138.724	75.9033	2.67518	148.343	124.131	4.48943
																														70.5743	74.7871	3.42854	75.4094	125.189	4.49028	140.764	74.8869	2.48787	150.329	125.089	4.48902
																														71.4923	73.7853	3.32106	76.4111	126.219	4.49206	142.75	73.8914	2.32262	152.366	126.124	4.49076
																														72.4523	72.7675	3.21527	77.3966	127.2	4.49269	144.758	72.8983	2.17321	154.348	127.112	4.49164
																														73.358	71.7875	3.12055	78.4276	128.224	4.49363	146.79	71.882	2.0405	156.338	128.107	4.49219
																														74.2833	70.7922	3.03206	79.3874	129.182	4.49419	148.774	70.8841	1.92761	158.367	129.108	4.49279
																														75.2238	69.769	2.94935	80.3849	130.195	4.49541	150.764	69.8951	1.83065	160.324	130.083	4.49327
																														76.1077	68.7934	2.87865	81.3775	131.179	4.49562	152.715	68.8973	1.74913	162.348	131.104	4.49438
																														77.0458	67.817	2.81297	82.3579	132.158	4.49696	154.693	67.9042	1.67951	164.352	132.114	4.49549
																														78.0634	66.7777	2.74964	83.4218	133.22	4.4979	156.68	66.8984	1.61993	166.305	133.087	4.49619
																														79.0481	65.8094	2.69638	84.4153	134.207	4.49865	158.63	65.9049	1.57095	168.313	134.103	4.49719
																														80.0579	64.8184	2.6483	85.3876	135.179	4.49944	160.621	64.8905	1.52937	170.28	135.078	4.49798
																														81.1096	63.7986	2.60575	86.4386	136.238	4.50065	162.577	63.9021	1.49529	172.275	136.095	4.49933
																														82.1187	62.7996	2.57034	87.3728	137.174	4.50134	164.558	62.8826	1.46659	174.329	137.092	4.49942
																														83.0991	61.819	2.54109	88.3992	138.159	4.50083	166.452	61.9079	1.44341	176.294	138.091	4.501
																														84.1463	60.7788	2.5153	89.4296	139.235	4.50288	168.415	60.909	1.42372	178.32	139.098	4.50102
																														85.1078	59.7787	2.49438	90.3804	140.185	4.50365	170.382	59.8914	1.40709	180.319	140.089	4.50219
																														86.0713	58.7933	2.47764	91.4371	141.199	4.50318	172.26	58.9128	1.39385	182.206	141.048	4.50329
																														87.0439	57.7919	2.46343	92.3764	142.182	4.50566	174.205	57.9002	1.38261	184.322	142.087	4.50333
																														87.9951	56.7968	2.45151	93.3447	143.154	4.5068	176.145	56.8899	1.37343	186.329	143.111	4.50543
																														88.9346	55.8126	2.44149	94.4209	144.228	4.50781	178.02	55.9017	1.36547	188.279	144.103	4.50698
																														89.9407	54.7785	2.43355	95.4096	145.216	4.50876	179.968	54.883	1.35906	190.253	145.082	4.50742
																														90.8913	53.7863	2.42653	96.4194	146.198	4.50917	181.826	53.8955	1.35341	192.268	146.079	4.508
																														91.8647	52.784	2.42077	97.3537	147.161	4.51059	183.676	52.9091	1.34848	194.223	147.067	4.5092
																														92.803	51.8205	2.41637	98.4136	148.201	4.51096	185.6	51.8845	1.34456	196.302	148.12	4.51063
																														93.804	50.8308	2.4118	99.4438	149.235	4.51219	187.453	50.8984	1.34102	198.314	149.111	4.51111
																														98.3401	50.0024	2.40193	104.04	150.008	4.51093	192.449	50.0033	1.33622	203.954	149.988	4.51083
