# Supplementary material for: Cooperative spin crossover leading to bistable and multi-inert system states in an iron(III) complex
Source: Nat Commun. 2024 Aug 25;15:7321. doi: 10.1038/s41467-024-51675-1 (PMC11345420; doi:10.1038/s41467-024-51675-1)
Supplement: Supplementary file 3 — Source Data File [file 41467_2024_51675_MOESM3_ESM.zip › zip/Supl._Fig29_Run3a.xlsx]

## Sheet: Sheet1
	T / K	cMT / cm3Kmol–1		T / K	cMT / cm3Kmol–1
0.36 K/min (settle)		0.36 K/min (settle)	0.42 K/min (settle)		0.42 K/min (settle)
0	150.02	4.42871	0	50.0031	1.33387
2.54363	149.249	4.42562	2.334	51.0308	1.33382
5.62817	148.301	4.4235	4.61983	52.0342	1.33333
8.70268	147.169	4.4225	6.93373	53.0331	1.33217
11.3721	146.148	4.42205	9.23812	54.0342	1.33011
13.9951	145.123	4.42171	11.5707	55.034	1.32745
16.4979	144.109	4.42133	13.8458	56.0355	1.32372
19.0372	143.06	4.42162	16.1581	57.032	1.31843
21.5012	142.069	4.42156	18.4654	58.0426	1.31224
24.0022	141.06	4.42129	20.7866	59.0501	1.30437
26.4969	140.082	4.42093	23.1017	60.0394	1.29423
29.0469	139.086	4.42077	25.4202	61.0392	1.28266
31.6487	138.062	4.42026	27.7647	62.04	1.269
34.1655	137.047	4.42019	30.1174	63.0435	1.25421
36.706	136.033	4.41992	32.4656	64.0492	1.23859
39.2321	135.016	4.41958	34.8007	65.044	1.22295
41.7772	134.02	4.41917	37.1197	66.0436	1.20812
44.3168	133.03	4.41886	39.4452	67.0523	1.19473
46.8823	132.005	4.41858	41.7969	68.0493	1.18278
49.4179	131.015	4.41827	44.1541	69.0461	1.17244
51.9817	130.007	4.41773	46.511	70.0587	1.16468
54.5527	129.003	4.41713	48.8798	71.0644	1.15823
57.1126	128.004	4.41681	51.2405	72.0606	1.1532
59.7178	126.988	4.4167	53.6105	73.048	1.14966
62.2981	125.983	4.41631	55.9872	74.0556	1.14747
64.9026	124.969	4.41602	58.3328	75.0626	1.14637
67.4643	123.976	4.41576	60.7038	76.0511	1.14607
70.092	122.986	4.41508	63.0576	77.0741	1.14701
72.7916	121.989	4.41449	65.4398	78.0567	1.14832
75.467	120.977	4.41426	67.8069	79.0634	1.15058
78.1528	119.972	4.414	70.1876	80.0706	1.15354
80.8127	118.961	4.41376	72.5731	81.0649	1.15698
83.4518	117.951	4.4136	74.9397	82.0645	1.16098
86.1045	116.965	4.41333	77.3125	83.0561	1.16545
88.8069	116.024	4.41274	79.7202	84.066	1.1709
91.9108	114.965	4.41289	82.078	85.0751	1.17696
94.514	113.918	4.41353	84.4785	86.064	1.18372
97.196	112.933	4.41351	86.8731	87.0836	1.1918
99.9028	111.963	4.41346	89.2694	88.0665	1.20039
102.637	110.943	4.41374	91.6555	89.0709	1.21066
105.397	109.943	4.41347	94.0549	90.0795	1.22204
108.145	108.947	4.41349	96.4432	91.0578	1.23481
110.922	107.949	4.41367	98.8445	92.0738	1.2503
113.744	106.922	4.41374	101.227	93.0777	1.26813
116.534	105.935	4.41313	103.613	94.079	1.2893
119.313	104.93	4.41299	105.972	95.0878	1.31396
122.08	103.932	4.41301	108.383	96.0799	1.34342
124.85	102.921	4.41278	110.788	97.0744	1.37706
127.654	101.92	4.4126	113.172	98.0819	1.41657
130.46	100.925	4.41248	115.589	99.0692	1.46352
133.305	99.9913	4.41161	117.991	100.085	1.52002
136.951	98.8788	4.41325	120.364	101.088	1.59076
139.58	97.9076	4.41306	122.773	102.088	1.68417
142.423	96.9167	4.41193	125.149	103.083	1.80771
145.272	95.9133	4.41204	127.567	104.099	1.97667
148.1	94.9117	4.41126	129.969	105.09	2.19505
150.957	93.9122	4.40984	132.366	106.093	2.47457
153.798	92.9154	4.40426	134.749	107.097	2.80448
156.686	91.9034	4.40066	137.148	108.093	3.17025
159.515	90.8842	4.39596	139.56	109.089	3.53151
162.388	89.9079	4.39011	141.956	110.106	3.84417
165.275	88.9033	4.37993	144.36	111.104	4.08654
168.132	87.9098	4.36403	146.751	112.092	4.24801
171.023	86.9128	4.34263	149.152	113.102	4.34164
173.881	85.921	4.31147	151.605	114.087	4.38502
176.756	84.9138	4.26576	153.965	115.109	4.40278
179.647	83.9083	4.20211	156.347	116.114	4.40901
182.377	82.9064	4.12395	158.734	117.103	4.41014
185.075	81.9181	4.02092	161.09	118.108	4.41052
187.913	80.9091	3.88826	163.475	119.101	4.41059
190.727	79.9232	3.73333	165.86	120.098	4.41051
193.568	78.9197	3.55681	168.219	121.121	4.41115
196.377	77.9281	3.36806	170.603	122.111	4.41155
199.241	76.9343	3.16687	172.995	123.104	4.41189
202.093	75.9213	2.96437	175.354	124.116	4.41259
204.918	74.9318	2.76961	177.74	125.088	4.41202
207.81	73.9364	2.57938	180.065	126.115	4.41327
210.688	72.9393	2.40271	182.438	127.134	4.41471
213.422	71.9464	2.25034	184.78	128.117	4.41435
216.27	70.9417	2.10649	187.129	129.115	4.41444
219.122	69.9372	1.97965	189.511	130.088	4.41352
221.997	68.9569	1.86719	191.864	131.13	4.41523
224.954	67.9578	1.76917	194.233	132.105	4.41467
227.834	66.9524	1.68825	196.569	133.12	4.41553
230.715	65.9556	1.62145	198.939	134.115	4.41588
233.585	64.9503	1.5664	201.313	135.118	4.41647
236.413	63.9622	1.52239	203.672	136.121	4.41692
239.314	62.9657	1.48541	206.011	137.109	4.41709
242.205	61.9708	1.45518	208.379	138.116	4.41779
245.022	60.9684	1.43132	210.713	139.114	4.418
247.862	59.9771	1.41188	213.049	140.127	4.41864
250.746	58.9781	1.39534	215.411	141.114	4.41885
253.626	57.979	1.38215	217.743	142.139	4.41971
256.483	56.9843	1.37153	220.063	143.135	4.41963
259.283	55.9879	1.36316	222.385	144.155	4.42067
262.043	54.9843	1.35632	224.712	145.135	4.42062
264.802	53.9899	1.35093	227.027	146.134	4.42104
267.622	52.9894	1.34615	229.35	147.16	4.42231
270.36	51.993	1.34242	231.652	148.136	4.42204
273.913	50.9651	1.33809	233.985	149.124	4.42252
276.747	50.0033	1.33608	236.305	150.128	4.42329
