# Supplementary material for: Cooperative spin crossover leading to bistable and multi-inert system states in an iron(III) complex
Source: Nat Commun. 2024 Aug 25;15:7321. doi: 10.1038/s41467-024-51675-1 (PMC11345420; doi:10.1038/s41467-024-51675-1)
Supplement: Supplementary file 3 — Source Data File [file 41467_2024_51675_MOESM3_ESM.zip › zip/Supl._Fig29_Run3b.xlsx]

## Sheet: Sheet1
	T / K	cMT / cm3Kmol–1		T / K	cMT / cm3Kmol–1		T / K	cMT / cm3Kmol–1		T / K	cMT / cm3Kmol–1
1.05 K/min (1)		1.05 K/min (1)	xy K/min (1)		0.97 K/min (1)	2.11 K/min (2)		2.11 K/min (2)	1.85 K/min (2)		1.85 K/min (2)
-6.37508	150.021	4.52171	0	25	2.29302	-6.13518	150.019	4.52744	0	50.0031	3.42086
0	148.819	4.51609	1.47722	26.1979	2.29652	0	145.555	4.51815	2.607	54.4793	3.41847
1.0455	147.728	4.51545	2.46638	27.1964	2.29814	1.97617	141.554	4.51511	4.51233	58.4242	3.3964
1.874	146.768	4.51509	3.49522	28.2343	2.29986	4.03733	137.558	4.51232	6.51083	62.4707	3.32838
2.75517	145.798	4.5141	4.44422	29.1863	2.30063	6.06567	133.573	4.50973	8.4835	66.4234	3.16066
3.733	144.777	4.51289	5.43962	30.1887	2.30292	8.05183	129.599	4.5064	10.4853	70.4507	2.80453
4.689	143.795	4.51202	6.46948	31.2062	2.30323	10.0422	125.588	4.50413	12.4782	74.4295	2.32319
5.6375	142.815	4.51109	7.44265	32.191	2.30454	12.034	121.566	4.50164	14.4625	78.4084	1.95313
6.65	141.785	4.51021	8.47048	33.2174	2.30557	14.0283	117.526	4.49948	16.4828	82.4442	1.7447
7.6175	140.79	4.50921	9.43765	34.187	2.30601	15.9783	113.539	4.49755	18.4828	86.4456	1.65562
8.59483	139.796	4.50844	10.4738	35.2173	2.3069	17.9422	109.516	4.49659	20.4693	90.4254	1.6468
9.59383	138.764	4.50734	11.4566	36.2051	2.30792	19.8592	105.568	4.49492	22.4632	94.3981	1.69397
10.5462	137.794	4.5065	12.4388	37.1867	2.30882	21.7768	101.576	4.49255	24.4653	98.4112	1.8078
11.5192	136.802	4.50593	13.4476	38.1942	2.30972	23.703	97.5517	4.48953	26.4587	102.4	2.08
12.5223	135.766	4.50441	14.4605	39.1998	2.31065	25.6123	93.5467	4.48238	28.4632	106.43	2.76268
13.486	134.789	4.50351	15.4526	40.1998	2.31188	27.4635	89.5701	4.46141	30.4417	110.403	3.77858
14.4937	133.755	4.50259	16.4565	41.209	2.31333	29.3375	85.5554	4.41489	32.4875	114.494	4.44742
15.4278	132.804	4.50195	17.4293	42.1765	2.31396	31.324	81.3656	4.31548	34.4668	118.473	4.49959
16.4108	131.802	4.50117	18.4651	43.2043	2.315	33.0485	77.5346	4.16333	36.4727	122.475	4.50266
17.4242	130.774	4.50028	19.4601	44.2103	2.31672	34.8742	73.5038	3.95767	38.4505	126.433	4.50518
18.385	129.79	4.49945	20.4675	45.225	2.31764	36.6632	69.5086	3.75892	40.446	130.43	4.50893
19.391	128.76	4.49846	21.4453	46.1872	2.31767	38.4287	65.5244	3.61065	42.4683	134.45	4.5118
20.3367	127.806	4.4981	22.447	47.1959	2.31832	40.1913	61.5066	3.52039	44.4543	138.444	4.51602
21.3302	126.791	4.49724	23.474	48.2173	2.31864	41.902	57.5532	3.47494	46.436	142.41	4.51944
22.322	125.78	4.49614	24.4406	49.183	2.31845	43.6328	53.4746	3.45145	48.4488	146.426	4.52308
23.291	124.789	4.49539	25.4616	50.2172	2.31824	49.1595	50.0016	3.42895	54.0997	150.002	4.52714
24.2937	123.764	4.49432	26.4464	51.201	2.31693
25.253	122.8	4.49405	27.4659	52.2203	2.31486
26.2467	121.79	4.49315	28.4513	53.202	2.31185
27.256	120.758	4.49236	29.4683	54.2188	2.30755
28.1963	119.804	4.49211	30.4324	55.1923	2.30251
29.1998	118.786	4.49108	31.4439	56.1951	2.29459
30.1953	117.766	4.49042	32.4594	57.2119	2.28438
31.1427	116.805	4.48999	33.4608	58.2137	2.27137
32.1365	115.796	4.48962	34.4273	59.1843	2.25541
33.1267	114.786	4.48877	35.4481	60.2069	2.23385
34.1127	113.782	4.48813	36.4445	61.2074	2.20766
35.098	112.773	4.48743	37.4677	62.2296	2.17352
36.0597	111.804	4.48772	38.4198	63.1796	2.13539
37.072	110.771	4.48692	39.4343	64.2036	2.0873
38.0392	109.783	4.48646	40.4581	65.2331	2.02958
39	108.796	4.48606	41.4371	66.2096	1.96685
39.9875	107.787	4.48544	42.4588	67.2274	1.89347
40.9293	106.818	4.48508	43.4236	68.1961	1.82067
41.9445	105.775	4.48427	44.4428	69.1997	1.74225
42.897	104.789	4.48341	45.4476	70.2077	1.66762
43.8553	103.81	4.48319	46.4331	71.2032	1.59912
44.841	102.798	4.48257	47.4113	72.1801	1.53822
45.7848	101.81	4.48152	48.4516	73.2178	1.48171
46.7877	100.791	4.48121	49.4233	74.1875	1.43685
47.7387	99.7881	4.48007	50.4633	75.2286	1.39715
48.7208	98.7731	4.47948	51.4143	76.1753	1.36681
49.667	97.7926	4.47892	52.4393	77.2019	1.34034
50.6522	96.7705	4.47758	53.4263	78.187	1.31974
51.5887	95.7936	4.47641	54.5431	79.2731	1.3027
52.5477	94.7876	4.47483	55.4506	80.2228	1.2911
53.5081	93.7902	4.4721	56.4331	81.1979	1.28212
54.3921	92.7717	4.46357	57.415	82.1904	1.27623
55.3346	91.8055	4.45869	58.4285	83.1958	1.27285
56.3348	90.7996	4.4523	59.4385	84.2057	1.27207
57.2789	89.8147	4.44258	60.4436	85.2192	1.27328
58.2758	88.7638	4.42837	61.4258	86.1994	1.27714
59.1848	87.7986	4.41161	62.438	87.2168	1.28276
60.1839	86.7663	4.38899	63.4168	88.1957	1.28995
61.0926	85.8101	4.36187	64.433	89.2054	1.29935
62.0596	84.7959	4.32551	65.448	90.225	1.3108
63.0146	83.7875	4.28069	66.4333	91.2039	1.32413
63.9583	82.8019	4.22738	67.4286	92.197	1.33941
64.9076	81.7858	4.16155	68.4056	93.1951	1.35796
65.8216	80.8124	4.08744	69.4436	94.2218	1.38006
66.7611	79.8123	4.00004	70.4158	95.19	1.40505
67.7365	78.7725	3.89893	71.4275	96.2035	1.43583
68.6565	77.7915	3.7948	72.4063	97.1859	1.47126
69.5911	76.7938	3.68162	73.4061	98.1933	1.51467
70.539	75.7719	3.56197	74.3995	99.18	1.56762
71.4655	74.7821	3.44372	75.4405	100.233	1.63649
72.4023	73.7597	3.32424	76.4565	101.24	1.72137
73.2935	72.794	3.21392	77.4243	102.21	1.82244
74.2298	71.7744	3.10359	78.4176	103.206	1.9537
75.1653	70.7691	3.00099	79.4388	104.23	2.12963
76.0583	69.7923	2.9106	80.3988	105.187	2.33643
76.9876	68.7653	2.82506	81.3908	106.18	2.59238
77.878	67.7931	2.75166	82.4276	107.217	2.88657
78.7914	66.7946	2.68498	83.4063	108.191	3.17392
79.7473	65.741	2.62393	84.4254	109.221	3.46369
80.6148	64.7879	2.57597	85.3901	110.17	3.72598
81.5076	63.7973	2.53308	86.3823	111.175	3.97222
82.4654	62.7636	2.49433	87.4086	112.199	4.18276
83.3787	61.8046	2.4633	88.4079	113.194	4.33057
84.3839	60.7701	2.43434	89.4298	114.215	4.42084
85.3406	59.8093	2.4112	90.4043	115.196	4.46291
86.3318	58.8136	2.39126	91.3886	116.187	4.48303
87.3588	57.7865	2.37425	92.4236	117.217	4.49074
88.3408	56.8065	2.36076	93.4008	118.198	4.49314
89.3456	55.8005	2.34969	94.4045	119.199	4.49444
90.3321	54.7966	2.34017	95.41	120.199	4.49517
91.2991	53.8067	2.33281	96.4155	121.205	4.49591
92.3116	52.7664	2.32643	97.391	122.182	4.49677
93.2518	51.7914	2.32153	98.4037	123.195	4.49754
94.2589	50.7445	2.31676	99.4274	124.238	4.49933
95.185	49.7769	2.31359	100.395	125.194	4.49906
96.1275	48.7886	2.31075	101.4	126.208	4.50048
97.1029	47.7674	2.30789	102.416	127.218	4.5009
98.0262	46.7978	2.30606	103.376	128.166	4.50196
98.9692	45.8023	2.30395	104.426	129.216	4.50246
99.9345	44.7815	2.30203	105.39	130.186	4.50391
100.862	43.805	2.30096	106.366	131.16	4.50389
101.969	42.632	2.29973	107.422	132.226	4.5051
102.74	41.7947	2.29802	108.39	133.191	4.50571
103.692	40.7833	2.29694	109.387	134.168	4.5069
104.623	39.7759	2.29555	110.415	135.206	4.50786
105.519	38.8014	2.29458	111.396	136.191	4.50897
106.466	37.7649	2.2935	112.393	137.179	4.50915
107.358	36.7839	2.29277	113.417	138.216	4.51092
108.248	35.7974	2.29228	114.384	139.178	4.51229
109.169	34.7832	2.29221	115.367	140.153	4.51228
110.066	33.7687	2.29107	116.426	141.218	4.51401
110.963	32.7643	2.29109	117.373	142.173	4.51448
111.814	31.7939	2.29113	118.38	143.171	4.51608
112.723	30.7493	2.29146	119.399	144.183	4.51666
113.539	29.7894	2.29072	120.402	145.199	4.51784
114.398	28.7617	2.29015	121.407	146.2	4.5189
115.243	27.7467	2.28979	122.39	147.193	4.52008
116.055	26.7587	2.29039	123.418	148.203	4.52033
116.876	25.7405	2.29042	124.376	149.181	4.52187
122.123	25.0039	2.29192	129.056	149.994	4.52024
