# Supplementary material for: Cooperative spin crossover leading to bistable and multi-inert system states in an iron(III) complex
Source: Nat Commun. 2024 Aug 25;15:7321. doi: 10.1038/s41467-024-51675-1 (PMC11345420; doi:10.1038/s41467-024-51675-1)
Supplement: Supplementary file 3 — Source Data File [file 41467_2024_51675_MOESM3_ESM.zip › zip/Supl._Fig_37_Run5.xlsx]

## Sheet: Sheet1
	T / K	cMT / cm3Kmol–1		T / K	cMT / cm3Kmol–1		T / K	cMT / cm3Kmol–1		T / K	cMT / cm3Kmol–1		T / K	cMT / cm3Kmol–1		T / K	cMT / cm3Kmol–1		T / K	cMT / cm3Kmol–1		T / K	cMT / cm3Kmol–1		T / K	cMT / cm3Kmol–1		T / K	cMT / cm3Kmol–1		T / K	cMT / cm3Kmol–1		T / K	cMT / cm3Kmol–1
4.84 K/min (5)	4.84 K/min (5)	4.84 K/min (5)	4.93 K/min (5)	4.93 K/min (5)	4.93 K/min (5)	9.03 K/min (10)	9.03 K/min (10)	9.03 K/min (10)	9.69 K/min (10)	9.69 K/min (10)	9.69 K/min (10)	1.95 K/min (2)	1.95 K/min (2)	1.95 K/min (2)	2.00 K/min (2)	2.00 K/min (2)	2.00 K/min (2)	0.91 K/min (settle)	0.91 K/min (settle)	0.91 K/min (settle)	1.39 K/min (settle)	1.39 K/min (settle)	1.39 K/min (settle)	4.53 K/min (5)	4.53 K/min (5)	4.53 K/min (5)	4.93 K/min (5)	4.93 K/min (5)	4.93 K/min (5)	4.89 K/min (5)	4.89 K/min (5)	4.89 K/min (5)	4.97 K/min (5)	4.97 K/min (5)	4.97 K/min (5)
0	299.991	4.5712	0	50.0126	3.70374	0	300.016	4.55462	0	49.9723	4.23889	0	149.99	4.50862	0	50.0011	1.68665	0	149.995	4.50839	0	50.0023	1.00484	0	149.994	4.5264	0	50.0027	2.64479	0	400.049	4.67989	0	50.0179	3.69761
5.01783	293.654	4.5466	1.66317	56.0717	3.71606	4.08283	287.897	4.54239	1.68817	62.2171	4.28318	5.911	144.682	4.50604	3.05217	55.4226	1.68992	6.03533	144.851	4.51293	3.3845	55.0543	1.00825	3.88633	144.127	4.51502	1.65683	56.0814	2.65009	4.36433	394.442	4.67329	1.67083	56.1531	3.71145
5.77383	288.258	4.56188	2.6285	61.1213	3.68576	5.08233	277.328	4.53714	2.66883	72.3664	4.15782	8.95333	139.611	4.50497	5.4885	60.3966	1.67462	11.8857	139.856	4.51121	6.82883	60.0566	1.00551	5.091	139.115	4.51899	2.628	61.1193	2.60903	5.61167	388.624	4.6522	2.61683	61.0889	3.67755
6.39833	283.161	4.56081	3.60183	66.2099	3.58865	5.9155	267.404	4.54003	3.62567	82.2147	3.40198	11.651	134.561	4.50424	7.9855	65.4221	1.62173	17.8308	134.872	4.50921	10.3413	65.0796	0.988405	6.25533	134.004	4.51672	3.5925	66.166	2.48433	6.33967	383.333	4.66773	3.58633	66.163	3.56831
7.00367	278.255	4.56038	4.54167	71.0739	3.3254	6.75717	257.404	4.53465	4.619	92.4196	2.43697	14.1575	129.554	4.50267	10.4745	70.4252	1.50617	23.7662	129.878	4.50832	13.892	70.1054	0.94893	7.369	128.925	4.51503	4.55583	71.1406	2.18108	6.95133	378.26	4.66616	4.54583	71.0391	3.23536
7.61467	273.433	4.56026	5.52767	76.0721	2.76531	7.6105	247.385	4.53344	5.5775	102.116	2.2855	16.6552	124.606	4.50171	12.9837	75.4223	1.34817	29.731	124.887	4.50671	17.6175	75.1079	0.898209	8.4285	123.927	4.51284	5.53417	76.0843	1.73725	7.55483	373.083	4.66333	5.54433	76.1338	2.49201
8.29733	268.465	4.55988	6.5445	81.1436	2.23923	8.47033	237.659	4.53075	6.5845	112.331	3.05868	19.1533	119.57	4.50064	15.4798	80.4238	1.20369	35.7051	119.89	4.5055	21.2387	80.1055	0.854319	9.48667	118.924	4.51268	6.54983	81.187	1.43221	8.162	368.198	4.66248	6.53967	81.1592	1.85808
9.04183	263.652	4.55858	7.52217	86.073	1.93455	9.42133	227.613	4.52704	7.537	122.038	4.54146	21.6262	114.53	4.49958	17.9618	85.3811	1.09941	41.6671	114.896	4.505	24.8658	85.102	0.830885	10.4857	114.028	4.5127	7.53167	86.1278	1.29422	8.807	363.325	4.67786	7.518	86.0555	1.60261
9.92967	258.783	4.55983	8.5055	91.0059	1.74697	10.4115	218.013	4.52435	8.5355	132.186	4.54323	24.0585	109.544	4.50014	20.5835	90.6503	1.07146	47.598	109.902	4.50518	28.4935	90.1354	0.834766	11.5177	108.87	4.51069	8.514	91.0916	1.24059	9.5145	358.604	4.6578	8.50417	91.0526	1.52759
10.9547	253.944	4.55953	9.52217	96.1288	1.68373	11.5288	208.081	4.52402	9.5135	142.189	4.54906	26.4815	104.51	4.49951	22.965	95.4033	1.07643	53.4721	104.912	4.50462	32.121	95.1331	0.859454	12.4925	103.888	4.50967	9.50667	96.0697	1.24609	10.3283	353.959	4.65597	9.51767	96.117	1.53957
12.1195	249.157	4.55714	10.5071	101.072	1.71648	12.7163	198.227	4.52093	16.918	150.002	4.50811	28.85	99.542	4.49758	25.4603	100.411	1.12556	59.282	99.9248	4.50195	35.7537	100.165	0.912961	13.5717	98.455	4.49521	10.5147	101.109	1.29158	11.3782	349.054	4.65459	10.5288	101.153	1.61542
13.4473	244.269	4.5549	11.5098	106.098	1.87959	13.9878	188.371	4.51842				31.22	94.5498	4.4828	27.9654	105.42	1.31622	65.0297	94.937	4.47255	39.405	105.193	1.14814	14.4082	93.8518	4.48158	11.4873	106.015	1.46368	12.6353	344.216	4.65217	11.5013	106.014	1.80195
14.8091	239.196	4.55212	12.4949	111.092	2.61919	15.3278	178.263	4.51474				33.5525	89.5422	4.35279	30.4662	110.425	2.26234	70.6897	89.9476	4.11003	43.2103	110.162	2.4897	15.3072	88.8589	4.42817	12.5012	111.09	2.28641	14.1392	339.307	4.65038	12.5098	111.141	2.54527
16.0676	234.152	4.55006	13.5079	116.135	4.30984	16.5923	168.067	4.50951				35.8562	84.5126	3.67836	33.1491	115.805	4.41292	76.2128	84.954	2.65786	46.8529	115.156	4.43396	16.2287	83.7437	4.20731	13.5008	116.133	4.36991	15.6537	334.208	4.64755	13.4845	116.059	4.38618
17.2446	229.001	4.54785	14.5001	121.186	4.51957	17.738	158.006	4.50273				38.1362	79.5188	2.67319	35.4452	120.406	4.50403	81.6252	79.9474	1.64728	50.4742	120.177	4.51174	17.0967	78.7432	3.75716	14.4832	121.093	4.52131	16.8822	329.026	4.64517	14.4893	121.065	4.58163
18.3031	224.002	4.54572	15.5039	126.206	4.52028	18.8475	147.929	4.49705				40.3722	74.5477	2.12599	37.9611	125.44	4.5058	86.836	74.9893	1.28678	54.0924	125.195	4.51401	17.9517	73.7679	3.27581	15.4988	126.212	4.52298	17.9098	323.811	4.64371	15.4805	126.082	4.58361
19.3538	218.991	4.54447	16.4799	131.092	4.52079	19.8899	137.969	4.49077				42.6012	69.5096	1.88006	40.4829	130.499	4.50849	91.9105	69.9838	1.13421	57.7079	130.159	4.51437	18.7715	68.7473	2.95115	16.4624	130.978	4.52175	18.77	318.812	4.64101	16.4587	130.962	4.58399
20.406	213.955	4.54392	17.4674	136.045	4.52299	20.9113	127.843	4.48372				44.778	64.5203	1.7708	42.9661	135.43	4.50847	96.7873	65.0077	1.06471	61.3092	135.249	4.51879	19.6083	63.5899	2.78424	17.4857	136.085	4.52443	19.6255	313.711	4.63872	17.4663	136.069	4.58783
21.4183	209.038	4.5425	18.4929	141.179	4.5244	21.8934	117.797	4.4801				46.9273	59.5361	1.72388	45.4461	140.42	4.51098	101.456	60.0167	1.03204	64.9126	140.229	4.51981	20.3983	58.6311	2.71827	18.4881	141.107	4.5253	20.4828	308.609	4.63703	18.4745	141.055	4.58792
22.4749	203.933	4.54225	19.4668	146.126	4.52802	22.8236	107.728	4.478				49.06	54.4559	1.70298	47.9466	145.422	4.51329	105.891	55.0346	1.01624	68.5014	145.214	4.52147	21.2157	53.8813	2.69447	19.4572	146	4.52847	21.3095	303.832	4.63588	19.4622	146.062	4.59096
23.493	198.903	4.54065	20.4696	151.114	4.52896	23.7073	97.388	4.46522				54.9207	50.0198	1.69084	54.1121	150.003	4.50754	110.087	50.1462	1.00606	72.081	150.266	4.52512	26.6352	50.0002	2.6625				22.2114	298.905	4.63429	20.4607	151.039	4.59239
24.4961	193.977	4.53926				24.5279	86.8958	4.44258																						23.226	293.894	4.63363	21.475	156.098	4.59483
25.53	188.946	4.53917				25.2503	77.0494	4.36676																						24.2448	289.088	4.63199	22.4787	161.136	4.59768
26.6606	183.327	4.53871				25.9513	67.1631	4.27547																						25.3783	284.064	4.62959	23.4545	166.059	4.601
27.5461	179.014	4.5378				26.7946	58.0662	4.25853																						26.5398	279.112	4.62798	24.4622	171.087	4.60346
28.5616	173.915	4.53492				34.9094	50.0229	4.24964																						27.7015	274.075	4.62588	25.4612	176.078	4.60379
29.5703	168.896	4.53356																												28.8367	269.018	4.62409	26.4895	181.211	4.60699
30.5746	163.89	4.53219																												29.9355	263.967	4.62269	27.4675	186.116	4.6072
31.5725	158.892	4.52957																												30.9862	258.921	4.62226	28.4663	191.137	4.6098
32.5578	153.963	4.52659																												31.9978	253.957	4.6211	29.454	196.019	4.60871
33.5638	148.873	4.525																												32.9878	248.944	4.61899	30.4575	201.116	4.6106
34.553	143.87	4.52232																												34.0107	243.897	4.61759	31.4472	206.036	4.61136
35.5477	138.873	4.52039																												35.049	238.843	4.6163	32.4727	211.187	4.6124
36.5244	133.911	4.51917																												36.0638	234.041	4.61566	33.4527	216.097	4.61303
37.4757	128.977	4.51685																												37.1263	228.975	4.61385	34.4463	221.105	4.60697
38.4667	123.885	4.51073																												38.1815	224.031	4.61225	35.441	226.057	4.61593
39.425	118.914	4.51374																												39.2698	219.016	4.61142	36.4467	231.067	4.61737
40.3787	113.965	4.51326																												40.3478	214.138	4.61112	37.4338	236.065	4.62052
41.3539	108.837	4.51356																												41.4443	208.948	4.61084	38.4332	241.009	4.6215
42.2845	103.876	4.51227																												42.5797	203.776	4.60676	39.454	246.105	4.62301
43.3344	98.2593	4.49518																												43.4803	198.942	4.60898	40.4613	251.146	4.62424
44.1404	93.8413	4.49074																												44.5017	193.915	4.60878	41.4572	256.134	4.62544
45.0434	88.7506	4.47299																												45.4828	189.033	4.60749	42.4497	261.153	4.62738
45.9115	83.7893	4.40846																												46.5115	183.95	4.60593	43.4488	266.085	4.62756
46.7682	78.8011	4.25579																												47.5325	178.885	4.60474	44.4343	271.043	4.62827
47.6237	73.7734	4.05958																												48.5283	173.923	4.60331	45.4507	276.125	4.63008
48.4565	68.6255	3.89297																												49.5363	168.848	4.60041	46.4505	281.117	4.63276
49.2549	63.7012	3.79869																												50.5142	163.925	4.59857	47.4332	286.06	4.63594
50.0857	58.7354	3.75719																												51.5088	158.907	4.59551	48.4542	291.169	4.63829
50.9065	53.7531	3.73686																												52.496	153.907	4.59241	49.4362	296.11	4.64069
57.1385	50.0139	3.71643																												53.4895	148.934	4.59015	54.356	300.019	4.6198
																														54.5028	143.768	4.58647
																														55.4465	138.972	4.58444
																														56.4385	133.883	4.58164
																														57.4082	128.902	4.57978
																														58.3815	123.906	4.57793
																														59.3297	118.963	4.5769
																														60.3	113.902	4.57637
																														61.2712	108.783	4.57692
																														62.2022	103.816	4.57571
																														63.2627	98.0981	4.55772
																														64.0497	93.7048	4.55017
																														64.9198	88.7696	4.53187
																														65.7827	83.8442	4.46952
																														66.6673	78.7343	4.31376
																														67.5218	73.654	4.09986
																														68.3313	68.777	3.92526
																														69.183	63.7843	3.81259
																														70.013	58.5802	3.75636
																														70.8163	53.9027	3.74384
																														77.7893	49.9796	3.7091
