# Supplementary material for: Cooperative spin crossover leading to bistable and multi-inert system states in an iron(III) complex
Source: Nat Commun. 2024 Aug 25;15:7321. doi: 10.1038/s41467-024-51675-1 (PMC11345420; doi:10.1038/s41467-024-51675-1)
Supplement: Supplementary file 3 — Source Data File [file 41467_2024_51675_MOESM3_ESM.zip › zip/Supl_Fig33_Run4.xlsx]

## Sheet: Sheet1
relative time	T / K	cMT / cm3Kmol–1	relative time	T / K	cMT / cm3Kmol–1	relative time	T / K	cMT / cm3Kmol–1	relative time	T / K	cMT / cm3Kmol–1	relative time	T / K	cMT / cm3Kmol–1	relative time	T / K	cMT / cm3Kmol–1	relative time	T / K	cMT / cm3Kmol–1	relative time	T / K	cMT / cm3Kmol–1	relative time	T / K	cMT / cm3Kmol–1	relative time	T / K	cMT / cm3Kmol–1	relative time	T / K	cMT / cm3Kmol–1	relative time	T / K	cMT / cm3Kmol–1	relative time	T / K	cMT / cm3Kmol–1	relative time	T / K	cMT / cm3Kmol–1	relative time	T / K	cMT / cm3Kmol–1	relative time	T / K	cMT / cm3Kmol–1
5.40 K/min (10)	5.40 K/min (10)	5.40 K/min (10)	10.1 K/min (10)	10.1 K/min (10)	10.1 K/min (10)	3.76 K/min (8)	3.76 K/min (8)	3.76 K/min (8)	5.43 K/min (8)	5.43 K/min (8)	5.43 K/min (8)	3.33 K/min (5)	3.33 K/min (5)	3.33 K/min (5)	3.97 K/min (5)	3.97 K/min (5)	3.97 K/min (5)	2.97 K/min (4)	2.97 K/min (4)	2.97 K/min (4)	4.03 K/min (4)	4.03 K/min (4)	4.03 K/min (4)	2.48 K/min (3)	2.48 K/min (3)	2.48 K/min (3)	3.01 K/min (3)	3.01 K/min (3)	3.01 K/min (3)	1.96 K/min (2)	1.96 K/min (2)	1.96 K/min (2)	2.00 K/min (2)	2.00 K/min (2)	2.00 K/min (2)	1.02 K/min (1)	1.02 K/min (1)	1.02 K/min (1)	1 K/min (1)	1 K/min (1)	1 K/min (1)	0.52 K/min (0.5)	0.52 K/min (0.5)	0.52 K/min (0.5)	0.5 K/min (0.5)	0.5 K/min (0.5)	0.5 K/min (0.5)
-4.99917	300.005	4.92975	-1.18558	50.0003	4.40392	-4.85873	150.042	4.67228	-1.57902	50.0028	4.33905	-6.33383	150.035	4.67455	-1.86982	50.0014	4.20965	-6.88745	150.027	4.67565	-2.04115	50.0015	3.94196	-7.5331	150.029	4.67652	-2.38703	50.0034	3.50014	-9.0714	150.029	4.67763	-2.99872	50.0013	2.80874	-7.199	150.03	4.67926	-2.04598	49.9998	1.76553	-8.42995	150.022	4.67997	-2.93993	50.0005	1.22173
0	294.192	4.91819	0	57.1076	4.44224	0	145.437	4.66058	0	57.3803	4.37785	0	145.024	4.66272	0	56.1284	4.23329	0	145.19	4.65173	0	55.6825	3.95824	0	145.339	4.66652	0	55.3457	3.50866	0	145.407	4.6676	0	54.8761	2.8112	0	148.825	4.67404	0	51.4224	1.76579	0	148.837	4.67461	0	51.2044	1.22421
1.12247	288.734	4.90835	0.504817	62.3437	4.45722	1.35765	141.275	4.65502	0.814867	64.018	4.37818	1.58067	140.754	4.65659	0.79825	60.3655	4.22914	1.84637	140.929	4.65846	0.956417	59.7151	3.95435	2.2886	141.129	4.65986	1.274	59.306	3.496	2.58452	141.284	4.66148	1.92922	58.8417	2.79482	1.9831	147.725	4.6722	0.910967	52.4052	1.76924	2.52785	147.826	4.67269	1.94715	52.2099	1.2264
1.96643	283.693	4.8989	0.98855	67.1997	4.45472	2.5725	136.777	4.64999	1.64133	70.8603	4.36276	2.87417	136.634	4.65029	1.61225	64.5577	4.22277	3.33768	136.846	4.65243	1.93712	63.6897	3.92923	4.16505	137.077	4.65437	2.5704	63.3031	3.45629	4.94502	137.243	4.65527	3.90505	62.8411	2.73831	3.44462	146.688	4.67049	1.89765	53.4276	1.76997	4.86637	146.815	4.67087	3.88447	53.194	1.22784
2.75093	278.635	4.89022	1.45935	72.1199	4.45063	3.49078	133.187	4.6441	2.44333	77.4956	4.29071	4.091	132.522	4.64479	2.42308	68.7478	4.19016	4.74572	132.731	4.64654	2.88522	67.6393	3.87282	5.91427	133.016	4.64817	3.88805	67.2698	3.35774	7.19208	133.243	4.64831	5.8848	66.8112	2.61057	4.74703	145.638	4.66844	2.84927	54.4037	1.76993	7.0583	145.809	4.66911	5.91767	54.2114	1.22926
3.51928	273.613	4.89183	2.18598	79.6299	4.41267	4.49567	129.145	4.63825	3.25767	84.1885	4.16299	5.22983	128.555	4.63928	3.23397	72.795	4.11565	6.06035	128.743	4.64071	3.8927	71.7223	3.74395	7.57607	128.991	4.64212	5.20215	71.2775	3.16671	9.38857	129.226	4.64216	7.90407	70.8419	2.39507	5.89422	144.657	4.66713	3.82658	55.3878	1.76913	9.17378	144.805	4.66702	7.89638	55.1992	1.22981
4.28295	268.598	4.87208	2.58202	83.6766	4.36494	5.46912	125.192	4.63302	4.06787	90.7649	4.01304	6.34367	124.557	4.62771	4.04427	76.9358	3.99288	7.36043	124.726	4.63519	5.03407	76.3008	3.51732	9.21828	124.941	4.63612	6.53495	75.3069	2.91436	11.5143	125.188	4.63587	9.88987	74.839	2.1689	7.04742	143.651	4.66539	4.84242	56.4152	1.768	11.2435	143.804	4.66534	9.89682	56.2006	1.23015
5.04667	263.54	4.86414	2.98302	87.8359	4.30057	6.48677	121.096	4.62755	4.89552	97.3498	3.89597	7.47683	120.545	4.62785	4.86548	81.096	3.84517	8.65115	120.72	4.62917	5.86677	79.6632	3.34538	10.8167	120.96	4.63078	7.83757	79.2074	2.69556	13.5665	121.174	4.63014	11.8696	78.8197	1.98298	8.20955	142.636	4.66366	5.83165	57.4099	1.76514	13.2771	142.791	4.66346	11.9141	57.2129	1.22957
5.78877	258.542	4.85602	3.39222	92.0492	4.22987	7.45867	117.16	4.62208	5.71288	103.985	3.92	8.65	116.465	4.62335	5.68863	85.219	3.6908	9.94012	116.71	4.6205	6.8612	83.6733	3.16792	12.4155	116.941	4.62517	9.18627	83.2694	2.52036	15.5836	117.177	4.62529	13.8963	82.86	1.83122	9.30293	141.647	4.6619	6.8497	58.4231	1.76076	15.2441	141.797	4.66178	13.889	58.203	1.22815
6.50467	253.592	4.84766	4.12202	99.4167	4.14505	8.46203	113.151	4.61701	6.5304	110.663	4.26351	9.73267	112.589	4.62246	6.5067	89.2888	3.53232	11.207	112.771	4.61958	7.87195	87.6823	3.00218	14.0145	112.966	4.62094	10.5235	87.2601	2.36816	17.5603	113.137	4.61956	16.0154	86.9407	1.71639	10.4226	140.611	4.66026	7.82147	59.3929	1.75552	17.2391	140.78	4.65977	15.8978	59.2066	1.22548
7.21425	248.599	4.8393	4.51498	103.458	4.16185	9.45232	109.262	4.61397	7.33725	117.201	4.61468	10.9115	108.538	4.61379	7.31733	93.3941	3.39543	12.538	108.655	4.61432	8.858	91.6428	2.86149	15.5895	108.967	4.6161	11.8362	91.2386	2.249	19.5065	109.163	4.61617	17.8843	90.8528	1.65306	11.4759	139.63	4.65885	8.81117	60.3896	1.74789	19.1319	139.807	4.63508	17.9192	60.2067	1.22203
7.94442	243.464	4.83021	4.92405	107.581	4.25724	10.5004	105.146	4.60799	8.14762	123.786	4.64197	12.0558	104.533	4.60854	8.1398	97.5263	3.31392	13.8035	104.748	4.60965	10.0296	96.3757	2.76147	17.1881	104.935	4.61062	13.2062	95.3243	2.18531	21.4401	105.149	4.61044	19.8744	94.8408	1.64386	12.5368	138.624	4.65704	9.84962	61.4274	1.73769	21.1203	138.773	4.65663	19.8993	61.202	1.21733
8.63817	238.53	4.82139	5.38258	112.177	4.49688	11.5069	101.236	4.60302	8.96627	130.405	4.65186	13.2145	100.595	4.60339	8.94588	101.591	3.32176	15.1158	100.733	4.60413	10.8415	99.6145	2.76103	18.7607	100.951	4.60496	14.521	99.2737	2.20015	23.3992	101.144	4.60537	21.8909	98.859	1.69848	13.5897	137.614	4.65528	10.8119	62.3954	1.72529	23.0202	137.79	4.65512	21.9122	62.2119	1.21098
9.3387	233.594	4.81327	6.1132	119.676	4.6558	12.5588	97.2184	4.59865	9.77632	137.005	4.66475	14.3983	96.5955	4.59829	9.76365	105.697	3.4486	16.4353	96.7427	4.5984	11.8645	103.724	2.84944	20.3761	96.9202	4.59896	15.8356	103.221	2.3147	25.3618	97.1098	4.59868	23.8821	102.836	1.85086	14.6409	136.614	4.65952	11.8095	63.3864	1.71007	24.9243	136.792	4.6534	23.8669	63.1835	1.20738
10.044	228.555	4.80367	6.51327	123.718	4.64284	13.6024	93.2416	4.59045	10.5825	143.46	4.67408	15.565	92.5619	4.58802	10.5686	109.699	3.8393	17.7668	92.6783	4.5883	12.861	107.67	3.14585	21.9334	92.8897	4.58761	17.1669	107.246	2.65467	27.3015	93.1429	4.58669	25.8627	106.818	2.2476	15.6847	135.579	4.65191	12.8232	64.3937	1.69129	26.8493	135.789	4.65176	25.9251	64.2199	1.19424
10.7824	223.531	4.79688	6.91435	127.813	4.64895	14.6546	89.2275	4.55826	16.9229	149.226	4.67652	16.752	88.5785	4.57556	11.3806	113.836	4.41903	19.0776	88.7327	4.57171	13.8374	111.64	3.84311	23.4702	88.9633	4.56581	18.5127	111.29	3.49284	29.2659	89.1559	4.55315	27.8716	110.854	3.16095	16.6745	134.607	4.65002	13.8167	65.3912	1.67019	28.7415	134.792	4.65002	27.8871	65.1996	1.18395
11.4839	218.628	4.78693	7.3402	132.127	4.65776	15.711	85.2112	4.56355	17.7289	150.009	4.66783	17.9294	84.6255	4.55623	12.1871	117.914	4.62456	20.3929	84.7479	4.53641	15.0477	116.43	4.59899	25.0372	84.9416	4.50692	19.8447	115.285	4.53921	31.2235	85.1846	4.44729	30.0357	115.157	4.55164	17.7055	133.575	4.64823	14.8396	66.4141	1.64909	30.6795	133.777	4.6483	29.8876	66.2014	1.16764
12.2267	213.634	4.77898	8.06262	139.508	4.66707	16.7862	81.2171	4.54283				19.1245	80.6655	4.51512	12.9987	121.96	4.63306	21.7167	80.7903	4.46983	15.8593	119.756	4.62844	26.5983	80.9576	4.38151	21.1527	119.227	4.6257	33.228	81.1714	4.19612	31.847	118.802	4.62325	18.6836	132.591	4.64704	15.8373	67.4057	1.61858	32.5437	132.793	4.64663	31.8693	67.1956	1.16048
12.9742	208.636	4.77072	8.46583	143.529	4.67337	17.857	77.2412	4.50835				20.3465	76.6155	4.45837	13.8048	126.007	4.63544	23.0767	76.7791	4.3671	16.833	123.649	4.63415	28.1642	76.9188	4.18545	22.5051	123.303	4.62278	35.2402	77.1605	3.83973	33.8775	122.871	4.62983	19.6606	131.605	4.64709	16.826	68.4146	1.58523	34.4684	131.786	4.64504	33.8878	68.2063	1.14803
13.8717	202.892	4.79417	8.8674	147.577	4.68023	18.9429	73.2498	4.46989				21.5575	72.621	4.4055	14.618	130.079	4.64498	24.4664	72.6779	4.24348	17.8352	127.708	4.64124	29.7058	72.9389	3.97018	23.8369	127.281	4.63882	37.2242	73.1686	3.47652	35.8684	126.825	4.63587	20.6754	130.579	4.64359	17.7954	69.3932	1.56085	36.381	130.78	4.64335	35.892	69.2096	1.13663
14.5231	198.662	4.75578	9.30897	152.147	4.69014	20.0369	69.2758	4.4331				22.7791	68.6131	4.333	15.427	134.133	4.65167	25.7725	68.7163	4.13501	18.8331	131.651	4.64693	31.2669	68.8784	3.78433	25.1522	131.197	4.64468	39.2247	69.1256	3.19333	37.8572	130.836	4.64309	21.6487	129.597	4.64209	18.7975	70.3886	1.52975	38.2681	129.786	4.64171	37.8714	70.2025	1.12431
15.299	193.788	4.74881	10.0395	159.455	4.70316	21.1188	65.2758	4.40107				23.9841	64.6472	4.28779	16.2336	138.188	4.65878	27.0999	64.7392	4.05719	20.0093	136.417	4.65478	32.7911	64.8615	3.65949	26.4914	135.29	4.65284	41.174	65.1583	3.01756	39.8794	134.887	4.64953	22.6308	128.581	4.64051	19.9241	71.5152	1.49469	40.1716	128.784	4.63997	39.8574	71.2014	1.11329
16.1132	188.721	4.7398	10.4359	163.546	4.71385	22.242	61.2315	4.38064				25.2039	60.6635	4.26007	17.0463	142.285	4.66639	28.4646	60.6988	4.01013	20.8279	139.699	4.66098	34.3021	60.8679	3.5889	27.8245	139.284	4.65856	43.1326	61.1424	2.9195	41.8601	138.81	4.65588	23.6038	127.588	4.63884	20.8077	72.4052	1.46709	42.0948	127.773	4.63851	41.8854	72.2138	1.11185
16.9296	183.789	4.73254	10.8351	167.424	4.71793	23.3523	57.2473	4.36681				26.4308	56.6222	4.2408	17.8552	146.27	4.67227	29.7787	56.6966	3.98261	21.8136	143.609	4.66672	35.804	56.8575	3.55099	29.1237	143.219	4.66604	45.1078	57.1476	2.86875	43.8677	142.851	4.6613	24.5555	126.609	4.63766	21.821	73.407	1.43617	43.9622	126.786	4.63682	43.8857	73.2112	1.09376
17.7688	178.794	4.72528	11.3005	172.148	4.74122	24.5713	52.9956	4.35494				27.7948	52.357	4.22763	23.5899	149.691	4.67339	31.0721	52.7605	3.9665	22.8194	147.654	4.67489	37.2611	52.8464	3.53009	30.5048	147.272	4.67274	47.1005	53.2741	2.84217	45.8519	146.853	4.67159	25.5707	125.566	4.63582	22.8306	74.4283	1.40579	45.8821	125.785	4.63512	45.8866	74.2164	1.08615
18.6224	173.731	4.71566	12.0316	179.432	4.74017	30.4881	50.0091	4.34157				33.228	50.0092	4.21383	24.3791	150.008	4.67046	36.6817	50.0108	3.94884	28.5211	150.009	4.67146	42.6123	50.0106	3.50872	36.1529	150.005	4.67297	52.9604	50.0082	2.81719	51.4922	150.003	4.67444	26.5173	124.585	4.63432	23.8224	75.4154	1.37719	47.7903	124.781	4.63331	47.8738	75.2084	1.07999
19.4866	168.767	4.7069	12.4363	183.374	4.7428																															27.4817	123.579	4.63293	24.8126	76.4102	1.35115	49.7107	123.784	4.63206	49.8504	76.1973	1.0752
20.3425	163.924	4.69938	12.8446	187.484	4.75131																															28.4426	122.582	4.63112	25.7856	77.3791	1.32787	51.5979	122.798	4.63049	51.8536	77.2002	1.07194
21.2359	158.884	4.68906	13.2945	192.123	4.76059																															29.3987	121.589	4.62979	26.8215	78.4096	1.30581	53.5485	121.776	4.61901	53.8381	78.1907	1.06999
22.1659	153.838	4.68035	14.0245	199.44	4.77125																															30.376	120.573	4.62823	27.9639	79.5584	1.28549	55.4397	120.792	4.62746	55.8837	79.2099	1.06929
23.0975	148.837	4.61403	14.4203	203.452	4.77957																															31.3037	119.598	4.62698	28.7942	80.3939	1.26912	57.3636	119.79	4.62615	57.8713	80.2062	1.06992
24.0364	143.948	4.66253	14.8134	207.385	4.78494																															32.289	118.564	4.62533	29.8252	81.4272	1.25935	59.2962	118.784	4.63482	59.8452	81.2	1.07078
25	139.017	4.65466	15.2838	212.057	4.79287																															33.2388	117.581	4.62405	30.8011	82.4007	1.24904	61.1957	117.792	4.62308	61.8696	82.2097	1.07466
26.013	133.925	4.64518	16.1472	220.822	4.8087																															34.2055	116.561	4.6225	31.8177	83.4053	1.24082	63.1455	116.775	4.62159	64.0108	83.2794	1.07885
27.0085	129.031	4.63775	16.5446	224.768	4.81573																															35.1445	115.57	4.62118	32.833	84.4239	1.23511	65.016	115.797	4.62047	65.8772	84.213	1.08345
28.0507	124.01	4.62875	16.9528	228.834	4.82274																															36.0974	114.564	4.61989	33.7761	85.3796	1.23215	66.9711	114.775	4.61891	67.8405	85.204	1.0892
29.1373	118.947	4.62165	17.3533	232.937	4.83099																															37.0606	113.558	4.61852	34.828	86.4303	1.23088	68.8954	113.782	4.61759	69.8635	86.2151	1.09603
30.1887	114.088	4.61547	18.0832	240.182	4.84297																															38.0116	112.558	4.61744	35.8022	87.3989	1.23038	70.7863	112.79	4.61636	71.8389	87.1983	1.10352
31.3149	109.026	4.60991	18.4966	244.295	4.85153																															38.9339	111.588	4.61665	36.7915	88.4017	1.2349	72.757	111.779	4.61542	73.8644	88.2261	1.11254
32.4251	104.078	4.60347	18.901	248.413	4.85906																															39.9026	110.575	4.61788	37.8436	89.419	1.23992	74.6531	110.792	4.61415	75.8213	89.1913	1.12204
33.5609	99.1389	4.59691	19.3059	252.477	4.86727																															40.8501	109.555	4.61409	38.8195	90.4305	1.24688	76.5961	109.782	4.61274	77.8616	90.2164	1.13326
34.7433	94.0379	4.59037	20.095	260.371	4.88108																															41.7654	108.575	4.61259	39.9854	91.5817	1.25708	78.5034	108.791	4.6116	79.8456	91.2124	1.15808
35.8998	89.0222	4.57244	20.4914	264.322	4.88825																															42.7126	107.576	4.61187	40.8224	92.4221	1.26605	80.4374	107.779	4.61036	81.854	92.2152	1.15955
37.0587	84.1117	4.55418	20.9005	268.401	4.89546																															43.6635	106.553	4.61004	41.7964	93.3992	1.27836	82.3324	106.791	4.6089	83.7955	93.1856	1.17476
38.248	79.1614	4.53073	21.4215	272.907	4.90504																															44.5776	105.578	4.60885	42.8139	94.4208	1.29368	84.2871	105.772	4.60722	85.8179	94.1921	1.19266
39.4607	74.1653	4.50138	21.8188	277.613	4.96048																															45.5225	104.561	4.60754	43.7961	95.4023	1.31082	86.1588	104.789	4.60603	87.8476	95.2118	1.2135
40.6876	69.1491	4.47177	22.5406	284.935	4.92828																															46.453	103.568	4.60623	44.8143	96.4112	1.33173	88.0916	103.784	4.60476	89.8101	96.1916	1.2366
41.9381	64.1144	4.44742	22.941	288.873	4.93517																															47.3592	102.582	4.6049	45.7836	97.3901	1.35539	90.0212	102.773	4.60318	91.8392	97.1961	1.26434
43.1908	59.1495	4.43264	23.3526	292.993	4.94456																															48.2996	101.561	4.6032	46.8306	98.4315	1.3856	91.8993	101.79	4.60195	93.8556	98.2185	1.2975
44.568	53.7204	4.4174	23.7509	296.985	4.95268																															49.2253	100.577	4.60208	47.8026	99.4097	1.41991	93.8092	100.785	4.60045	95.8123	99.2006	1.33558
52.3674	50.0042	4.40515	29.7733	300.046	4.93605																															50.1399	99.5773	4.60069	48.7974	100.396	1.46143	95.7054	99.7904	4.59891	97.8152	100.199	1.38236
																																				51.0991	98.5542	4.60015	49.805	101.42	1.51411	97.6462	98.7777	4.5975	99.8274	101.2	1.43459
																																				52.0007	97.5716	4.59768	50.7774	102.394	1.57608	99.5517	97.7768	4.59631	101.823	102.197	1.50948
																																				52.9656	96.5123	4.58906	51.81	103.417	1.65817	101.418	96.7978	4.59312	103.844	103.207	1.59693
																																				53.8208	95.5707	4.59197	52.7983	104.402	1.75668	103.318	95.7872	4.58923	105.806	104.189	1.70343
																																				54.764	94.5569	4.58802	53.7839	105.39	1.88001	105.211	94.7857	4.58431	107.861	105.227	1.84193
																																				55.6714	93.545	4.58231	54.8099	106.414	2.03643	107.115	93.7858	4.57659	109.808	106.198	2.00253
																																				56.5323	92.5557	4.57281	55.7815	107.38	2.21869	108.911	92.7873	4.56266	111.803	107.19	2.19723
																																				57.4273	91.5846	4.5622	56.8202	108.424	2.44584	110.827	91.7719	4.54249	113.832	108.205	2.42588
																																				58.3712	90.5578	4.54527	57.801	109.406	2.69626	112.699	90.7954	4.51075	115.843	109.21	2.69066
																																				59.2557	89.5804	4.52063	58.79	110.388	3.00599	114.599	89.7899	4.4586	117.811	110.204	3.01542
																																				60.1701	88.5609	4.48249	60.1101	111.629	3.51097	116.524	88.7748	4.3767	119.837	111.213	3.43249
																																				61.0784	87.5284	4.42721	60.8916	112.51	3.91252	118.356	87.7934	4.26459	121.803	112.195	3.87211
																																				61.9637	86.5587	4.35651	61.7824	113.408	4.26761	120.23	86.7987	4.10976	123.966	113.281	4.28155
																																				62.8535	85.5687	4.26197	62.8296	114.422	4.4981	122.131	85.7906	3.91427	125.801	114.204	4.48141
																																				63.7805	84.5451	4.13976	63.7976	115.417	4.59504	124.031	84.7824	3.68873	127.814	115.2	4.57662
																																				64.6565	83.5881	4.00427	64.7678	116.379	4.60934	125.918	83.7765	3.44589	129.844	116.207	4.60786
																																				65.6225	82.5469	3.83777	65.8051	117.412	4.61772	127.789	82.7806	3.20119	131.781	117.184	4.6168
																																				66.5136	81.5915	3.67335	66.7867	118.385	4.62052	129.637	81.7954	2.96584	133.748	118.176	4.62014
																																				67.491	80.5411	3.48761	67.7569	119.38	4.62257	131.552	80.7629	2.73722	135.812	119.205	4.62221
																																				68.389	79.5924	3.31849	68.8051	120.402	4.62406	133.402	79.7779	2.53853	137.8	120.206	4.62425
																																				69.3674	78.5549	3.14103	69.7736	121.393	4.62603	135.228	78.7932	2.36156	139.837	121.214	4.62548
																																				70.2907	77.5707	2.98212	70.8223	122.432	4.62774	137.094	77.7891	2.20266	141.812	122.196	4.62698
																																				71.2468	76.5864	2.83386	71.7877	123.394	4.62927	138.973	76.7796	2.06354	143.834	123.219	4.62908
																																				72.2391	75.5405	2.69159	72.7702	124.384	4.63068	140.826	75.771	1.94332	145.85	124.201	4.62987
																																				73.1477	74.592	2.57455	73.748	125.374	4.63247	142.664	74.7801	1.84072	147.8	125.192	4.63161
																																				74.1281	73.5835	2.46313	74.7883	126.41	4.63411	144.531	73.7746	1.75107	149.825	126.206	4.63589
																																				75.1059	72.5533	2.36254	75.7778	127.403	4.63616	146.388	72.7719	1.67469	151.825	127.213	4.64682
																																				76.0414	71.5714	2.27838	76.7923	128.4	4.63743	148.184	71.7881	1.61019	153.8	128.202	4.63741
																																				76.9929	70.5905	2.20452	77.7613	129.377	4.63905	150.029	70.7816	1.55341	155.81	129.204	4.63892
																																				77.9668	69.5659	2.13785	78.8133	130.421	4.64071	151.895	69.7696	1.50436	157.772	130.185	4.64027
																																				78.9059	68.5899	2.08311	79.9617	131.576	4.64336	153.695	68.7802	1.46383	159.785	131.195	4.64222
																																				79.8583	67.5959	2.03501	80.7894	132.405	4.64439	155.544	67.7688	1.42809	161.792	132.19	4.64379
																																				80.8646	66.5534	1.99178	81.8277	133.43	4.64612	157.348	66.7822	1.39835	163.809	133.196	4.64513
																																				81.789	65.599	1.95815	82.7997	134.393	4.64749	159.172	65.7882	1.37277	165.775	134.194	4.64709
																																				82.7713	64.5684	1.92727	83.777	135.386	4.64924	161.029	64.7756	1.35052	167.793	135.198	4.64863
																																				83.722	63.5936	1.90252	84.8215	136.429	4.65134	162.839	63.7807	1.33184	169.814	136.204	4.65036
																																				84.6807	62.5928	1.87932	85.7944	137.389	4.65243	164.687	62.7855	1.31601	171.768	137.188	4.65229
																																				85.669	61.5664	1.86252	86.8417	138.441	4.6547	166.523	61.7809	1.30227	173.785	138.203	4.65408
																																				86.6032	60.585	1.84759	87.8059	139.409	4.65622	168.376	60.7751	1.29057	175.799	139.215	4.656
																																				87.584	59.5516	1.83425	88.7705	140.389	4.658	170.2	59.7768	1.28045	177.777	140.21	4.65822
																																				88.4956	58.5908	1.8238	89.8124	141.41	4.65953	172.034	58.7694	1.2716	179.807	141.202	4.65932
																																				89.4437	57.5783	1.8143	90.7827	142.399	4.66167	173.862	57.7764	1.26403	181.734	142.176	4.66116
																																				90.4182	56.5504	1.80623	91.7671	143.394	4.66377	175.666	56.7863	1.25738	183.756	143.197	4.66348
																																				91.328	55.5693	1.79942	92.7874	144.423	4.66615	177.548	55.7657	1.25082	185.758	144.186	4.66489
																																				92.2508	54.5773	1.79187	93.7976	145.409	4.66739	179.331	54.7909	1.24596	187.728	145.185	4.66215
																																				93.199	53.5602	1.78819	94.7714	146.4	4.66956	181.18	53.7779	1.24121	189.758	146.204	4.67048
																																				94.1324	52.548	1.78311	95.7654	147.393	4.6713	183.005	52.7833	1.23671	191.773	147.203	4.6706
																																				95.0374	51.5842	1.77894	96.7804	148.414	4.67321	184.838	51.7874	1.23264	193.736	148.185	4.67228
																																				96.0274	50.5961	1.77533	97.7899	149.41	4.6773	186.667	50.792	1.22882	195.804	149.213	4.67412
																																				100.416	50.0023	1.76911	102.439	150.002	4.67374	199.674	50.0016	1.22264	201.433	149.993	4.67495
